# Supplementary material for: Characterization and Prediction of Haploinsufficiency Using Systems-Level Gene Properties in Yeast
Source: G3 (Bethesda). 2013 Nov 1;3(11):1965–77. doi: 10.1534/g3.113.008144 (PMC3815059; doi:10.1534/g3.113.008144)
Supplement: Supporting Information [file supp_g3.113.008144_FileS1.xlsx]

## Sheet: Legend
	Legend
		Identifier				Description
		orfName				SGD gene identifier
		sysName				SGD gene systematic name
		deutschbauer_ypd				Rich media (YPD) HI (Deutschbauer et al. 2005)
		deutschbauer_mm				Minimal media (HI) HI (Deutschbauer et al. 2005)
		cLim				Carbon limited F1 media HI (Delneri et al. 2008)
		nLim				Nitrogen limited F1 media HI (Delneri et al. 2008)
		pLim				Phosphate limited F1 media HI (Delneri et al. 2008)
		grape				White grape juice HI (Delneri et al. 2008)
		ppi_biogrid_f1_w0				Protein-protein interaction degree, >= 1x reported
		ppi_biogrid_f2_w0				Protein-protein interaction degree, >= 2x reported
		ppi_biogrid_f3_w0				Protein-protein interaction degree, >= 3x reported
		ppi_biogrid_between_f1				Protein-protein interaction betweenness, >= 1x reported
		ppi_biogrid_between_f2				Protein-protein interaction betweenness, >= 2x reported
		ppi_biogrid_between_f3				Protein-protein interaction betweenness, >= 3x reported
		gi_degree_lenientCutoff				Genetic interaction degree, lenient cutoff
		gi_degree_intermediateCutoff				Genetic interaction degree, intermediate cutoff
		gi_degree_stringentCutoff				Genetic interaction degree, stringent cutoff
		gi_betweenness_intermediateCutoff				Genetic interaction betweenness, intermediate cutoff
		gi_betweenness_stringentCutoff				Genetic interaction betweenness, stringent cutoff
		orfSeq_aaPcId_ScVsSp				ORF protein sequence identity Sc <=> Sp
		orfSeq_dnaPcId_ScVsSp				ORF DNA sequence identity Sc <=> Sp
		orfSeq_dN_dS_ScVsSp				ORF DNA dN/dS Sc <=> Sp
		orfSeq_aaPcId_ScVsSb				ORF protein sequence identity Sc <=> Sk
		orfSeq_dnaPcId_ScVsSb				ORF DNA sequence identity Sc <=> Sk
		orfSeq_dN_dS_ScVsSb				ORF DNA dN/dS Sc <=> Sk
		orfSeq_aaPcId_ScVsSk				ORF protein sequence identity Sc <=> Sb
		orfSeq_dnaPcId_ScVsSk				ORF DNA sequence identity Sc <=> Sb
		orfSeq_dN_dS_ScVsSk				ORF DNA dN/dS Sc <=> Sb
		promSeq_dnaPcId_local				promoter DNA sequence identity Sc <=> Sb
		mrnaExpVariation_spellman				Cell cycle mRNA expression variation
		proteomeSummedIntGodoy				Proteomics summed intensity

## Sheet: Gene Properties
	Gene property data
		orfName	sysName	deutschbauer_ypd	deutschbauer_mm	cLim	nLim	pLim	grape	ppi_biogrid_f1_w0	ppi_biogrid_f2_w0	ppi_biogrid_f3_w0	ppi_biogrid_between_f1	ppi_biogrid_between_f2	ppi_biogrid_between_f3	gi_degree_lenientCutoff	gi_degree_intermediateCutoff	gi_degree_stringentCutoff	gi_betweenness_intermediateCutoff	gi_betweenness_stringentCutoff	orfSeq_aaPcId_ScVsSp	orfSeq_dnaPcId_ScVsSp	orfSeq_dN_dS_ScVsSp	orfSeq_aaPcId_ScVsSb	orfSeq_dnaPcId_ScVsSb	orfSeq_dN_dS_ScVsSb	orfSeq_aaPcId_ScVsSk	orfSeq_dnaPcId_ScVsSk	orfSeq_dN_dS_ScVsSk	promSeq_dnaPcId_local	mrnaExpVariation_spellman	proteomeSummedIntGodoy
		TFC3	YAL001C	0	0	0	0	0	0	22	5	4	14557.5	0	0	NA	NA	NA	NA	NA	90.7759	89.1379	0.10845	76.8178	74.337	0.08071	81.3734	79.3705	0.08293	70.8253	0.527	157320000
		VPS8	YAL002W	0	0	-0.014847	-0.021817	0	0	12	8	6	774.209	309.694	691.301	756	389	151	139234	99056.9	91.3793	89.0543	0.12082	80.6426	78.5266	0.10772	83.0854	80.1357	0.09815	88.4462	0.194	35847000
		EFB1	YAL003W	0	0	0	-0.020848	0	0	15	7	4	261.522	279.9	41.2503	NA	NA	NA	NA	NA	96.1165	96.6019	0.24405	30.5825	30.4207	0.2623	95.1691	93.3977	0.14351	88.2937	0.534	128000000000
		SSA1	YAL005C	0	0	-0.097399	-0.085828	-0.046165	0	235	162	17	179734	636088	104999	151	34	6	682.738	612.893	98.7539	95.7944	0.04053	96.124	91.6796	0.05416	NA	NA	NA	87.1542	1.061	693000000000
		ERP2	YAL007C	0	0	0	0	0	0	46	5	3	8594.49	976.726	0	140	16	3	139.535	22.989	NA	NA	NA	88.3721	82.3256	0.08482	NA	NA	NA	68.2261	0.933	8022500000
		FUN14	YAL008W	0	0	0	0	0	0	4	0	0	49.5439	0	0	102	13	3	68.6736	74.8246	87.5622	86.5672	0.15021	78.3251	77.1757	0.13942	79.4118	77.1242	0.12374	85.7143	0.381	6744700000
		SPO7	YAL009W	0	0	0	0	0	0	9	1	0	1211.94	0	0	NA	NA	NA	NA	NA	96.5251	92.7928	0.05984	92.6641	85.7143	0.06634	92.6641	85.9717	0.06845	86.8421	0.439	5755300
		MDM10	YAL010C	0	0	0	0	0	0	13	7	6	1719.6	5968.07	16010	791	317	108	71436.9	64710.1	91.7172	89.0909	0.1086	83.5644	77.4257	0.07002	86.0558	78.6189	0.07373	86.8421	0.282	3435600
		SWC3	YAL011W	0	0	0	0	-0.028218	0	NA	NA	NA	NA	NA	NA	538	249	115	32069.9	43286.4	NA	NA	NA	75.8089	74.6276	0.08451	76.5414	74.7368	0.08512	74.0088	0.334	50090000
		CYS3	YAL012W	0	0	0	0	0	0	12	0	0	491.912	0	0	535	73	30	1564.56	4101.43	98.4772	94.9239	0.03861	96.7089	88.1013	0.02106	96.9543	88.6633	0.02213	87.7778	0.858	69504000000
		DEP1	YAL013W	0	0	0	0	0	0	17	12	7	680.362	2124.56	0.25	848	588	331	271519	419199	95.5556	92.0165	0.05891	81.5603	76.9898	0.03217	80	75.6554	0.04461	86.4	0.881	693840000
		SYN8	YAL014C	0	0	0	0	0	0	7	1	1	16.8623	0	0	173	23	7	161.602	281.585	88.6719	86.3281	0.16402	60.7143	57.5397	0.07506	80.4688	79.9479	0.14178	86.4	0.364	94451000
		NTG1	YAL015C	0	0	0	-0.02563	-0.029539	0	16	1	1	1944.68	0	0	135	11	1	99.8858	0	90.7268	89.6408	0.15219	78.2082	75.0605	0.11662	81.295	78.4173	0.11884	83.2215	0.846	89312000
		TPD3	YAL016W	0	0	0	-0.016023	0	0	43	15	8	7441.95	49440.5	5280.26	NA	NA	NA	NA	NA	98.4252	92.1785	0.01903	94.0157	84.7769	0.03951	95.748	84.1995	0.02023	81.0651	0.29	3731000000
		PSK1	YAL017W	0	0	0	0	0	0	38	4	1	4847.74	6820.19	0	84	20	6	159.537	123.637	95.2837	90.42	0.05668	85.9752	79.5471	0.06681	50.4707	50.3017	0.00357	85.3175	0.45	1766700000
		FUN30	YAL019W	0	0	0	0	0	0	14	0	0	562.13	0	0	173	47	19	844.29	2629.43	94.6161	90.0853	0.05904	88.6941	79.6377	0.04022	89.27	83.0255	0.06149	88.2353	0.674	2272200000
		ATS1	YAL020C	0	0	0	0	0	0	7	2	2	167.368	183.32	1417.29	507	148	65	25651.3	43958	84.985	85.5856	0.21783	69.4767	71.4147	0.12667	73.5905	76.8546	0.21269	88.2353	0.15	6299800
		CCR4	YAL021C	0	0	-0.021303	-0.013752	-0.052153	0	53	14	10	8026.9	4883.39	11691	324	65	19	850.495	689.204	95.8184	91.9156	0.07133	90.7143	82.5	0.04545	87.2582	81.1149	0.06009	92.126	0.276	2209400000
		FUN26	YAL022C	0	0	0	0	0	0	7	0	0	313.115	0	0	123	7	1	13.5766	0	94.4015	89.1248	0.06856	83.27	77.3764	0.0528	85.6046	80.9341	0.08062	84.375	3.795	4753700
		PMT2	YAL023C	0	0	0	-0.015559	0	0	21	3	2	2307.85	5936.67	4578	181	61	30	721.834	1831.55	98.0237	93.1928	0.03567	91.9631	84.2336	0.06421	NA	NA	NA	89.6341	1.161	1407600000
		LTE1	YAL024C	0	0	0	0	0	0	67	8	3	5903.19	5366.5	547.836	216	91	54	2999.32	10168.3	91.4068	88.6348	0.09839	81.1684	77.1134	0.07649	83.8509	79.9632	0.07726	87.3449	0.735	194560000
		MAK16	YAL025C	0	0	0	-0.030408	0	0	16	0	0	877.181	0	0	NA	NA	NA	NA	NA	96.0784	90.9586	0.02832	92.5081	83.6048	0.0355	95.114	86.9707	0.03048	71.8676	0.643	1312500000
		DRS2	YAL026C	0	0	0	0	0	0	33	8	1	1381.71	20756.2	0	NA	NA	NA	NA	NA	97.1976	92.0108	0.03971	88.9381	80.0393	0.02875	34.2973	39.0013	0.00687	80.6773	0.173	1445500000
		SAW1	YAL027W	0	0	0	0	0	0	31	5	2	3340.58	1142.99	0	118	10	3	57.6934	82.5132	90.0383	87.9949	0.11288	79.3103	78.0332	0.09195	85.0575	80.7152	0.08453	78.9216	0.252	NA
		FRT2	YAL028W	0	0	0	0	0	0	35	1	0	6221.14	0	0	109	18	7	180.043	663.722	84.1713	85.0403	0.20323	70.2403	66.9131	0.11943	72.0887	71.5342	0.17173	84.1897	0.796	NA
		MYO4	YAL029C	0	0	0	0	-0.025326	0	37	12	8	1491.35	11158.6	44794.7	118	3	0	4.19805	0	90.1495	89.2437	0.1433	NA	NA	NA	50	51.8541	0.00485	86.166	0.406	437360000
		SNC1	YAL030W	0	0	0	0	0	0	22	11	6	3915.12	10338.4	22954.5	98	11	5	29.5213	144.01	100	93.7322	0.001	NA	NA	NA	94.0171	83.7607	0.0133	89.4118	0.127	1391300000
		GIP4	YAL031C	0	0	0	0	0	0	7	2	0	626.982	1511.98	0	80	12	2	111.644	18.564	92.8947	88.5088	0.09526	80.7339	76.671	0.1068	85.5832	80.0349	0.09612	89.4118	0.33	38636000
		PRP45	YAL032C	0	0	0	0	0	0	73	22	15	11400.4	29560.3	106420	NA	NA	NA	NA	NA	91.8421	89.4737	0.11215	84.555	81.1518	0.10845	83.9895	79.79	0.08282	76.9504	0.982	530440000
		POP5	YAL033W	0	0	0	0	0	0	13	10	8	14024.2	8754.22	2.83333	NA	NA	NA	NA	NA	94.2197	91.5222	0.08877	85.1429	78.6667	0.05473	86.1272	82.8516	0.1008	74.0157	0.285	31840000
		FUN19	YAL034C	0	0	0	0	0	0	11	2	1	393.709	17.8958	0	130	12	4	61.1208	53.7094	95.1574	90.0726	0.06478	82.7338	78.9768	0.11472	83.5749	80.4348	0.11467	80.6	0.204	NA
		FUN12	YAL035W	0	0	-0.073469	-0.048445	-0.044732	0	71	26	12	7018.43	17700.5	36036.4	NA	NA	NA	NA	NA	94.5165	90.2293	0.07273	88.3929	83.631	0.08578	88.9881	84.4907	0.09167	89.4161	0.211	26310000000
		RBG1	YAL036C	0	0	-0.082845	-0.065893	-0.124891	-0.0282995	23	3	2	1570.65	416.343	4	140	22	5	257.957	78.6124	98.916	92.0506	0.01585	95.935	85.2755	0.02516	97.019	87.5339	0.02402	89.4161	0.372	5151000000
		CDC19	YAL038W	0	0	-0.034167	-0.013487	-0.028022	0	57	8	1	7099.24	24359.3	0	NA	NA	NA	NA	NA	98.8	98.0667	0.09763	97.2	95.6	0.12199	70.2756	66.4698	0.02913	87.1542	0.209	387000000000
		CYC3	YAL039C	0	0	0	0	0	0	4	0	0	14.5065	0	0	NA	NA	NA	NA	NA	NA	NA	NA	80.5654	75.1472	0.05529	87.1324	81.3725	0.0609	76.4023	1.045	497440000
		CLN3	YAL040C	0	0	0	-0.024403	0	0	10	2	1	969.761	222.147	0	178	27	9	186.326	211.842	96.0345	93.8506	0.10234	84.471	80.0341	0.10105	88.7372	83.7884	0.11371	93.1864	2.422	NA
		CDC24	YAL041W	0	0	0	-0.047264	-0.050827	0	39	12	9	17059.3	1742.7	20168.1	NA	NA	NA	NA	NA	96.7213	90.8275	0.04421	89.1228	80.4678	0.05149	92.3888	84.6995	0.05495	85.4545	0.349	779750000
		ERV46	YAL042W	0	0	0	0	0	-0.0188703	17	3	1	1801.35	4696.73	0	470	75	21	5285.66	2475.01	93.7349	89.8795	0.09581	88.2494	80.1759	0.03646	88.9157	83.2932	0.0642	86.3636	0.07	1695400000
		PTA1	YAL043C	0	0	-0.041437	-0.046146	-0.08823	0	44	21	15	10801.3	4646.09	302.992	NA	NA	NA	NA	NA	92.7481	89.9491	0.12285	82.6899	75.7991	0.0473	85.8228	80.1688	0.07699	86.3636	0.381	939220000
		GCV3	YAL044C	0	NA	0	0	0	0	4	0	0	140.827	0	0	NA	NA	NA	NA	NA	97.6471	93.5294	0.0545	90.5882	79.6078	0.03407	94.1176	86.8627	0.05573	86.7521	0.668	14506000000
		AIM1	YAL046C	0	0	0	0	-0.018406	0	5	0	0	526.003	0	0	139	12	1	94.5668	0	91.5254	92.3729	0.18302	57.0621	52.5424	0.07242	74.5763	77.9661	0.27685	91.6667	0.296	9350100
		SPC72	YAL047C	0	0	0	0	0	0	27	12	10	2089.05	8344.66	45054.9	NA	NA	NA	NA	NA	87.299	87.1383	0.18644	74.1214	73.7487	0.1339	74.1835	75.2722	0.13747	90.7514	0.148	187070000
		GEM1	YAL048C	0	0	0	0	0	0	7	1	1	265.715	0	0	277	104	35	7735.58	7138.95	97.8852	91.138	0.02907	92.5982	82.2759	0.03824	94.713	84.0886	0.03026	78.3505	0.361	14482000
		AIM2	YAL049C	0	NA	0	0	0	0	2	1	0	2.53275	0	0	96	7	0	8.22011	0	91.8699	89.4309	0.12845	82.1138	80.2168	0.09036	84.1463	81.1653	0.09326	78.6408	1.083	3365600000
		OAF1	YAL051W	0	0	0	0	-0.021318	0	15	3	1	1086.63	0	0	128	11	1	73.9455	0	94.6514	89.8122	0.06252	87.2381	81.2381	0.06959	41.9442	46.3246	0.0305	91.4286	0.127	278220000
		FLC2	YAL053W	0	0	0	0	0	0	29	1	0	4279.25	0	0	150	23	10	119.779	122.421	98.3397	91.656	0.02541	91.7092	81.165	0.04073	93.2398	83.631	0.04048	85.0688	1.58	498160000
		ACS1	YAL054C	0	0	0	0	0	0	5	0	0	7812.77	0	0	96	20	4	201.436	45.9118	98.5975	92.0056	0.02035	94.9509	83.871	0.02903	54.6559	54.386	0.02187	84.585	0.383	11851000
		PEX22	YAL055W	0	0	0	0	0	0	5	1	1	21.5638	0	0	256	74	26	2879.76	6008.79	82.8729	83.4254	0.13675	63.7363	67.9487	0.1251	67.5824	71.2454	0.21337	74.5645	0.164	NA
		GPB2	YAL056W	0	0	0	0	0	0	7	1	1	110.73	0	0	533	102	34	9064.92	12289.8	73.3634	72.9872	0.12822	75.8621	74.8239	0.09795	80.1578	79.2183	0.11234	83.9721	0.875	237110000
		CNE1	YAL058W	0	0	0	0	0	0	1	0	0	0	0	0	447	78	33	7103.01	2637.88	82.505	85.951	0.27231	70.4724	71.8504	0.16528	73.4127	77.2487	0.22396	73.5905	0.824	212300000
		ECM1	YAL059W	0	0	0	0	0	0	24	2	1	12461	17.3275	0	554	49	14	2032.21	9193.5	NA	NA	NA	58.8015	60.799	0.17736	72.6415	70.9119	0.09269	83.5749	0.26	1810900000
		BDH1	YAL060W	0	0	0	0	0	0	8	0	0	422.964	0	0	365	78	20	5351.8	1806.35	95.0262	91.274	0.07521	86.1257	80.2792	0.07061	NA	NA	NA	80.0857	1.266	9385800000
		BDH2	YAL061W	0	0	0	0	0	0	4	0	0	41.7049	0	0	134	18	3	209.246	27.7314	96.6427	90.5675	0.04417	89.2086	80.8153	0.04784	92.0863	83.2934	0.04397	82.2709	0.389	70580000
		GDH3	YAL062W	0	0	0	0	0	0	13	2	1	7878.91	0	0	126	19	7	154.368	62.5261	NA	NA	NA	NA	NA	NA	85.9956	75.1276	0.03224	72.3608	0.404	349520
		SEO1	YAL067C	0	0	0	-0.041677	0	0	4	0	0	32.2166	0	0	152	13	3	60.7757	8.42321	NA	NA	NA	NA	NA	NA	NA	NA	NA	NA	1.648	NA
		PAU8	YAL068C	0	0	-0.021047	-0.039614	-0.018279	0	2	0	0	22.9171	0	0	100	9	2	54.6625	14.7916	NA	NA	NA	NA	NA	NA	NA	NA	NA	NA	0.301	NA
		ERP1	YAR002C	0	0	-0.013548	-0.009446	-0.013119	0	50	6	3	6796.9	12136.4	0	149	20	8	93.6356	180.476	96.8037	92.6941	0.05204	NA	NA	NA	NA	NA	NA	79.8635	0.138	2521100000
		NUP60	YAR002W	-0.104	-0.091	0	-0.042099	0	0	30	12	5	2272.35	7469.58	342.773	320	133	72	8151.94	18961.3	83.7338	86.0136	0.19551	65.0909	71.6364	0.16613	69.3015	73.2843	0.17927	65.8349	0.37	3525300000
		SWD1	YAR003W	0	0	0	0	0	0	18	11	7	3339.49	6449.64	135.888	599	192	77	12424.2	12309.4	96.7136	92.2535	0.04522	90.8879	83.3333	0.04853	90.1869	83.9564	0.05553	79.8635	2.121	67373000
		RFA1	YAR007C	0	0	0	0	0	0	93	24	14	22113	12324.5	26985	NA	NA	NA	NA	NA	97.7456	92.0558	0.03122	95.1691	84.5947	0.02005	95.9742	85.2925	0.0215	81.1798	8.339	4713400000
		SEN34	YAR008W	0	0	0	0	0	0	2	1	0	0	0	0	NA	NA	NA	NA	NA	93.4545	90.9091	0.10286	74.0132	68.8596	0.0882	NA	NA	NA	81.1798	3.66	82611000
		BUD14	YAR014C	0	0	0	0	0	0	74	8	3	32290.5	55954.7	7716.95	231	66	28	967.148	1945.55	88.2022	89.5131	0.18477	72.9111	72.6864	0.11655	NA	NA	NA	89.6208	0.13	498820000
		ADE1	YAR015W	0	0	0	0	0	0	7	2	0	245.579	0	0	128	22	5	199.768	197.565	98.366	94.7712	0.04733	94.4444	84.9673	0.04364	95.4248	85.6209	0.0324	89.0656	0.729	7171600000
		KIN3	YAR018C	0	0	-0.029933	-0.05953	-0.053361	0	NA	NA	NA	NA	NA	NA	156	24	8	107.89	68.9315	97.2414	92.9502	0.04562	93.7931	84.6743	0.03054	95.8621	86.0536	0.02455	75.6917	6.09	59090000
		CDC15	YAR019C	0	0	0	0	0	0	52	5	3	17438.2	244.228	218.365	NA	NA	NA	NA	NA	93.1211	89.4935	0.09474	NA	NA	NA	88.1026	84.2735	0.10297	76.1252	0.457	2243200
		PAU7	YAR020C	0	0	0	0	0	0	0	0	0	0	0	0	98	10	2	24.9738	12.2538	NA	NA	NA	NA	NA	NA	NA	NA	NA	84.8	0.392	NA
		UIP3	YAR027W	0	0	0	0	0	0	61	5	1	40767.5	3313.16	0	89	13	4	102.888	414.579	72.766	82.4113	0.61612	NA	NA	NA	NA	NA	NA	58.5366	0.543	187810000
		PRM9	YAR031W	0	0	0	0	0	0	10	0	0	1434.2	0	0	122	10	2	61.5936	19.8258	NA	NA	NA	NA	NA	NA	NA	NA	NA	57.6052	0.326	204600000
		YAT1	YAR035W	0	0	0	0	0	0	4	0	0	461.367	0	0	121	3	2	2.01582	15.552	95.6772	90.0096	0.03164	NA	NA	NA	NA	NA	NA	67.1078	0.026	1768200
		SWH1	YAR044W	0	0	-0.024565	-0.021148	0	0	24	4	1	2947.83	211.383	0	128	15	2	343.727	4.38351	93.3836	89.3635	0.07297	NA	NA	NA	51.2397	52.3666	0.02611	81.4634	0.365	3181600000
		FLO1	YAR050W	0	0	0	0	0	0	2	0	0	0	0	0	167	30	7	326.22	267.229	NA	NA	NA	NA	NA	NA	19.0909	17.6623	0.0108	NA	0.437	NA
		ECM15	YBL001C	0	0	0	0	0	0	5	0	0	372.316	0	0	94	17	4	143.44	113.627	97.1154	92.3077	0.0337	NA	NA	NA	98.0769	90.7051	0.01516	71.6763	1.132	2508700000
		HTB2	YBL002W	0	0	0	0	0	0	119	23	7	40592.2	34784	14260.4	NA	NA	NA	NA	NA	99.2366	92.112	0.001	NA	NA	NA	96.9466	86.2595	0.04884	78.9784	8.477	644440000
		HTA2	YBL003C	0	0	0	0	0	0	222	46	17	74161.8	64081.1	24663.8	379	25	3	230.321	13.2536	99.2424	95.202	0.01903	NA	NA	NA	NA	NA	NA	81.6406	10.32	NA
		UTP20	YBL004W	0	0	0	0	0	0	80	37	19	15307.7	57132	8283.01	NA	NA	NA	NA	NA	91.5832	89.3387	0.11246	NA	NA	NA	85.84	81.1733	0.08398	78.7819	0.251	2127100000
		PDR3	YBL005W	0	0	0	0	0	0	11	0	0	1649.67	0	0	97	9	4	53.6464	118.974	91.0952	88.2634	0.10656	NA	NA	NA	77.669	74.9918	0.10225	83.1884	0.078	NA
		LDB7	YBL006C	0	0	0	0	0	0	10	0	0	1200.13	0	0	NA	NA	NA	NA	NA	92.2222	87.2222	0.0843	79.6791	72.9055	0.06103	72.6829	68.1301	0.10119	83.1884	0.526	223660000
		SLA1	YBL007C	0	0	0	0	0	0	157	31	22	124223	58277.7	93258.7	625	248	115	32270.2	32523.7	90.1509	88.2446	0.12137	83.124	77.8388	0.0781	82.5059	77.9354	0.0804	84.6847	0.791	16662000000
		HIR1	YBL008W	0	0	0	0	0	0	16	8	4	124.918	348.819	0	522	224	80	60230.3	72373.8	91.5476	89.8016	0.11665	83.6493	79.2654	0.07546	85.172	80.9015	0.0809	100	0.235	195400000
		ALK2	YBL009W	0	0	0	0	0	0	9	0	0	69.2478	0	0	97	13	2	116.058	11.1311	86.8343	87.3767	0.2134	74.7445	74.5012	0.13446	78.5294	77.9902	0.1432	85.8871	2.06	48262000
		SCT1	YBL011W	0	0	0	-0.025849	0	0	20	1	0	1135.81	0	0	163	38	12	324.874	227.808	NA	NA	NA	85.6021	78.534	0.06911	87.9265	81.3211	0.06891	87.1886	0.442	1032400000
		FMT1	YBL013W	0	0	0	-0.034528	0	0	1	0	0	0	0	0	134	41	22	227.715	1170.48	85.8561	85.2771	0.19634	75.2451	69.6078	0.10652	75.9901	75	0.19772	75.5627	0.365	NA
		RRN6	YBL014C	0	NA	0	0	0	0	15	4	3	4898.29	8352.58	9152	NA	NA	NA	NA	NA	85.5866	87.5978	0.21186	NA	NA	NA	76.1958	76.6407	0.13507	75.641	0.252	NA
		ACH1	YBL015W	0	0	0	0	0	0	7	0	0	222.27	0	0	521	167	70	19122.9	26883.7	99.4297	92.5222	0.00827	NA	NA	NA	98.6692	86.692	0.00805	90.4382	0.186	3756100000
		FUS3	YBL016W	0	0	0	0	-0.019948	0	120	21	13	45228.7	50159.1	27559.7	NA	NA	NA	NA	NA	96.8839	89.9906	0.03673	NA	NA	NA	95.7507	83.0973	0.01555	81.5842	0.525	427220000
		PEP1	YBL017C	0	0	0	0	0	0	31	8	0	5038.83	10231.1	0	164	61	23	1357.95	1921.92	87.7448	87.4921	0.14727	NA	NA	NA	NA	NA	NA	81.6206	0.482	3284100000
		POP8	YBL018C	0	0	-0.035825	-0.020962	-0.013263	0	10	5	4	1727.19	0	0	NA	NA	NA	NA	NA	95.4887	92.7318	0.07448	NA	NA	NA	59.3985	61.6541	0.16345	73.9247	0.401	4450600
		APN2	YBL019W	0	0	0	0	-0.012648	0	3	1	0	15.4614	0	0	113	19	3	156.99	169.541	86.5385	88.9744	0.22874	NA	NA	NA	78.3109	78.4389	0.13174	79.8246	0.289	NA
		RFT1	YBL020W	0	0	0	0	0	0	7	0	0	114.624	0	0	NA	NA	NA	NA	NA	95.993	90.0697	0.05913	NA	NA	NA	91.9861	84.2625	0.05503	87.987	0.1	41997000
		HAP3	YBL021C	0	0	-0.005147	0	-0.009797	0	NA	NA	NA	NA	NA	NA	688	258	100	44197.6	42811.5	99.3056	92.8241	0.00869	96.5278	83.5648	0.00781	97.2222	85.4167	0.01156	87.987	0.09	NA
		PIM1	YBL022C	0	0	0	-0.027284	0	0	12	0	0	257.829	0	0	NA	NA	NA	NA	NA	94.5278	90.6737	0.07965	NA	NA	NA	89.6341	82.4913	0.05166	85.1948	0.48	8551600000
		MCM2	YBL023C	-0.025	0	0	0	0	0	55	26	12	15242.9	17490.4	6171.48	NA	NA	NA	NA	NA	98.3871	91.6667	0.0156	95.5121	85.654	0.01993	96.8894	86.2519	0.01533	81.1429	4.274	360580000
		NCL1	YBL024W	0	0	0	0	0	0	32	1	0	5437.84	0	0	197	46	12	348.216	315.066	96.0526	91.6667	0.05305	92.219	83.7656	0.03367	93.5673	85.7212	0.03832	74.6063	0.245	27169000000
		RRN10	YBL025W	0	0	0	0	0	0	8	3	2	569.051	483.001	0	NA	NA	NA	NA	NA	94.4828	91.2644	0.07966	NA	NA	NA	88.2759	81.6092	0.05914	82.8508	0.527	NA
		LSM2	YBL026W	0	0	0	0	0	0	88	25	19	31893	4658.2	4122.04	NA	NA	NA	NA	NA	100	94.0351	0.001	NA	NA	NA	98.9474	87.7193	0.00702	81.1881	0.574	316060000
		RPL19B	YBL027W	-0.053	0	0	0	0	0	74	4	1	2532.86	3170.03	0	100	51	22	1326.42	1707.66	100	98.7654	0.001	NA	NA	NA	NA	NA	NA	79.7642	0.269	392000000000
		PET9	YBL030C	0	0	0	0	0	0	61	10	3	20136.3	80029.4	1357.81	NA	NA	NA	NA	NA	98.1132	95.283	0.0659	94.3396	90.1468	0.08296	97.1698	90.6709	0.04273	87.1032	1.391	34856000000
		SHE1	YBL031W	0	0	0	0	-0.020439	0	NA	NA	NA	NA	NA	NA	247	93	34	2520.7	7025.97	92.3077	89.8422	0.12787	77.7457	75.1445	0.11168	79.5858	81.3609	0.20163	90.0804	0.886	NA
		HEK2	YBL032W	0	0	-0.018123	-0.028738	-0.026245	0	1124	16	4	3.61204e+06	12046.8	3702.56	146	22	4	233.383	32.663	96.3255	90.5512	0.04669	NA	NA	NA	34.1463	40.3252	0.0325	83.0303	0.997	9763700000
		RIB1	YBL033C	0	0	0	0	0	0	5	2	0	241.945	0	0	NA	NA	NA	NA	NA	NA	NA	NA	82.9609	72.3464	0.04203	88.3853	79.9811	0.05826	83.0303	0.286	1065300000
		STU1	YBL034C	0	0	0	0	-0.00953	0	18	1	0	2078.94	0	0	NA	NA	NA	NA	NA	NA	NA	NA	79.1639	76.1594	0.08769	82.7404	79.1392	0.08886	NA	0.416	126430000
		POL12	YBL035C	0	0	0	0	-0.011023	0	22	10	4	6892.38	3318.01	580.527	NA	NA	NA	NA	NA	NA	NA	NA	84.9296	78.2629	0.06134	82.7247	77.4345	0.06595	NA	6.918	1053500000
		APL3	YBL037W	0	0	0	0	0	0	14	3	1	986.054	0	0	383	60	11	3213.15	788.634	NA	NA	NA	90.0488	81.626	0.05236	89.4634	81.8537	0.05665	NA	1.236	576180000
		MRPL16	YBL038W	0	0	0	0	0	0	40	22	11	15217.7	24586.5	133.914	NA	NA	NA	NA	NA	NA	NA	NA	87.6068	80.3419	0.05222	88.8889	82.3362	0.06033	NA	0.434	199640000
		URA7	YBL039C	0	0	0	0	-0.011925	0	54	16	1	6062.74	19270.2	0	493	90	45	5635.24	19604.7	NA	NA	NA	94.4732	85.2044	0.02757	77.6831	69.1652	0.02632	NA	0.626	21433000000
		YBL039W-B	YBL039W	NA	NA	0	0	0	0	NA	NA	NA	NA	NA	NA	NA	NA	NA	NA	NA	NA	NA	NA	NA	NA	NA	NA	NA	NA	NA	NA	NA
		ERD2	YBL040C	0	0	0	-0.0855	-0.05412	0	8	0	0	41.8044	0	0	NA	NA	NA	NA	NA	NA	NA	NA	46.3203	43.29	0.14015	94.9772	89.4977	0.06078	NA	0.4	288700000
		PRE7	YBL041W	0	0	-0.017743	0	-0.023954	0	27	15	8	1018.01	41.284	6.0622	NA	NA	NA	NA	NA	NA	NA	NA	NA	NA	NA	97.9253	86.9986	0.01271	NA	0.538	3791300000
		FUI1	YBL042C	0	0	0	0	-0.019768	0	9	0	0	161.945	0	0	151	18	3	155.211	108.773	NA	NA	NA	NA	NA	NA	90.2973	82.3683	0.05858	NA	0.327	1177800000
		ECM13	YBL043W	0	0	0	0	0	0	13	0	0	9334.12	0	0	130	10	2	65.4543	5.24909	NA	NA	NA	67.5277	66.9127	0.05979	66.9145	68.6493	0.11481	NA	0.495	NA
		COR1	YBL045C	0	0	0	0	0	0	42	10	5	13100	38446.8	24994	NA	NA	NA	NA	NA	NA	NA	NA	NA	NA	NA	91.6849	84.0992	0.06963	NA	0.471	15519000000
		PSY4	YBL046W	0	0	-0.02704	-0.047195	-0.023881	0	13	9	3	621.517	707.908	0	136	4	1	5.82734	0	NA	NA	NA	NA	NA	NA	75.3813	75.9622	0.08941	82.4289	0.294	798510000
		EDE1	YBL047C	0	0	0	0	0	0	35	10	2	6860.78	510.317	0	526	138	60	8872.41	15146.4	91.0727	88.1449	0.10208	83.0229	77.4833	0.07055	83.2978	78.5122	0.07677	82.4289	0.231	24347000000
		MOH1	YBL049W	0	0	0	0	0	0	10	1	0	2195.51	0	0	150	9	1	18.7362	0	100	94.4444	0.001	97.1014	85.0242	0.01666	97.8261	85.9903	0.0107	84.2105	0.171	NA
		SEC17	YBL050W	0	0	0	-0.058128	-0.019297	0	30	14	9	4063.95	8639.32	12799.7	NA	NA	NA	NA	NA	98.2877	92.4658	0.01947	88.0137	77.7397	0.0182	97.2603	85.6164	0.01172	80.9783	0.617	5177500000
		PIN4	YBL051C	0	0	0	0	0	0	12	2	0	709.58	405.682	0	257	83	28	1610.94	3145.88	92.5484	89.9155	0.11461	NA	NA	NA	87.4631	80.7276	0.06608	80.9783	0.967	1586100000
		SAS3	YBL052C	0	0	-0.040937	-0.061969	-0.082441	-0.0182595	15	6	2	1197.17	410.272	289.153	113	11	5	15.8599	53.6439	NA	NA	NA	67.2074	70.4519	0.11181	68.482	71.3789	0.14212	78.7276	1.936	NA
		TOD6	YBL054W	0	0	0	0	-0.015711	0	11	0	0	648.901	0	0	135	11	2	92.8174	1.14191	91.8095	88.127	0.0852	78.8785	76.2617	0.09493	83.871	81.2777	0.09893	85.4582	0.247	243960000
		PTC3	YBL056W	0	0	0	0	-0.013818	0	21	4	1	9123.87	7952.69	0	114	10	2	75.7719	32.401	95.9402	93.3048	0.07088	91.4894	82.8369	0.03534	NA	NA	NA	79.7546	0.334	5776800000
		PTH2	YBL057C	0	0	0	0	0	0	13	4	2	432.191	105.994	0	376	42	11	543.079	548.924	NA	NA	NA	82.0755	77.5157	0.08454	80.1762	72.6872	0.0573	79.6923	0.293	824670000
		SHP1	YBL058W	0	0	0	0	0	0	33	8	5	14148.6	18683.9	1101.92	770	395	160	109662	81209.2	88.0282	86.9327	0.1311	81.5421	77.5701	0.08207	80.7963	78.9227	0.10241	81.5385	0.667	4716000000
		YEL1	YBL060W	0	0	0	0	0	0	4	1	1	49.0433	0	0	132	21	7	210.305	277.023	87.0451	87.7244	0.17519	NA	NA	NA	78.5196	78.8582	0.14137	82.4458	0.181	54873000
		SKT5	YBL061C	0	0	0	0	0	0	24	2	1	3288.11	27.1215	0	522	217	84	50840.5	37598.9	91.7024	89.4611	0.09947	76.4376	75.1286	0.10485	82.2443	78.4091	0.08569	83.5317	2.287	528980000
		KIP1	YBL063W	0	0	0	0	-0.018458	0	5	0	0	215.783	0	0	110	10	4	27.6742	42.9222	89.4879	87.9006	0.11672	77.7778	76.135	0.09825	80.3058	78.3273	0.10858	71.3193	2.574	78521000
		PRX1	YBL064C	0	0	0	0	-0.023613	0	21	1	0	4762.98	0	0	426	31	13	302.156	792.826	98.4674	90.166	0.01601	94.2529	81.8646	0.02168	94.2529	83.5249	0.03032	74.3295	1.895	3161200000
		SEF1	YBL066C	0	0	0	0	-0.011636	0	9	2	1	614.051	13800	0	163	32	6	550.657	329.587	NA	NA	NA	82.9185	77.2532	0.0735	85.0299	79.27	0.07878	83.6576	0.74	29928000
		UBP13	YBL067C	0	0	-0.026719	-0.068437	-0.060282	0	10	2	0	783.409	110.785	0	165	34	9	268.817	322.339	90.3743	89.6168	0.11986	77.7483	76.0265	0.07915	79.6543	79.2553	0.09924	86.7589	0.563	836730000
		PRS4	YBL068W	0	0	0	0	0	0	7	1	0	780.707	0	0	121	12	5	37.2153	61.6897	99.6933	93.1493	0.00391	97.2393	86.1963	0.01245	96.9325	87.4233	0.01578	83.8875	0.109	2371100000
		AST1	YBL069W	0	0	0	0	-0.025064	0	3	0	0	37.0924	0	0	110	7	2	8.45726	19.6599	95.8042	90.8314	0.0545	89.9767	81.8182	0.0452	89.9767	83.2168	0.05228	80.9524	0.602	1357100000
		KTI11	YBL071W	NA	NA	0	0	0	0	17	7	5	1473.96	1464.12	1748.5	NA	NA	NA	NA	NA	95.122	89.4309	0.04034	NA	NA	NA	NA	NA	NA	75.3986	NA	0
		RPS8A	YBL072C	0	0	0	0	0	0	133	22	7	18361.1	15816.2	40290.4	184	134	76	10083.1	24717.1	99	98.5	0.13605	97	94.6667	0.1013	NA	NA	NA	100	0.04	37042000000
		AAR2	YBL074C	0	0	0	0	-0.009007	0	18	6	3	127.807	53.2037	0	NA	NA	NA	NA	NA	81.2325	85.901	0.26436	70.7572	70.6701	0.08329	76.5363	79.2365	0.16032	80.2348	0.705	55698000
		SSA3	YBL075C	0	0	0	0	0	0	52	6	0	20568.3	3918.4	0	436	90	21	7829.66	2463.14	97.6923	90.1538	0.01911	96.0123	84.2025	0.01527	NA	NA	NA	82.4176	0.759	2077400
		ILS1	YBL076C	0	0	0	0	-0.012655	0	25	5	1	3309.05	6528.36	0	NA	NA	NA	NA	NA	97.7612	93.4701	0.04261	93.8433	85.7276	0.04203	94.5896	86.5983	0.03697	87.6033	0.229	99346000000
		ATG8	YBL078C	0	0	0	0	-0.014374	0	23	9	5	12564.3	27116.7	31978	617	161	50	23874	15691.2	99.1453	92.8775	0.01024	99.1453	88.0342	0.00369	99.1453	88.0342	0.00449	87.619	0.237	859930000
		NUP170	YBL079W	0	0	0	0	-0.016358	0	34	10	4	5619.2	1281.19	767.072	409	77	25	4637.45	11255.5	93.9695	89.662	0.06649	NA	NA	NA	41.4997	48.0069	0.02612	76.3209	0.289	1009800000
		PET112	YBL080C	0	0	0	0	0	0	3	0	0	45.4344	0	0	NA	NA	NA	NA	NA	90.573	89.772	0.17154	28.7293	26.6421	0.08541	85.5823	81.0228	0.09208	75.8824	0.7	58709000
		ALG3	YBL082C	0	0	0	0	-0.014026	0	2	0	0	1.43647	0	0	176	40	10	396.609	379.13	89.3013	88.4279	0.17436	NA	NA	NA	79.8701	77.0563	0.10146	83.2	1.302	46974000
		CDC27	YBL084C	0	0	-0.019195	-0.018071	-0.027991	0	45	17	12	11010.4	52661.2	9870.94	NA	NA	NA	NA	NA	95.1252	90.0747	0.05164	NA	NA	NA	87.6747	79.5002	0.04653	85.342	0.388	1979200
		BOI1	YBL085W	0	0	0	0	0	0	65	10	5	38283.4	15511.9	4539.54	187	23	6	155.907	130.768	90.316	89.2627	0.14159	NA	NA	NA	79.0486	77.9015	0.12628	82.5147	0.828	1682000000
		RPL23A	YBL087C	0	0	-0.038977	0	-0.026776	0	48	9	2	4514.68	13421.1	0	554	130	25	7507.39	1555.93	100	95.6204	0.001	83.2117	80.0487	0.02616	99.2701	92.2141	0.0094	80.6982	0.301	369550000
		TEL1	YBL088C	0	0	0	0	0	0	14	2	2	1095.37	29.5085	4578	120	23	9	218.17	850.202	87.7865	87.6194	0.15204	77.0938	76.4615	0.10702	77.9643	77.6071	0.12021	80.3532	0.423	157700000
		AVT5	YBL089W	0	0	0	0	0	0	2	0	0	39.0844	0	0	501	81	35	4640.32	7141.28	91.939	88.3805	0.10363	82.1739	78.7681	0.10211	83.0065	79.8112	0.11179	84.2593	0.225	NA
		MRP21	YBL090W	0	0	0	0	0	0	30	4	2	1966.47	0	0	NA	NA	NA	NA	NA	93.2203	89.4539	0.08199	86.5169	80.7116	0.05297	88.2682	82.8678	0.05779	80.9045	0.838	2900900
		MAP2	YBL091C	0	0	0	0	0	0	4	0	0	6.06866	0	0	98	11	3	62.3142	115.974	95.7245	91.3698	0.05586	91.2114	83.2937	0.0422	93.3492	85.8274	0.04069	80.9045	0.218	5553600000
		SCS22	YBL091C	0	0	0	-0.035395	-0.022248	0	7	0	0	698.103	0	0	116	15	7	99.9081	159.42	80.226	85.8757	0.35837	NA	NA	NA	NA	NA	NA	81.9672	NA	NA
		RPL32	YBL092W	0	0	0	0	0	0	60	1	1	2160.5	0	0	NA	NA	NA	NA	NA	98.4615	97.4359	0.10682	96.1538	95.1282	0.13251	96.9231	96.6667	0.17601	78.865	0.32	107000000000
		ROX3	YBL093C	0	0	-0.021507	-0.064361	0	0	38	22	14	3244.17	271.161	1.49904	NA	NA	NA	NA	NA	96.3964	91.8919	0.05217	93.2735	84.3049	0.03302	93.6937	86.1862	0.04144	78.6822	0.21	40970000
		BRN1	YBL097W	0	0	0	0	-0.01475	0	17	4	3	1782.27	242.908	0	NA	NA	NA	NA	NA	88.992	88.1079	0.12591	78.0457	74.6616	0.07017	80.2891	79.2378	0.07825	66.8831	1.204	229310000
		BNA4	YBL098W	0	0	0	0	0	0	0	0	0	0	0	0	168	62	29	3084.53	3244.22	93.2609	91.5217	0.11908	87.3913	81.5217	0.06206	87.4187	83.6587	0.07955	92.0705	2.044	389440000
		ATP1	YBL099W	0	0	-0.062756	-0.058329	-0.099035	-0.0276024	22	6	2	6959.61	51225.3	0	NA	NA	NA	NA	NA	99.8165	94.4954	0.00383	97.0803	88.9903	0.02726	97.9817	89.9083	0.02317	94.8617	0.701	35252000000
		ECM21	YBL101C	0	0	0	0	0	0	9	2	2	819.996	0	0	205	24	6	156.149	99.7907	92.9338	89.1771	0.08245	81.674	76.7988	0.09086	NA	NA	NA	86.8217	0.915	637980000
		YBL100W-C	YBL101W	NA	NA	0	0	0	0	NA	NA	NA	NA	NA	NA	NA	NA	NA	NA	NA	NA	NA	NA	NA	NA	NA	NA	NA	NA	NA	NA	NA
		SFT2	YBL102W	0	0	0	0	0	0	25	0	0	4508.84	0	0	493	154	63	30390.9	32915.8	97.2093	91.7829	0.04518	92.093	82.9457	0.0498	94.9074	83.7963	0.02903	83.1014	0.725	552490000
		RTG3	YBL103C	0	0	0	0	0	0	24	3	1	6848.26	6953.97	0	583	121	44	6959.03	7086.74	93.2099	91.9067	0.12184	83.5729	79.4661	0.07168	85.6851	82.7539	0.09811	82.7381	0.712	439100000
		PKC1	YBL105C	0	0	0	0	0	0	40	8	2	14724	3248.79	373.137	NA	NA	NA	NA	NA	94.179	90.2114	0.0702	NA	NA	NA	90.9722	84.1146	0.04637	80.6653	0.841	583750000
		SRO77	YBL106C	0	0	0	0	0	0	16	0	0	1735.63	0	0	82	7	0	27.9604	0	90.198	88.7129	0.11446	83.3004	78.7879	0.07532	52.4836	55.8888	0.01737	84.573	0.061	12228000
		NTH2	YBR001C	0	0	0	0	0	0	9	0	0	233.559	0	0	403	37	17	489.579	1918.52	96.5385	90.8547	0.03875	NA	NA	NA	74.1117	68.401	0.01942	86.1111	0.562	69543000
		RER2	YBR002C	0	0	0	-0.019119	-0.044057	0	11	0	0	835.954	0	0	NA	NA	NA	NA	NA	97.5524	93.4732	0.04751	91.958	83.5664	0.0451	94.7552	86.4802	0.04288	90.4564	0.681	103920000
		COQ1	YBR003W	0	0	0	0	0	0	4	1	0	11643.9	0	0	NA	NA	NA	NA	NA	96.4059	90.2044	0.03617	92.1776	83.439	0.04291	92.2756	84.2728	0.04405	90.4564	0.101	969080000
		GPI18	YBR004C	0	0	0	0	0	0	4	0	0	167.257	0	0	NA	NA	NA	NA	NA	92.3788	89.7614	0.10556	84.5266	79.9846	0.06856	83.871	81.874	0.11361	87.0293	0.154	545300
		RCR1	YBR005W	0	0	0	0	0	0	4	2	2	12.0725	0	0	126	22	7	139.522	332.874	87.7934	87.6369	0.18279	NA	NA	NA	66.9683	70.8899	0.21203	87.0293	0.468	2393600
		UGA2	YBR006W	0	0	-0.014648	0	-0.022735	0	6	2	0	2.20069	0	0	102	16	4	177.299	115.373	97.7867	91.6834	0.0321	62.9779	56.0698	0.02882	94.9698	86.2508	0.03279	82.5806	0.339	333400000
		DSF2	YBR007C	0	0	0	0	0	0	2	0	0	143.343	0	0	373	33	12	651.111	1823.75	89.9593	89.0547	0.12373	NA	NA	NA	80.4054	78.6937	0.11741	86.4811	1.383	120450000
		FLR1	YBR008C	0	0	0	0	0	0	0	0	0	0	0	0	109	14	3	86.8788	48.8824	93.4307	90.6326	0.09753	NA	NA	NA	81.3067	75.2571	0.06154	79.9213	2.806	NA
		HHF1	YBR009C	0	0	-0.041088	-0.047065	-0.093641	-0.0170071	200	65	32	85972.2	92504.1	60091.7	212	76	34	1872.44	3538.46	100	95.7929	0.001	NA	NA	NA	100	94.822	0.001	86.9048	7.635	4000900000
		HHT1	YBR010W	0	0	-0.030908	-0.039936	-0.060417	0	148	62	35	69378.6	68676.4	113000	381	61	26	3116.18	3670.43	100	95.098	0.001	NA	NA	NA	NA	NA	NA	88.2704	9.399	64316000
		IPP1	YBR011C	0	0	0	0	0	0	43	8	4	7340.36	12653.2	9152	NA	NA	NA	NA	NA	97.9094	96.1672	0.07824	NA	NA	NA	NA	NA	NA	93.8	0.188	181000000000
		GRX7	YBR014C	0	0	-0.045532	-0.05827	-0.07555	0	4	0	0	0	0	0	91	12	5	105.022	187.393	NA	NA	NA	NA	NA	NA	67.1498	70.2093	0.20189	76.4706	0.37	4322000000
		MNN2	YBR015C	0	0	0	0	0	0	7	0	0	245.287	0	0	153	50	22	553.474	763.035	90.1173	88.8331	0.17367	81.7881	76.3797	0.08851	80.6667	78.4444	0.12716	78.8119	0.963	5075000000
		KAP104	YBR017C	0	0	0	0	0	0	74	22	6	25382.4	15386.9	5024.64	NA	NA	NA	NA	NA	95.5338	91.467	0.06508	NA	NA	NA	92.5926	83.9869	0.04122	76.7717	0.707	3684100000
		GAL7	YBR018C	0	0	0	0	0	0	11	0	0	413.721	0	0	129	47	8	1069.4	222.55	91.8033	88.2514	0.09292	NA	NA	NA	10.1093	11.2933	0.19739	75.0973	0.208	NA
		GAL10	YBR019C	0	0	0	0	0	0	12	0	0	1060.66	0	0	395	55	17	2675.52	1242.11	93.133	89.0796	0.07177	87.4106	81.9266	0.06177	NA	NA	NA	77.1825	0.21	NA
		GAL1	YBR020W	0	0	-0.011287	-0.010938	-0.023706	-0.0311784	9	1	1	263.602	0	0	5	1	0	0	0	93.9394	90.3409	0.08519	88.6364	81.1237	0.05137	NA	NA	NA	76.2089	0.056	NA
		FUR4	YBR021W	0	-0.118	-0.070071	-0.063891	-0.08955	-0.0222706	4	0	0	59.7527	0	0	NA	NA	NA	NA	NA	97.7883	92.1011	0.03276	93.3649	83.8863	0.03924	67.2897	65.0052	0.02535	77.9961	0.442	108420000
		POA1	YBR022W	0	0	0	0	0	0	1	0	0	0	0	0	91	8	2	31.4857	1.74613	87.5706	86.8173	0.1742	79.8883	77.2812	0.12596	78.5311	78.7194	0.15872	77.75	0.087	4093300000
		CHS3	YBR023C	0	0	0	0	0	0	28	4	2	5380.61	7385.28	4578	125	36	23	263.842	942.47	97.3459	91.8379	0.02873	NA	NA	NA	93.8409	86.5982	0.04162	77.6699	0.656	304470000
		SCO2	YBR024W	0	0	0	0	0	0	9	0	0	463.568	0	0	430	81	25	8058.8	6257.83	95.0166	91.6944	0.07858	79.1391	77.5938	0.10787	80.1325	80.7947	0.15299	61.5101	0.154	179480000
		OLA1	YBR025C	0	0	0	0	0	0	33	6	2	4973.5	830.523	0	165	42	14	414.344	899.029	98.731	94.3316	0.03398	91.6244	87.0558	0.08945	95.4315	89.9323	0.06343	81.0651	0.133	60530000000
		ETR1	YBR026C	0	0	0	0	0	0	4	1	0	63.5329	0	0	519	166	65	22195.7	24120.3	95	91.0526	0.07654	91.3158	81.4912	0.03924	85.8942	80.4366	0.06269	77.512	0.651	7939400000
		CDS1	YBR029C	0	0	0	0	0	0	5	0	0	115.865	0	0	NA	NA	NA	NA	NA	98.6871	93.0708	0.02654	92.5764	83.77	0.04334	95.6236	86.5062	0.03286	82.1218	0.36	44178000000
		RKM3	YBR030W	0	0	0	0	0	0	4	1	0	17.2253	0	0	137	25	6	326.269	61.2785	86.1511	86.271	0.16253	NA	NA	NA	73.6475	72.3095	0.10788	81.2992	0.38	309990000
		RPL4A	YBR031W	0	0	0	0	0	0	147	13	2	14527.3	17561.9	4636.61	142	42	11	761.688	583.064	99.4475	96.6851	0.02561	NA	NA	NA	NA	NA	NA	74.5536	0.592	230000000000
		EDS1	YBR033W	0	0	0	0	0	0	2	0	0	0	0	0	529	156	45	21363.6	26810.4	79.3478	84.1667	0.25284	NA	NA	NA	60.4873	67.6201	0.23688	81.6047	0.57	NA
		HMT1	YBR034C	0	0	0	0	0	0	25	12	6	13447.6	3116.87	4153.96	462	46	9	1171.62	1692.91	99.1379	92.1456	0.01562	95.977	86.1111	0.02313	94.8276	86.4943	0.03531	81.5182	0.443	1004400000
		PDX3	YBR035C	0	0	0	0	0	0	9	1	0	906.182	0	0	NA	NA	NA	NA	NA	99.5614	91.9591	0.00581	82.4561	73.9766	0.04866	87.6494	77.9548	0.02341	84.6	0.441	13046000000
		CSG2	YBR036C	0	0	0	0	0	0	45	2	0	13152.9	6902	0	313	201	63	27485.5	16009	98.0488	91.7886	0.03044	88.2927	81.9512	0.06794	90.0485	82.2006	0.05867	84.5238	0.25	307400000
		SCO1	YBR037C	0	0	0	0	0	0	7	1	0	795.179	0	0	667	154	31	12206.7	2590.62	94.6844	89.701	0.05082	84.7682	76.7108	0.05952	90.3654	81.5061	0.04015	77.4336	0.255	262790000
		CHS2	YBR038W	0	-0.058	0	0	0	0	6	3	1	149.904	6032.3	0	NA	NA	NA	NA	NA	99.0654	91.6234	0.0111	NA	NA	NA	9.13811	8.06507	0.00327	77.4336	9.593	31063000
		ATP3	YBR039W	0	0	0	0	0	0	37	1	1	9137.25	0	0	NA	NA	NA	NA	NA	97.4277	93.2476	0.05078	NA	NA	NA	97.1061	87.9957	0.02653	72.6916	0.547	20645000000
		FIG1	YBR040W	0	0	0	0	0	0	2	0	0	0	0	0	162	8	1	49.8877	0	96.9799	88.8143	0.03212	NA	NA	NA	88.9262	80.0895	0.04121	84.5987	0.766	NA
		FAT1	YBR041W	NA	NA	0	0	0	0	28	8	2	1896.9	13858.6	4578	236	67	14	1358.76	621.779	96.2631	92.0777	0.05633	NA	NA	NA	91.3303	84.7035	0.05293	74.7525	0.941	1414900000
		CST26	YBR042C	0	0	0	0	0	0	10	0	0	826.222	0	0	370	32	11	286.288	137.56	95.2141	89.4207	0.05129	83.1234	80.9404	0.10958	NA	NA	NA	79.0441	0.553	33757000
		QDR3	YBR043C	0	0	0	0	0	0	5	0	0	412.315	0	0	102	7	1	32.4233	0	94.0493	89.8403	0.08345	86.5022	81.3256	0.08406	88.7283	83.5742	0.08211	87.0558	0.896	132740000
		TCM62	YBR044C	0	0	0	0	0	0	13	0	0	853.012	0	0	297	60	14	1217.29	646.406	87.2378	87.4126	0.16857	79.3706	77.6224	0.10651	NA	NA	NA	82.3413	0.797	165640000
		GIP1	YBR045C	0	0	0	0	0	0	6	1	1	1099.99	0	0	357	29	14	251.281	1215.31	77.1875	79.3229	0.16627	69.3816	70.6888	0.09887	72.9393	76.3608	0.11724	86.0241	0.1	NA
		ZTA1	YBR046C	0	0	0	0	0	0	3	0	0	435.893	0	0	118	24	7	258.578	622.505	93.1138	90.02	0.10077	82.3353	78.5429	0.08264	80.8383	79.6407	0.09953	76.9939	0.112	856050000
		FMP23	YBR047W	0	0	0	0	0	0	2	0	0	0	0	0	110	9	2	71.3623	12.6172	93.7143	89.9048	0.09156	82.2857	79.619	0.12647	85.3933	79.4007	0.06899	76.9231	0.193	NA
		RPS11B	YBR048W	-0.027	0	0	0	0	0	91	5	1	3160.8	1124.69	0	554	112	33	9314.63	5526.41	99.359	97.8632	0.0455	48.7179	47.2222	0.04788	99.359	94.0171	0.0129	80.4167	0.737	103000000000
		REB1	YBR049C	0	0	0	0	0	0	37	11	1	2707.77	2051.31	0	NA	NA	NA	NA	NA	96.4286	91.6667	0.04005	NA	NA	NA	91.2883	83.9264	0.03014	90.4372	1.001	6266500000
		REG2	YBR050C	0	0	0	0	0	0	4	1	1	2.24794	0	0	83	7	1	21.56	0	79.5014	81.2558	0.19444	64.723	69.9708	0.16375	67.5362	71.5942	0.16364	78.6408	0.311	NA
		RFS1	YBR052C	0	0	0	0	0	0	30	1	1	5621.37	0	0	114	10	2	46.955	7.497	91.9431	87.6777	0.09969	84.9765	76.6823	0.06669	84.2857	83.0159	0.12166	80	1.105	747340000
		YRO2	YBR054W	0	0	0	0	0	0	20	1	0	3761.24	0	0	405	14	2	39.0809	4.28031	99.4186	93.314	0.01032	92.7536	86.57	0.05586	95.9302	86.8217	0.02748	91.8651	12.97	154680000
		PRP6	YBR055C	0	0	0	0	0	0	94	23	14	14865.1	658.644	63.7523	NA	NA	NA	NA	NA	86.4595	86.7185	0.14892	NA	NA	NA	NA	NA	NA	74.0741	0.483	745980000
		MUM2	YBR057C	0	0	-0.021258	-0.026759	-0.047372	0	17	1	0	1338.12	0	0	263	73	16	1244.26	1170.26	95.3552	92.2587	0.09715	85.4054	81.7117	0.07447	87.9781	84.4262	0.08199	85.7585	0.283	935320000
		UBP14	YBR058C	0	0	0	0	-0.00925	0	17	1	1	672.905	0	0	601	200	82	14121.5	16114.3	91.0486	88.0222	0.08121	7.42638	7.25566	0.0505	7.42638	6.48741	0.00243	82.0261	0.45	992850000
		TSC3	YBR058C	NA	NA	0	0	0	0	5	1	0	672.945	0	0	NA	NA	NA	NA	NA	98.75	92.0833	0.01301	NA	NA	NA	NA	NA	NA	85.9589	NA	504520000
		AKL1	YBR059C	0	0	0	0	-0.021765	0	95	5	2	61990	10542.2	27214.6	490	55	18	2383.29	8668.43	93.688	90.6522	0.08019	81.6801	78.2246	0.08014	83.0478	80.2825	0.08534	88.6994	0.362	2166800000
		ORC2	YBR060C	0	0	0	0	0	0	38	17	10	11320.8	22041.9	6317.44	NA	NA	NA	NA	NA	90.9968	87.299	0.09016	83.36	78.08	0.08521	83.4131	80.117	0.09733	77.3438	0.39	162150000
		TRM7	YBR061C	0	0	-0.039188	-0.062526	-0.041524	-0.0257031	6	2	1	55.4626	1	0	NA	NA	NA	NA	NA	97.4194	91.6129	0.02955	91.2903	82.1505	0.04618	93.5484	84.1935	0.03629	76.8061	0.401	1404200000
		ECM2	YBR065C	0	0	0	-0.013326	-0.031795	0	29	9	6	1123.36	0	0	400	172	73	34957.6	29437.2	87.6712	87.032	0.15828	NA	NA	NA	72.0109	74.5471	0.13178	74.8634	0.226	303250000
		NRG2	YBR066C	0	0	0	0	-0.012091	0	5	1	0	1744.07	0	0	420	38	11	1258.33	828.529	89.0909	89.8485	0.18447	81.8182	77.7273	0.06355	79.5455	78.7879	0.0845	88.2	0.717	NA
		TIP1	YBR067C	0	0	0	0	0	0	NA	NA	NA	NA	NA	NA	116	11	1	150.302	0	91.4692	86.2559	0.08859	NA	NA	NA	87.7934	81.2207	0.07026	85.4043	3.417	NA
		BAP2	YBR068C	0	0	0	-0.010242	0	0	13	1	0	3708.06	0	0	372	58	21	1156.74	868.91	95.7307	90.8593	0.05377	NA	NA	NA	71.4744	65.8654	0.01134	77.0428	0.624	148730000
		TAT1	YBR069C	0	0	0	0	0	0	34	2	1	5875.78	0	0	74	6	3	2.57225	4.42829	NA	NA	NA	86.6774	79.8823	0.06638	87.2375	81.7986	0.08804	82.1782	1.812	562350000
		ALG14	YBR070C	0	0	0	0	0	0	7	2	2	12375.7	0	2	NA	NA	NA	NA	NA	NA	NA	NA	75.3036	71.39	0.11478	81.4346	79.3249	0.11783	87.2117	3.742	166050000
		HSP26	YBR072W	0	0	-0.074678	-0.081244	-0.143124	-0.0322355	39	7	3	4163.2	536.871	0	106	10	3	37.7141	8.85309	NA	NA	NA	NA	NA	NA	90.6542	85.8255	0.06801	80.8765	0.621	4564300000
		RDH54	YBR073W	0	0	0	0	-0.014539	0	8	1	1	1118.49	0	0	409	43	19	665.727	956.977	87.0699	84.9844	0.11812	NA	NA	NA	80.7692	76.2994	0.07603	75.5556	3.306	612260000
		YBR074W	YBR075W	0	0	0	0	0	0	NA	NA	NA	NA	NA	NA	20	1	1	0	0	NA	NA	NA	NA	NA	NA	NA	NA	NA	NA	0.441	NA
		ECM8	YBR076W	0	0	0	0	0	0	0	0	0	0	0	0	443	80	26	2588.2	2373.46	NA	NA	NA	NA	NA	NA	89.548	82.8625	0.05035	82.4468	0.09	NA
		SLM4	YBR077C	0	0	0	0	0	0	9	3	2	509.833	0	0	575	173	56	19478.3	10010	95.0617	89.3004	0.06755	NA	NA	NA	85.8025	81.2757	0.07878	88.2704	0.06	1200900000
		ECM33	YBR078W	-0.051	-0.113	0	-0.04371	-0.044286	0	5	1	1	61.7614	0	0	631	337	174	87414.5	125429	8.85781	8.93551	0.17131	NA	NA	NA	NA	NA	NA	91.8327	1.102	21676000000
		RPG1	YBR079C	0	0	0	0	-0.014479	0	76	24	14	12916	14884.2	50369.3	NA	NA	NA	NA	NA	95.7469	90.8022	0.04653	88.6715	82.3893	0.06218	92.0124	86.0304	0.0559	79.3003	0.241	53114000000
		SEC18	YBR080C	0	0	0	0	0	0	36	4	1	2873.13	443.464	0	NA	NA	NA	NA	NA	99.2084	93.1398	0.01114	96.8338	86.3676	0.0154	97.8892	88.2146	0.0134	81.1024	0.471	9768100000
		SPT7	YBR081C	0	0	-0.056646	-0.029279	-0.051289	0	174	27	23	57840.6	6362.86	28761.2	NA	NA	NA	NA	NA	89.5131	88.4145	0.12096	NA	NA	NA	81.7979	79.2472	0.07225	76.4706	0.277	693740000
		UBC4	YBR082C	0	0	0	0	0	0	32	6	2	9979.18	8719.4	4578	555	194	90	19186.4	41875.8	NA	NA	NA	73.6486	67.1171	0.01094	100	93.4685	0.001	82.0565	0.32	21840000000
		TEC1	YBR083W	0	0	0	0	0	0	16	8	6	2319.36	10928.1	33506.2	416	61	17	1701.33	802.244	91.9918	90.486	0.13423	80.2041	78.3673	0.10952	83.4694	80.6803	0.10389	90.8	4.634	35446000
		RPL19A	YBR084C	-0.042	0	0	0	0	0	17	3	0	840.621	1851.62	0	NA	NA	NA	NA	NA	100	98.06	0.001	NA	NA	NA	NA	NA	NA	76.07	0.312	NA
		MIS1	YBR084W	0	0	0	0	0	0	47	10	1	6877.47	1515.51	0	207	46	18	662.003	921.053	NA	NA	NA	NA	NA	NA	NA	NA	NA	76.5823	0.65	20270000000
		AAC3	YBR085W	0	0	-0.046672	-0.042896	-0.095435	0	19	1	0	13864.1	0	0	130	6	2	19.9028	15.5405	97.3941	90.4452	0.02817	NA	NA	NA	93.8111	83.8219	0.03139	77.3622	0.25	17486000000
		IST2	YBR086C	0	0	0	0	0	0	22	3	1	1901.63	2871.96	0	178	41	14	600.499	562.441	87.5396	87.3636	0.16163	71.2799	72.9102	0.16701	77.7077	77.6726	0.15211	83.4661	3.2	7301100000
		RFC5	YBR087W	0	0	0	0	0	0	30	9	7	8768.4	2174.02	4652.09	NA	NA	NA	NA	NA	95.1977	90.113	0.0597	91.8079	82.2034	0.05083	93.2203	84.4633	0.04226	81.3492	1.481	885590000
		POL30	YBR088C	0	0	0	0	0	0	49	23	17	29408	68303.1	142255	NA	NA	NA	NA	NA	100	92.2481	0.001	100	87.0801	0.001	99.6124	85.9173	0.00177	77.6805	10.05	13436000000
		NHP6B	YBR090C	0	0	0	0	0	0	52	17	2	4753.06	16547.4	76.5404	138	17	5	137.318	134.34	97.9798	91.2458	0.02567	NA	NA	NA	NA	NA	NA	NA	0.378	873150000
		TIM12	YBR091C	0	0	0	0	0	0	11	7	1	3385.95	23274.3	0	NA	NA	NA	NA	NA	96.3303	90.8257	0.04602	NA	NA	NA	86.2385	81.6514	0.08114	79.4393	0.033	42319000
		PHO3	YBR092C	0	0	0	0	0	0	0	0	0	0	0	0	445	39	10	1802.79	668.768	98.0728	91.0064	0.02097	NA	NA	NA	NA	NA	NA	86.8597	10.74	2329000000
		PHO5	YBR093C	0	0	0	0	0	0	7	0	0	322.584	0	0	451	43	9	717.941	218.643	38.1156	36.3312	0.03667	NA	NA	NA	NA	NA	NA	87.8728	3.862	256420000
		PBY1	YBR094W	0	0	0	0	0	0	8	2	2	172.572	0	0	425	31	8	212.406	202.758	96.1487	92.386	0.06389	NA	NA	NA	89.7742	83.444	0.05315	80.4781	1.828	1446300000
		RXT2	YBR095C	0	0	0	-0.068372	-0.025351	0	23	12	9	2425.42	146.013	1.10714	147	90	53	1172	4540.36	91.6473	89.1725	0.1049	81.3212	76.4617	0.06058	82.9885	78.9272	0.06668	81.8731	0.585	87671000
		VPS15	YBR097W	0	-0.182	0	0	0	0	9	6	4	9564.36	12068.1	18288	NA	NA	NA	NA	NA	92.0908	89.5461	0.10572	84.3986	79.3356	0.07215	85.0757	80.8116	0.08004	82.4268	0.392	16530000
		MMS4	YBR100W	0	0	0	0	0	0	9	1	1	6455.41	0	0	470	30	13	12444.3	19475	83.8109	85.9121	0.20103	70.3281	73.3238	0.11445	73.639	76.7431	0.1452	78.1095	0.2	80241000
		FES1	YBR101C	0	0	0	0	0	0	11	2	1	992.652	0	0	NA	NA	NA	NA	NA	96.5517	91.8391	0.05307	NA	NA	NA	90.0344	81.5578	0.05024	75.3316	0.178	2384400000
		EXO84	YBR102C	0	0	0	0	0	0	22	14	8	2290.04	17238.5	709.963	NA	NA	NA	NA	NA	95.4847	89.8628	0.04576	NA	NA	NA	88.3134	82.2931	0.05917	77.6675	0.418	318800000
		SIF2	YBR103W	0	-0.1	-0.014284	-0.02468	-0.052211	0	26	10	7	6407.95	2598.14	6127.69	252	118	43	4273.82	4930.51	86.6913	86.6297	0.15489	NA	NA	NA	78.6106	77.209	0.11294	77.6675	0.771	189910000
		YMC2	YBR104W	0	0	0	0	0	0	1	0	0	0	0	0	437	52	20	1943.46	861.877	97.8723	91.9959	0.03513	NA	NA	NA	96.0486	86.6261	0.02963	82.1727	0.28	13192000
		VID24	YBR105C	NA	NA	-0.013073	-0.038325	-0.006317	0	19	5	1	3668.78	55129.8	0	512	160	69	21771.9	26753.5	90.0826	87.1442	0.1299	84.8066	76.7956	0.0751	84.573	79.8898	0.10698	88.3168	0.547	228830
		PHO88	YBR106W	0	0	0	0	0	0	139	11	0	114044	39568.1	0	NA	NA	NA	NA	NA	98.9362	95.5674	0.02819	91.4894	87.234	0.06325	95.7447	90.6028	0.04125	88.2122	0.04	30854000000
		IML3	YBR107C	0	0	0	0	-0.013897	0	25	10	5	3020.05	8825.63	5.72381	195	40	9	627.278	184.208	88.9796	88.7075	0.16674	81.5261	79.6519	0.11544	83.2653	80.5442	0.10938	83.2215	0.022	NA
		AIM3	YBR108W	0	0	0	0	0	0	36	4	2	2762.95	1095.37	0	142	23	11	183.301	566.092	76.3562	78.7103	0.26848	41.5742	45.0387	0.20228	58.8702	64.9818	0.26639	83.2776	2.777	814730000
		CMD1	YBR109C	0	0	0	0	0	0	116	25	13	81947.8	33021.3	53337.8	NA	NA	NA	NA	NA	100	94.7846	0.001	100	88.2086	0.001	100	89.7959	0.001	80.1181	0.09	16720000000
		ALG1	YBR110W	0	0	0	0	0	0	36	2	0	1830.64	0	0	NA	NA	NA	NA	NA	94.6548	89.6808	0.06091	86.4444	80.7407	0.06578	NA	NA	NA	79.4872	1.041	458240000
		YSA1	YBR111C	0	0	0	0	0	0	4	0	0	598.622	0	0	209	60	26	1691.53	3975.43	95.671	90.7648	0.04364	91.9149	81.9858	0.0273	88.5106	82.1277	0.05045	78.4452	0.149	5779700000
		SUS1	YBR111W	NA	NA	0	0	0	0	117	28	19	27227.8	7681.14	11184.5	654	312	126	46703.1	27669.9	97.9167	94.4444	0.03589	NA	NA	NA	NA	NA	NA	78.4452	NA	235900000
		CYC8	YBR112C	0	0	0	0	0	0	41	16	5	23275.3	43315.1	11516.4	100	43	16	327.12	345.112	NA	NA	NA	82.4975	76.1062	0.06421	83.6816	78.7065	0.09082	90.9639	0.523	3786800000
		RAD16	YBR114W	0	0	0	0	0	0	31	11	2	4016.88	17327.9	0	116	16	5	89.0765	112.566	95.9494	91.0127	0.05136	90.5183	81.7952	0.04322	89.5	82.9167	0.05399	73.025	0.07	1722500
		LYS2	YBR115C	0	0	0	0	0	0	8	3	0	521.171	13800	0	NA	NA	NA	NA	NA	94.6198	90.5787	0.07093	NA	NA	NA	91.2356	84.0757	0.05633	77.2443	0.24	12463000000
		TKL2	YBR117C	0	0	0	0	0	0	3	1	1	452.988	0	0	NA	NA	NA	NA	NA	98.8253	90.7489	0.0136	93.5389	81.9383	0.02859	71.2188	68.3309	0.084	79.8419	0.044	462460000
		TEF2	YBR118W	0	0	-0.023733	-0.008309	0	-0.0132476	63	9	4	9296.16	23070.3	8739.67	287	76	30	1708.63	1874.07	NA	NA	NA	97.3799	96.5793	0.15638	NA	NA	NA	83.1325	0.195	577000000000
		MUD1	YBR119W	0	-0.077	0	-0.014372	0	0	76	27	18	9661.75	6879.74	6791.14	455	49	17	1055.75	812.021	81.8482	83.7184	0.20338	52.8428	54.961	0.11183	67.3981	71.2644	0.14144	78.9298	0.254	23342000
		CBP6	YBR120C	0	0	0	0	0	0	6	1	0	144.217	0	0	NA	NA	NA	NA	NA	91.9753	91.1523	0.10274	82.716	81.6872	0.09474	88.2716	85.5967	0.07192	79.7778	0.441	624050000
		GRS1	YBR121C	0	0	0	0	0	0	17	2	0	504.978	337.255	0	NA	NA	NA	NA	NA	98.3508	93.1534	0.02151	94.6027	86.5067	0.03465	57.4594	57.9025	0.04964	80.7157	0.017	141000000000
		MRPL36	YBR122C	NA	NA	0	0	0	0	33	4	1	4478.76	11.711	0	NA	NA	NA	NA	NA	87.0787	86.8914	0.20921	66.2037	64.8148	0.10094	83.2402	81.1918	0.11666	68.8259	0.267	187860000
		TFC1	YBR123C	0	0	-0.035563	-0.03944	-0.037605	-0.0194606	20	6	5	5165.3	983.501	1524.67	NA	NA	NA	NA	NA	93.3744	90.3955	0.08074	85.9756	79.5224	0.05615	85.5183	81.3516	0.06514	77.5148	0.977	915790000
		PTC4	YBR125C	0	0	-0.016225	0	-0.017421	0	11	3	3	301.892	8710.8	13726	141	64	28	1931.65	6343.95	97.201	92.8753	0.04636	93.8931	84.648	0.03515	95.1654	85.7506	0.02965	84.4794	0.705	78413000
		TPS1	YBR126C	0	0	0	0	0	0	43	14	3	20586.7	16645.7	1	254	157	76	11530.8	27551.9	99.3939	92.4579	0.0104	97.7778	85.7239	0.01029	96.5657	87.4074	0.02594	88.2937	0.642	18877000000
		VMA2	YBR127C	0	0	0	0	0	0	46	15	10	14278.7	25151.2	27549	NA	NA	NA	NA	NA	99.4197	95.7447	0.01448	97.2921	88.9104	0.01479	98.2592	92.3275	0.02083	95.3846	0.049	62048000000
		ATG14	YBR128C	0	0	0	0	0	0	8	3	1	9787.44	0	0	542	89	24	4754.07	2706.2	NA	NA	NA	81.7391	77.7778	0.10058	82.3699	79.9615	0.11463	81.4346	0.542	NA
		OPY1	YBR129C	0	0	0	-0.008554	-0.012568	0	7	0	0	360.561	0	0	92	9	2	33.1026	5.19285	95.1368	90.0709	0.04304	83.9879	79.7583	0.05911	82.7586	77.7778	0.04766	87.5486	0.085	278390000
		SHE3	YBR130C	0	0	0	0	-0.008251	0	34	7	4	14963.6	1343.8	1057.68	79	13	4	50.9413	26.3771	92.723	90.4538	0.10286	75.7647	78.0392	0.11759	81.6279	81.8605	0.14467	80.0676	0.991	5493600000
		CCZ1	YBR131W	0	0	0	0	0	0	6	1	1	59.9177	0	0	543	188	73	15200	13930.2	85.2691	86.2134	0.19151	71.6378	70.0843	0.09519	73.509	75.497	0.15985	80.0676	0.373	NA
		AGP2	YBR132C	0	0	0	0	0	0	5	1	0	38.2546	0	0	119	42	14	1200.67	1377.16	96.4765	91.8904	0.05081	88.9632	81.7168	0.05229	94.1569	84.5854	0.03694	85.1852	0.314	41657000
		HSL7	YBR133C	-0.075	0	0	-0.072195	-0.053256	0	14	3	2	2943.01	75.4994	1238.42	NA	NA	NA	NA	NA	93.1076	90.004	0.10215	83.3935	78.9009	0.09943	85.5596	81.1472	0.10823	82.1429	1.371	360480000
		CKS1	YBR135W	0	0	0	-0.009002	-0.035249	0	49	11	8	12628.4	7210.61	1543.29	NA	NA	NA	NA	NA	96.6667	89.1111	0.001	92	79.1111	0.00609	95.3333	82.2222	0.00638	82.3762	0.547	52912000
		MEC1	YBR136W	0	0	0	0	0	0	36	12	5	5429.78	9432.76	3274.38	NA	NA	NA	NA	NA	91.0895	86.1205	0.05028	NA	NA	NA	90.629	83.6781	0.05265	77.8667	0.889	42836000
		IRA1	YBR140C	0	0	-0.019914	0	-0.014945	0	12	0	0	4132.51	0	0	NA	NA	NA	NA	NA	94.5719	89.2946	0.05738	NA	NA	NA	45.8218	51.6291	0.01967	83.6228	0.519	235690000
		MAK5	YBR142W	0	0	0	0	0	0	71	22	12	13414.4	737.726	255.339	NA	NA	NA	NA	NA	93.0142	88.7883	0.07885	82.8536	77.9725	0.06843	85.8612	79.7772	0.06172	79.3478	0.82	2314400000
		SUP45	YBR143C	0	0	0	0	0	0	41	13	1	11377.9	45867.2	0	NA	NA	NA	NA	NA	99.5423	92.2197	0.00497	97.254	87.4905	0.01552	97.9405	87.7193	0.01222	75.6385	0.211	25204000000
		ADH5	YBR145W	0	0	0	0	0	0	NA	NA	NA	NA	NA	NA	102	4	1	4.86691	0	95.4416	89.5537	0.0482	90.3134	81.5764	0.04562	92.8775	85.66	0.04157	74.3738	0.324	6164100000
		MRPS9	YBR146W	0	0	0	0	0	0	34	10	3	2130.49	502.574	0.428571	NA	NA	NA	NA	NA	94.6043	91.6067	0.0752	90.2878	84.5324	0.06349	90.6475	84.2926	0.04508	71.2389	0.428	959670000
		RTC2	YBR147W	0	0	0	0	0	0	0	0	0	0	0	0	116	56	21	1512.43	2040.09	89.2857	87.2294	0.12416	79.5455	78.5714	0.15001	76.9481	77.381	0.17683	80.2444	0.887	NA
		YSW1	YBR148W	0	0	0	0	0	0	6	0	0	48.1438	0	0	143	16	1	128.645	0	NA	NA	NA	61.9808	68.2641	0.11833	66.559	71.6209	0.12039	80.7692	0.19	NA
		ARA1	YBR149W	0	0	-0.061644	-0.064279	-0.10743	-0.0362301	5	1	0	108.068	0	0	120	13	2	113.105	99.0103	97.3837	92.2481	0.04329	91.2791	84.4961	0.06445	93.8953	85.0775	0.0434	84.7518	1.302	19831000000
		TBS1	YBR150C	0	0	0	0	0	0	8	0	0	254.373	0	0	125	6	3	20.7265	59.9384	NA	NA	NA	71.0811	72.042	0.08915	76.1086	75.264	0.0953	78.9575	0.791	NA
		APD1	YBR151W	0	0	0	0	0	0	4	0	0	328.183	0	0	115	7	0	14.151	0	91.4557	89.2405	0.10527	82.9114	78.692	0.07116	86.7089	79.3249	0.05163	79.2233	0.171	2084500000
		SPP381	YBR152W	0	0	-0.056133	-0.02799	-0.059495	0	21	18	10	584.954	655.794	123.151	NA	NA	NA	NA	NA	70.6485	78.6121	0.2606	50.6757	62.9505	0.20879	56.1873	65.4404	0.09815	73.7624	1.119	54864000
		RIB7	YBR153W	0	0	0	0	0	0	3	0	0	0	0	0	NA	NA	NA	NA	NA	86.9388	86.9388	0.13959	76.6393	76.9126	0.12312	78.2787	77.7322	0.11635	79.1469	0.628	NA
		RPB5	YBR154C	-0.083	0	0	0	0	0	72	38	28	11106.7	7727.2	14314.9	NA	NA	NA	NA	NA	99.0698	94.7287	0.01509	96.7442	89.4574	0.02309	98.1395	90.6977	0.01575	78.9683	0.7	1433500000
		CNS1	YBR155W	0	0	0	0	0	0	29	4	2	2237.51	81.305	0	NA	NA	NA	NA	NA	92.2078	89.8701	0.09161	85.974	80.0866	0.03724	90.1299	83.4632	0.04993	73.7575	0.123	3457800000
		SLI15	YBR156C	-0.041	0	0	-0.021454	0	0	30	11	5	3885.87	3321.12	8191.71	NA	NA	NA	NA	NA	87.5358	87.7746	0.13296	69.1214	68.9492	0.0976	77.3963	77.6347	0.10678	78.8732	0.362	2754900
		ICS2	YBR157C	0	0	0	0	0	0	8	0	0	1146.04	0	0	95	10	3	39.727	41.2158	90.5882	90.3268	0.13907	79.4574	76.7442	0.08205	84.3137	81.1765	0.08327	85.5159	5.145	NA
		AMN1	YBR158W	0	0	0	0	0	0	5	3	1	50.8966	539.336	0	154	33	11	688.06	1575.73	91.2727	88.7879	0.10239	81.8512	78.8869	0.09597	79.3907	78.3154	0.11641	88.2937	7.599	NA
		IFA38	YBR159W	0	0	0	0	-0.013881	0	122	2	0	73836.3	0	0	NA	NA	NA	NA	NA	93.6599	89.4332	0.06663	89.3372	82.9971	0.06324	90.4899	83.2853	0.05534	78.0439	0.808	1232900000
		CDC28	YBR160W	0	0	0	0	0	0	325	82	37	429276	244789	206923	NA	NA	NA	NA	NA	99.6644	92.2819	0.00429	NA	NA	NA	99.3289	86.3535	0.00365	74.5455	0.66	2452300000
		CSH1	YBR161W	0	0	0	0	0	0	5	1	0	34.5768	0	0	119	8	1	17.7659	0	94.1489	91.4894	0.07811	NA	NA	NA	86.5435	81.0906	0.06375	85.1485	1.851	432880
		TOS1	YBR162C	0	0	0	0	0	0	9	0	0	469.633	0	0	136	18	4	23.4571	16.3194	NA	NA	NA	86.5096	80.7994	0.05889	89.1068	82.1351	0.04023	86.7347	0.672	8387100000
		YSY6	YBR162W	0	0	0	0	0	0	4	0	0	218.872	0	0	122	9	4	15.9409	95.0339	NA	NA	NA	NA	NA	NA	NA	NA	NA	89.1129	0.148	NA
		EXO5	YBR163W	0	0	0	0	0	0	0	0	0	0	0	0	NA	NA	NA	NA	NA	88.547	86.9516	0.13965	73.9796	74.9433	0.11686	76.5705	76.2875	0.11192	79.6053	0.276	NA
		ARL1	YBR164C	0	0	-0.026347	-0.020171	-0.02642	0	16	4	3	4498.04	3342.55	13726	502	219	100	25763.5	38844.1	100	93.6248	0.001	98.9071	87.6138	0.00578	NA	NA	NA	81.5421	0.579	2418900000
		UBS1	YBR165W	0	0	0	-0.00975	0	0	0	0	0	0	0	0	379	59	18	1567.83	751.692	88.4477	88.568	0.18393	75.5319	76.0047	0.11592	77.4194	76.3441	0.11049	81.5851	0.352	NA
		TYR1	YBR166C	0	0	0	-0.011048	0	0	8	0	0	205.522	0	0	NA	NA	NA	NA	NA	95.3642	90.7285	0.05373	85.8407	80.531	0.07135	90.2655	83.8496	0.05464	76.0148	0.5	1375600000
		POP7	YBR167C	0	0	0	0	0	0	14	7	6	1936.66	9.74824	0.333333	NA	NA	NA	NA	NA	83.8028	84.9765	0.12298	79.2857	79.5238	0.11688	77.4648	77.9343	0.19486	78.4274	0.047	35262000
		PEX32	YBR168W	0	0	0	0	-0.017317	0	6	2	0	2832.4	10874.6	0	232	66	20	1540.38	2020.67	85.0242	86.3929	0.20292	73.0769	75.4006	0.16161	75.3027	78.3697	0.20106	78.4274	0.22	NA
		SSE2	YBR169C	0	0	0	0	-0.014706	0	35	9	4	9282.43	3511.54	273.439	418	72	20	6349.11	3727.51	94.228	88.456	0.05295	88.7608	81.7003	0.0521	75.1793	71.1621	0.03551	81.0888	0.154	4561400000
		NPL4	YBR170C	0	0	0	0	0	0	26	8	4	5749.72	25.755	0.5	NA	NA	NA	NA	NA	92.931	89.8276	0.09221	86.4726	81.3927	0.06784	87.6712	81.6781	0.06258	79.9296	0.289	1938000000
		SEC66	YBR171W	0	0	0	0	0	0	23	6	3	4384.07	1353.77	0	456	287	135	32977.5	35686.7	97.0874	90.6149	0.03224	93.6893	85.7605	0.04599	96.1165	86.5696	0.02267	79.9296	0.608	556970000
		SMY2	YBR172C	0	0	0	0	0	0	21	3	1	2676.28	51.5782	0	150	23	3	307.124	94.3351	82.6435	83.2666	0.16846	71.7477	72.0543	0.11937	73.3422	74.8011	0.14519	84.3137	1.233	2057200000
		UMP1	YBR173C	-0.042	-0.052	0	0	-0.016783	0	28	16	4	5993.49	20274	9152.2	NA	NA	NA	NA	NA	94.5946	92.7928	0.12178	87.1622	80.4054	0.05498	90.5405	85.8108	0.0689	79.5833	0.15	19127000
		SWD3	YBR175W	0	0	-0.014311	0	-0.03091	0	25	9	7	4674.84	229.079	135.888	212	65	30	1137.54	2452.22	95.5696	90.5063	0.06495	90.7937	81.6931	0.04853	85.6716	78.607	0.05856	79.5833	0.54	49498000
		ECM31	YBR176W	0	0	0	0	0	0	9	2	0	67.359	0	0	126	13	3	103.05	89.3083	94.2308	89.5299	0.05783	86.262	81.0437	0.07336	90.3846	83.0128	0.05308	81.4016	0.358	450630000
		EHT1	YBR177C	0	0	0	0	0	0	30	3	1	4647.43	5452.84	0	122	31	19	474.624	2471.13	93.1264	91.2786	0.11144	84.5815	79.0015	0.07186	88.0266	82.3356	0.06625	83.0769	0.952	10090000000
		FZO1	YBR179C	0	0	0	0	0	0	9	6	6	1494.04	13083.5	17707.3	NA	NA	NA	NA	NA	93.5673	89.6296	0.08121	86.0981	80.9579	0.0705	88.1871	83.0019	0.06981	73.7673	0.382	250500000
		DTR1	YBR180W	0	0	0	0	0	0	4	0	0	299.342	0	0	472	36	9	1129.01	46.3104	91.115	87.6307	0.08596	82.6758	77.4728	0.05861	83.6806	79.8032	0.0831	76.2745	0.253	NA
		RPS6B	YBR181C	0	NA	0	0	0	0	75	3	1	1458.64	2062.44	0	610	139	45	12499.3	15890.4	99.1525	97.8814	0.06967	72.0339	71.8927	0.17326	98.7288	95.339	0.0416	76.4133	0.224	131000000000
		SMP1	YBR182C	0	0	0	0	0	0	10	1	1	256.184	0	0	92	12	7	82.4213	566.354	80.531	85.5457	0.25518	60.4803	67.9767	0.21727	68.709	73.5959	0.18974	84.8907	0.72	NA
		YPC1	YBR183W	0	0	0	0	0	0	35	0	0	8269.23	0	0	109	16	6	157.915	293.208	95.8861	90.2954	0.05259	88.6435	80.8623	0.05329	89.9054	83.1756	0.06163	79.5678	0.211	64626000
		MBA1	YBR185C	0	0	-0.086235	-0.066098	-0.126374	-0.0253174	5	1	0	43.3497	0	0	287	134	60	6291.19	13068.6	NA	NA	NA	NA	NA	NA	85.6115	82.7338	0.10091	68.6654	0.07	197500000
		PCH2	YBR186W	0	0	0	0	0	0	7	1	0	93.874	0	0	113	11	4	100.759	254.089	80.177	80.59	0.17041	NA	NA	NA	77.1529	73.7551	0.09446	70.2913	0.171	NA
		GDT1	YBR187W	0	0	0	-0.011755	0	0	12	0	0	2322.98	0	0	134	9	4	27.8137	217.951	90.4594	88.8104	0.10437	NA	NA	NA	86.1702	80.26	0.068	88.0435	0.29	17823000
		NTC20	YBR188C	0	0	0	0	0	0	24	6	4	3087.48	81.4006	0	136	11	4	39.9086	31.7536	37.1429	41.9048	0.23262	NA	NA	NA	54.3624	58.8367	0.18975	74.7664	0.291	96696000
		RPS9B	YBR189W	-0.041	0	0	0	0	0	126	15	3	20268.9	9025.63	5716.62	NA	NA	NA	NA	NA	99.4872	97.6068	0.02665	NA	NA	NA	NA	NA	NA	74.8837	0.131	2838400000
		RPL21A	YBR191W	-0.091	0	0	0	0	0	53	2	1	816.333	205.803	0	NA	NA	NA	NA	NA	100	98.3333	0.001	NA	NA	NA	98.125	93.125	0.03263	71.8504	0.02	101000000000
		RIM2	YBR192W	0	0	0	0	0	0	1	0	0	0	0	0	NA	NA	NA	NA	NA	98.4085	92.0424	0.01716	NA	NA	NA	96.0212	87.0911	0.01917	80.1587	1.152	45134000
		MED8	YBR193C	0	-0.164	-0.025684	-0.021637	-0.030714	0	41	22	20	12572	1394.69	1440.83	NA	NA	NA	NA	NA	93.2735	90.1345	0.10155	83.8428	77.0015	0.08227	85.2018	81.9133	0.09685	72.6351	0.219	174670000
		AIM4	YBR194W	0	0	0	0	0	0	159	1	1	30541.7	0	0	355	146	71	5849.14	22212.4	72	77.8667	0.19307	56.8182	63.1313	0.1391	58.9147	66.6667	0.23995	72.9097	0.2	207570000
		MSI1	YBR195C	0	0	0	0	0	0	12	3	3	485.327	184.029	4578	192	38	13	379.978	938.284	93.8389	90.3633	0.0795	87.9717	83.7264	0.08024	88.3886	83.9652	0.09044	80.6701	0.276	527260000
		PGI1	YBR196C	0	0	0	0	0	0	23	3	0	3541.89	2148.23	0	NA	NA	NA	NA	NA	99.8195	94.5848	0.00395	97.6534	90.9146	0.03042	97.8339	91.5764	0.03107	92.9134	0.789	346000000000
		TAF5	YBR198C	-0.036	0	-0.040033	0	-0.040589	0	167	41	29	31744.9	63017.9	3716.61	NA	NA	NA	NA	NA	95.8698	91.4476	0.05426	92.6434	82.6268	0.02984	93.7656	84.8712	0.0343	78.329	0.461	2285100000
		KTR4	YBR199W	0	0	0	0	0	0	6	0	0	2590.46	0	0	117	8	2	41.4536	0	87.7155	87.931	0.15714	77.8017	78.4483	0.10884	77.2532	77.4678	0.11717	78.329	0.144	1589500000
		BEM1	YBR200W	0	0	0	0	0	0	83	15	10	47588	11591.8	7200.37	706	409	218	96638.9	157350	96.7391	92.8744	0.05186	NA	NA	NA	89.3694	82.1021	0.04639	67.5351	3.349	602960000
		DER1	YBR201W	0	0	0	0	0	0	12	11	4	17.3922	2442.22	1094.81	531	232	100	24786	34238.8	NA	NA	NA	45.0237	38.5466	0.00949	88.6256	83.0964	0.07691	77.3973	0.557	13214000
		MCM7	YBR202W	-0.045	0	0	0	0	0	30	16	10	7371.14	41100.4	75604.2	NA	NA	NA	NA	NA	97.0414	91.6765	0.04881	94.3195	83.2347	0.03076	94.9112	84.0237	0.02842	80.3536	9.591	136760000
		COS111	YBR203W	0	0	0	0	0	0	4	0	0	66.4327	0	0	133	12	1	56.3949	0	91.9006	89.1649	0.10547	82.7772	78.005	0.08656	84.9462	79.5699	0.08039	81.0445	1.154	NA
		KTR3	YBR205W	0	0	0	0	-0.008868	0	23	4	1	4067.46	10482.1	0	447	55	18	2802.59	8905.49	92.5743	90.1815	0.1116	88.1188	83.5809	0.0797	81.5668	76.8049	0.07584	80.4979	0.28	2094500000
		FTH1	YBR207W	0	0	0	0	-0.02541	0	40	1	1	8852.9	0	0	122	9	2	33.3365	28.2281	95.6989	91.4695	0.0645	87.3932	80.9117	0.06731	88.9362	81.844	0.05675	82.5806	0.486	50546000
		DUR1,2	YBR208C	NA	NA	0	-0.011096	-0.032031	0	9	2	0	152.043	2302.6	0	NA	NA	NA	NA	NA	NA	NA	NA	NA	NA	NA	NA	NA	NA	NA	NA	NA
		ERV15	YBR210W	0	0	0	0	0	0	4	0	0	22.3025	0	0	476	157	58	26455.1	26787.7	92.9577	87.3239	0.0855	NA	NA	NA	90.8451	81.9249	0.05588	71.0938	0.19	5292500
		AME1	YBR211C	0	0	0	0	0	0	24	15	11	3075.96	14982.7	7164.73	NA	NA	NA	NA	NA	90.4321	87.4486	0.09501	79.6353	77.1023	0.10084	81.155	79.5339	0.10056	81	0.358	106000
		NGR1	YBR212W	0	0	0	0	0	0	16	1	1	1022.74	0	0	129	28	8	240.452	233.947	56.1338	55.3284	0.13137	80.826	76.4995	0.07424	82.7893	79.3769	0.09692	83.7624	0.347	505670000
		MET8	YBR213W	NA	NA	0	0	0	0	3	0	0	0	0	0	114	11	3	39.0057	43.6611	91.9708	90.0243	0.12148	86.1314	81.0219	0.07526	85.4015	81.1436	0.08662	82.9114	0.086	129330000
		SDS24	YBR214W	0	0	0	0	0	0	7	0	0	1455.72	0	0	277	62	20	5255.82	2872.98	97.5379	90.846	0.03757	92.0605	82.3566	0.05196	94.4972	82.9222	0.03068	91.8919	0.363	833840000
		HPC2	YBR215W	0	0	0	0	0	0	14	6	5	1204.04	1557.59	6205.34	213	67	23	996.616	2066.38	82.3248	86.1996	0.22338	70.3175	71.164	0.11064	73.0892	74.3631	0.1199	78.3333	0.348	450270000
		YBP1	YBR216C	0	0	0	0	0	0	5	1	1	48.8382	0	0	156	26	9	217.719	496.562	87.8338	87.636	0.16503	72.9136	74.3777	0.14377	76.4793	76.8245	0.1266	82.7586	0.054	343700000
		ATG12	YBR217W	0	0	0	0	0	0	52	7	5	22032.2	9684.74	13726	208	35	7	680.687	365.63	94.086	88.3513	0.05531	80.3109	75.6477	0.06071	86.0215	81.362	0.04943	82.8326	0.501	NA
		PYC2	YBR218C	0	0	0	0	0	0	9	1	0	226.928	0	0	139	67	39	2269.88	11619.8	99.0678	92.9944	0.0147	NA	NA	NA	91.1939	82.1338	0.04336	87.0968	0.975	56190000000
		PDB1	YBR221C	0	0	0	-0.037293	-0.042535	0	30	9	4	7117.88	8032.76	28	167	98	54	2852.21	7687.97	98.0874	92.9872	0.02991	NA	NA	NA	96.9945	88.1603	0.02237	90.5263	0.189	39209000000
		PCS60	YBR222C	0	0	0	0	0	0	10	1	0	1942.47	0	0	402	34	10	428.94	256.522	97.7901	91.0374	0.03099	93.5543	82.4432	0.03154	92.8309	83.1495	0.04078	74.0506	0.924	4797700000
		TDP1	YBR223C	0	NA	0	0	0	0	7	1	0	124.834	0	0	90	6	3	16.6684	13.9537	82.7523	84.7095	0.2152	73.7319	70.8937	0.10002	71.979	71.3952	0.12712	84.5921	0.141	NA
		MCX1	YBR227C	0	0	0	0	-0.027875	0	4	0	0	7.21813	0	0	405	79	38	1908.93	4780.85	93.0902	89.7633	0.07619	85.7965	80.2943	0.05455	89.5238	82.6667	0.05105	81.2155	0.336	1808400000
		SLX1	YBR228W	0	0	0	0	0	0	5	2	1	296.189	0	0	430	88	31	3097.47	1234.96	88.1579	89.364	0.14676	60.5263	60.5263	0.09653	78.9474	77.7412	0.0977	81.0056	0.18	NA
		ROT2	YBR229C	0	0	0	0	0	0	9	2	1	1743.17	6902	0	156	33	14	199.464	122.515	89.0985	88.1901	0.14114	NA	NA	NA	80.6283	78.0803	0.10038	75.5952	0.606	1180700000
		OM14	YBR230C	0	0	0	0	0	0	11	0	0	3246.35	0	0	150	12	4	89.9948	101.737	91.0448	90.796	0.16108	NA	NA	NA	69.7531	64.6091	0.05566	88.2353	1.211	1244900000
		SWC5	YBR231C	0	0	0	0	0	0	19	15	11	1166.94	3998.74	697.829	290	172	90	9250.25	20353.7	NA	NA	NA	NA	NA	NA	75.3247	72.5108	0.07582	79.6512	0.955	95116000
		PBP2	YBR233W	0	0	0	0	0	0	19	0	0	1517.86	0	0	132	11	4	75.7958	188.168	93.2203	89.5077	0.08261	13.3971	13.8756	0.00395	10.8696	11.6747	0.00537	79.5918	0.803	86110000
		DAD3	YBR233W	NA	NA	0	0	0	0	10	2	2	106.009	0	0	NA	NA	NA	NA	NA	92.6316	89.1228	0.09551	NA	NA	NA	NA	NA	NA	80.1282	NA	645120000
		ARC40	YBR234C	0	0	0	0	0	0	43	10	9	7903.21	3164.89	5874.48	NA	NA	NA	NA	NA	96.6146	91.7535	0.04612	90.8854	82.2917	0.05064	92.1875	86.0243	0.07032	87.3786	0.938	1605400000
		ABD1	YBR236C	-0.022	0	0	0	0	0	6	2	1	148.735	0	0	NA	NA	NA	NA	NA	94.7248	91.2844	0.07419	89.0909	79.9242	0.03891	88.1279	81.3546	0.04978	76.6187	0.768	814020000
		PRP5	YBR237W	0	0	0	0	0	0	9	0	0	570.837	0	0	NA	NA	NA	NA	NA	89.0845	88.4194	0.12271	81.2865	77.4269	0.06282	81.8501	78.1811	0.07715	76.6187	1.044	42474000
		ERT1	YBR239C	0	0	0	0	0	0	7	2	0	709.197	8.44297	0	131	20	5	182.907	201.872	94.5283	90.2516	0.07419	NA	NA	NA	91.3208	83.7736	0.05039	78.9883	0.109	20546000
		THI2	YBR240C	0	0	0	0	0	0	1	1	0	0	0	0	86	6	1	28.0308	0	94.2222	90.3704	0.09367	85.9649	77.7047	0.04897	86.1538	80.6593	0.08911	85.4291	0.374	NA
		ALG7	YBR243C	0	0	0	0	0	0	10	2	1	195.466	0	0	NA	NA	NA	NA	NA	98.4375	91.5179	0.01981	NA	NA	NA	94.4196	83.7798	0.03005	77.6908	2.43	NA
		GPX2	YBR244W	0	0	0	0	0	0	10	0	0	310.727	0	0	473	69	26	4662.1	10182.9	93.8272	90.535	0.09694	NA	NA	NA	90.7407	81.893	0.03507	76.5286	0.57	11103000000
		ISW1	YBR245C	0	0	0	0	0	0	51	26	19	9192.07	22156	46612.5	221	32	9	226.062	227.636	4.69442	3.86773	0.00277	NA	NA	NA	49.8767	51.8488	0.00417	76.9231	0.647	5408600000
		RRT2	YBR246W	0	0	0	0	0	0	3	0	0	41.0792	0	0	270	60	10	1153.23	628.284	88.3721	86.9078	0.11816	80.6202	77.0887	0.09231	78.6632	76.6924	0.10479	76.9231	0.36	251660000
		ENP1	YBR247C	-0.035	0	0	0	0	0	98	47	33	6751.27	9061.48	33041.1	NA	NA	NA	NA	NA	96.6874	91.2353	0.03523	90.8903	84.127	0.04726	91.1157	84.2287	0.04615	80.1676	0.658	7552600000
		HIS7	YBR248C	0	0	0	0	0	0	4	1	0	920.392	0	0	NA	NA	NA	NA	NA	95.6522	90.8213	0.05739	89.8734	82.2785	0.04218	90.7609	83.6957	0.05924	82.5059	0.4	30292000000
		ARO4	YBR249C	0	0	-0.014685	-0.030713	-0.021833	0	12	1	0	666.537	0	0	366	26	3	451.894	9.37119	98.3784	94.5045	0.0405	94.8649	89.0991	0.05019	95.9459	86.9369	0.0228	88.247	0.14	35155000000
		SPO23	YBR250W	0	0	0	0	0	0	2	0	0	5.96347	0	0	78	16	1	213.722	0	NA	NA	NA	81.3333	76.4444	0.06941	80.7985	78.834	0.10782	71.4563	0.352	NA
		MRPS5	YBR251W	0	0	0	0	0	0	53	31	19	17999.6	65696.7	32278.8	NA	NA	NA	NA	NA	97.3941	91.2052	0.02958	93.8111	83.1705	0.03027	95.114	85.0163	0.02341	73.7154	0.851	991140000
		DUT1	YBR252W	0	0	0	0	0	0	12	0	0	1131.42	0	0	NA	NA	NA	NA	NA	96.5986	90.0227	0.03462	89.7959	82.5397	0.04172	91.1565	83.9002	0.05914	77.1242	0.319	5110800000
		SRB6	YBR253W	0	0	0	0	-0.01024	0	46	29	22	3085.28	3094.63	10507.7	NA	NA	NA	NA	NA	93.3884	90.0826	0.09386	85.2459	81.1475	0.07539	85.124	80.9917	0.07729	77.1028	0.375	211510000
		TRS20	YBR254C	0	0	-0.015361	-0.010441	0	0	16	14	10	169.675	15770.8	7.56667	NA	NA	NA	NA	NA	96.5714	89.3333	0.02967	89.2655	80.226	0.03168	91.5254	83.2392	0.03457	85.4054	0.715	NA
		MTC4	YBR255W	0	0	0	0	0	0	1	0	0	0	0	0	213	66	19	1610.7	2910.09	NA	NA	NA	81.108	76.8939	0.06758	84.2857	79.3333	0.0682	85.4054	0.373	175270000
		RIB5	YBR256C	0	0	0	0	0	0	4	0	0	0	0	0	NA	NA	NA	NA	NA	94.5378	88.7955	0.05095	86.9748	78.7115	0.04951	88.6555	80.6723	0.04817	73.8095	1.7	4178600000
		POP4	YBR257W	0	0	-0.021411	0	-0.018924	0	12	10	10	4.68007	1867.93	26.5	NA	NA	NA	NA	NA	91.0714	88.9286	0.11611	81.4286	77.619	0.07029	83.2143	80.8333	0.10193	72.2008	1.287	2071700
		SHG1	YBR258C	0	0	0	0	0	0	8	7	6	28.3197	0	0	141	14	5	87.3013	286.062	83.0986	86.385	0.18796	72.7273	75.7576	0.14466	75.3521	78.6385	0.1657	76.9565	0.086	362540000
		RGD1	YBR260C	0	0	0	0	0	0	16	4	2	1948.64	13894.2	2	542	213	95	39336.9	47827	96.2462	90.1902	0.05424	89.4895	81.2813	0.05198	92.9429	83.4835	0.03727	85.9375	0.053	1323500000
		TAE1	YBR261C	0	0	0	0	0	0	44	0	0	20623.2	0	0	144	7	1	7.45379	0	95.6897	89.9425	0.04805	90.5172	83.1897	0.05686	91.8103	84.1954	0.05806	83.7696	0.574	4222100000
		AIM5	YBR262C	0	0	0	0	0	0	15	5	5	3230.61	0	0	129	11	5	49.108	276.055	86.7925	88.9937	0.25044	82.0755	79.8742	0.10983	79.2453	81.1321	0.15682	83.1111	0.805	45844000
		SHM1	YBR263W	0	0	0	0	0	0	7	1	0	190.405	0	0	381	36	5	1358.69	200.382	97.551	91.9728	0.04307	94.0816	86.9388	0.05441	94.898	86.1905	0.04065	83.1111	0.561	26351000000
		YPT10	YBR264C	0	0	0	0	0	0	13	5	1	674.422	24.728	0	331	45	15	692.034	250.312	91.9598	89.9497	0.12765	81.407	81.5745	0.13972	85	79.5	0.10048	87.2642	0.051	337210000
		TSC10	YBR265W	-0.054	0	0	0	0	0	4	1	0	33.6273	0	0	NA	NA	NA	NA	NA	97.5	92.0833	0.04149	86.875	80.625	0.07443	92.1875	84.0625	0.04724	87.1429	0.523	255280000
		REI1	YBR267W	-0.04	0	0	0	0	0	20	12	8	643.662	9062.94	15056.5	260	122	39	7563.42	14297.6	93.3842	90.5852	0.0951	85.7868	82.1489	0.08401	89.0585	85.0721	0.08204	83.1126	0.467	1020800000
		MRPL37	YBR268W	0	0	0	0	0	0	4	0	0	0.666667	0	0	NA	NA	NA	NA	NA	NA	NA	NA	76.1905	77.4603	0.13188	81.3084	77.5701	0.07497	83.3333	0.454	173040000
		FMP21	YBR269C	0	0	0	0	0	0	2	0	0	0	0	0	112	18	3	89.4529	108.777	89.8551	87.4396	0.12915	80.8511	73.2861	0.06567	76.6667	72.4444	0.09691	79.8942	0.479	NA
		BIT2	YBR270C	0	0	0	0	0	0	15	3	2	858.974	183.392	246.795	495	81	36	4309.87	7996.99	94.4954	90.1529	0.07823	82.6007	77.8388	0.07859	85.6881	79.633	0.07271	77.9956	0.271	NA
		HSM3	YBR272C	0	0	0	0	0	0	30	15	10	672.432	67.9186	3.61691	147	6	1	5.15041	0	87.2917	88.0556	0.1841	71.371	72.6478	0.13279	74.9482	77.2947	0.14883	78.125	0.547	229090000
		UBX7	YBR273C	0	0	0	0	0	0	15	3	1	1300.78	1338.57	0	138	6	3	15.6315	33.9262	90.1376	88.6086	0.14671	NA	NA	NA	79.6804	78.5388	0.11278	84.2105	1.625	688750000
		CHK1	YBR274W	NA	NA	0	0	0	0	48	3	1	14500.9	906.645	0	444	97	54	6235.46	13857.2	93.3586	90.7653	0.10334	NA	NA	NA	88.2798	83.6169	0.07212	84.2105	0.064	35656000
		RIF1	YBR275C	0	0	0	0	0	0	13	1	0	4039.26	0	0	153	19	8	92.1545	249.146	81.4123	84.1468	0.22243	NA	NA	NA	67.2959	71.2925	0.16386	74.7535	1.227	759190000
		PPS1	YBR276C	0	0	0	0	0	0	3	0	0	1.16082	0	0	134	18	3	130.95	61.542	86.0149	85.5611	0.17225	NA	NA	NA	77.4631	76.601	0.13046	88.0478	0.423	108370
		DPB3	YBR278W	0	0	-0.057776	0	0	-0.0423477	11	3	3	1969.18	0	0	553	284	127	68436.6	77761.2	NA	NA	NA	65.9091	65.7576	0.09633	71.564	70.4581	0.08858	88.0478	0.402	27826000
		PAF1	YBR279W	-0.035	0	-0.032343	-0.015107	-0.025655	0	41	16	9	8573.64	3662.76	11368.4	NA	NA	NA	NA	NA	88.4279	84.2067	0.06658	83.223	77.1891	0.0617	83.0357	79.1667	0.07322	72.2992	1.297	3154300000
		SAF1	YBR280C	0	0	0	0	0	0	7	3	3	60.1246	56.2873	4578	136	5	1	14.3212	0	90.7668	89.0454	0.1132	82.4261	78.2271	0.0675	83.3593	79.6786	0.0793	81.1594	0.309	148520000
		DUG2	YBR281C	0	0	-0.057228	0	0	-0.0156539	8	2	1	441.993	0	0	95	11	4	82.5237	267.753	95.7859	90.2809	0.04711	90.205	82.5361	0.05146	91.5718	85.0038	0.05688	75.8755	0.695	2028900000
		MRPL27	YBR282W	0	NA	-0.051338	0	0	-0.0282579	20	5	1	874.241	340.647	0	NA	NA	NA	NA	NA	95.2055	88.5845	0.04059	91.0959	82.8767	0.04593	87.6712	80.8219	0.05624	75	0.407	360690000
		SSH1	YBR283C	0	0	-0.055623	-0.013822	0	-0.0319067	NA	NA	NA	NA	NA	NA	216	67	25	1394.82	2481.68	NA	NA	NA	93.6735	84.3537	0.03938	94.0816	84.5578	0.0328	NA	0.742	595480000
		APE3	YBR286W	0	0	-0.041034	0	0	-0.027694	5	1	0	45.3403	0	0	146	10	7	95.0871	398.377	94.041	90.3786	0.08039	89.2593	82.6543	0.04714	93.692	85.034	0.03419	84.3931	0.215	47948000000
		APM3	YBR288C	0	0	-0.019845	0	-0.014691	0	8	2	2	105.017	0	0	477	173	63	22238.4	15909.2	93.3747	91.3734	0.09474	83.0928	79.9313	0.07445	88.0165	82.6446	0.06844	80	0.025	196280000
		SNF5	YBR289W	0	0	-0.04238	-0.065038	-0.086691	0	38	12	10	4768.22	1166.18	3754.95	847	126	30	9685.76	5050.1	NA	NA	NA	83.5512	76.5069	0.05497	80.1724	74.9641	0.07171	79.878	0.28	341130000
		BSD2	YBR290W	0	0	-0.024023	0	0	-0.0142078	42	4	2	21538.8	2426.85	0	189	36	15	452.941	1322.18	95.0311	90.8903	0.06006	87.3846	81.7436	0.05785	89.5385	85.0256	0.05674	85.8537	0.211	NA
		CTP1	YBR291C	0	0	-0.047041	0	0	-0.0251619	4	0	0	36.8255	0	0	203	58	30	1178.76	3394.7	96.99	90.301	0.03329	93.311	85.1728	0.0404	93.9799	85.7302	0.0359	77.6238	0.39	741050000
		VBA2	YBR293W	0	0	-0.034574	0	0	-0.0202669	7	0	0	358.681	0	0	311	41	9	588.228	219.119	94.5148	90.0844	0.06546	70.7965	66.4897	0.08958	75.1786	68.6905	0.06253	80.9804	0.08	NA
		SUL1	YBR294W	0	0	-0.013314	0	-0.01144	0	NA	NA	NA	NA	NA	NA	433	82	30	5573.02	6846.97	NA	NA	NA	NA	NA	NA	63.8919	59.4595	0.02005	82.9077	0.284	NA
		PCA1	YBR295W	0	0	-0.026123	0	0	-0.0461985	NA	NA	NA	NA	NA	NA	374	37	12	1946.36	16337.1	79.5436	83.0753	0.22902	NA	NA	NA	58.9094	61.4183	0.14033	70.4501	0.796	NA
		PHO89	YBR296C	0	0	0	0	0	0	4	0	0	32.5472	0	0	97	9	3	33.4904	26.6187	98.6063	90.9988	0.01412	NA	NA	NA	95.6446	84.9593	0.0221	85.119	1.8	NA
		MAL33	YBR297W	0	0	-0.038926	0	0	-0.0500756	1	0	0	0	0	0	133	13	4	41.8777	86.7007	87.8205	90.0997	0.28733	NA	NA	NA	68	72.4912	0.17856	82.9787	0.506	NA
		MAL31	YBR298C	0	0	-0.040824	0	0	-0.0397692	19	0	0	4040.27	0	0	379	48	12	1086.42	418.5	NA	NA	NA	NA	NA	NA	3.09446	2.66015	0.00153	NA	0.771	NA
		MAL32	YBR299W	NA	NA	0	0	0	0	8	0	0	1213.88	0	0	111	4	1	4.36018	0	NA	NA	NA	NA	NA	NA	NA	NA	NA	NA	0.735	NA
		PAU24	YBR301W	0	0	0	0	0	0	0	0	0	0	0	0	101	4	1	4.42506	0	97.5	93.6111	0.07006	NA	NA	NA	NA	NA	NA	80.7157	0.102	NA
		RER1	YCL001W	0	0	-0.028921	-0.040987	-0.042547	0	10	0	0	2964.04	0	0	175	48	20	609.825	718.877	96.2766	92.3759	0.0505	NA	NA	NA	93.617	87.4113	0.06323	87.6543	0.183	885570000
		PGS1	YCL003W	0	0	0	-0.014969	-0.030558	0	2	0	0	567.941	0	0	NA	NA	NA	NA	NA	91.9386	90.2751	0.16176	84.8369	80.1663	0.08881	85.4406	81.5453	0.09367	78.125	0.062	NA
		LDB16	YCL005W	0	0	0	0	0	-0.0244121	1	0	0	0	0	0	NA	NA	NA	NA	NA	89.8438	90.8854	0.23852	78.3784	75.4183	0.12499	81.6092	80.8429	0.15096	88	0.599	NA
		VMA9	YCL005W	NA	NA	0	0	0	0	3	0	0	0	0	0	549	435	231	184155	276126	100	97.2603	0.001	NA	NA	NA	NA	NA	NA	91.1243	NA	192550000
		STP22	YCL008C	0	0	0	0	0	-0.0157906	21	8	7	2422.23	26395.2	17586.2	660	105	16	5318.33	2761.48	90.3896	89.9567	0.19522	76.7263	75.8738	0.13021	79.3451	80.3526	0.20489	91.1243	0.232	15504000
		ILV6	YCL009C	0	0	0	0	0	0	16	0	0	1540.29	0	0	458	77	21	4528.7	966.505	98.3819	93.6354	0.02825	95.4693	86.2999	0.02875	96.1165	88.1338	0.03148	85.2564	0.462	7896400000
		SGF29	YCL010C	0	0	-0.019266	0	0	0	87	23	20	22009	1186.73	3515.07	333	174	77	14053.4	21467.1	95.3668	91.3771	0.08745	75.9582	71.4286	0.07818	86.9732	82.1201	0.08282	93.3086	0.207	87696000
		GBP2	YCL011C	0	0	0	0	0	0	51	20	11	4680.67	6555.76	9555.8	313	49	18	2521.37	1580.43	95.0935	91.5109	0.06003	89.6313	83.4869	0.05125	89.9767	83.8384	0.04943	84.507	0.719	1994300000
		BUD3	YCL012W	0	0	0	0	-0.005788	0	40	8	2	6022.37	34445.8	2260.82	117	2	1	0.621254	0	83.2825	85.1332	0.23282	68.1981	69.5704	0.12333	70.048	71.9288	0.13283	77.2727	5.242	1180000000
		DCC1	YCL016C	0	0	0	0	0	0	5	2	1	25.7403	0	0	627	226	79	42693.3	23136	94.4737	90.4386	0.10009	84.7368	78.5965	0.07262	88.6842	82.807	0.07216	76.7258	0.104	117390000
		NFS1	YCL017C	0	-0.052	0	0	-0.017371	0	12	3	2	1119.05	1	4	NA	NA	NA	NA	NA	NA	NA	NA	95.7746	85.3789	0.0235	96.5795	86.5862	0.02317	NA	0.147	1138600000
		KCC4	YCL024W	0	0	-0.022233	-0.023387	-0.041137	-0.0156285	54	8	3	7434.96	1551.75	390.139	108	21	7	185.704	190.455	83.9731	85.0608	0.18942	68.0259	66.2033	0.11981	NA	NA	NA	70.5653	8.194	241780000
		AGP1	YCL025C	0	0	0	-0.012542	-0.019859	0	38	0	0	3998.46	0	0	243	87	29	3544.44	3277.6	NA	NA	NA	NA	NA	NA	64.8449	62.3831	0.04008	NA	2.095	433540000
		FRM2	YCLX08C	0	0	0	0	0	0	1	0	0	0	0	0	158	30	5	425.517	412.518	NA	NA	NA	NA	NA	NA	NA	NA	NA	NA	0.223	28781
		HBN1	YCL027C	NA	NA	0	0	0	0	1	0	0	0	0	0	NA	NA	NA	NA	NA	NA	NA	NA	NA	NA	NA	NA	NA	NA	NA	NA	1112600000
		FUS1	YCL027W	0	0	-0.032073	-0.027582	-0.050383	0	33	9	3	5482.05	16012.1	2645.39	129	12	0	113.936	0	NA	NA	NA	NA	NA	NA	78.0769	76.3462	0.13965	NA	1.71	NA
		RNQ1	YCL028W	0	0	0	0	-0.024557	0	67	6	4	14308.2	7294.61	1400.66	112	3	0	2.50033	0	NA	NA	NA	78.1106	71.5054	0.08812	86.747	80	0.07507	NA	0.074	6064700000
		BIK1	YCL029C	0	0	-0.027056	0	-0.036561	-0.0226788	23	8	4	1676.57	5832.33	2005.32	260	84	42	1672.24	2100.59	NA	NA	NA	86.4865	81.0811	0.07513	84.4244	81.6403	0.09978	NA	0.24	415340000
		HIS4	YCL030C	0	0	-0.031981	-0.02367	-0.040949	0	14	2	1	179.068	1678.02	0	NA	NA	NA	NA	NA	NA	NA	NA	91.7397	85.607	0.06351	92.7409	84.8978	0.04967	NA	1.147	74924000000
		RRP7	YCL031C	NA	NA	0	0	0	0	49	3	3	8641.58	55.0122	193.791	NA	NA	NA	NA	NA	NA	NA	NA	92.5926	85.2974	0.04557	93.266	85.7464	0.03808	NA	0.337	1292800000
		STE50	YCL032W	0	0	0	-0.035913	-0.06943	0	29	7	4	2972.38	348.524	4578	431	269	167	34076.4	115238	NA	NA	NA	87.2832	81.7919	0.07377	85.5491	81.7919	0.11071	NA	0.3	194790000
		MXR2	YCL033C	0	0	-0.033027	-0.025395	-0.038549	0	4	0	0	47.6611	0	0	159	12	5	57.0252	248.918	NA	NA	NA	75	72.1014	0.07913	85.119	82.1429	0.08229	NA	0.513	274220000
		LSB5	YCL034W	0	0	-0.040798	-0.078329	-0.104045	0	8	2	1	603.045	0	0	162	9	1	30.7278	0	NA	NA	NA	87.0787	80.9925	0.0571	90.7042	84.0376	0.06486	NA	1.04	80569000
		GRX1	YCL035C	0	0	0	0	-0.010706	0	11	1	0	769.461	0	0	178	9	2	34.138	5.99254	NA	NA	NA	88.1818	81.2121	0.05375	90.9091	82.4242	0.04842	NA	0.264	9774500000
		GFD2	YCL036W	0	0	0	-0.012549	0	0	4	0	0	121.44	0	0	85	18	3	67.6957	31.5718	NA	NA	NA	71.2949	69.2668	0.09626	80.0705	80.0118	0.14526	NA	0.584	82781000
		SRO9	YCL037C	-0.107	-0.083	0	-0.075332	-0.064182	0	59	20	5	6938.12	20366.5	61789.8	NA	NA	NA	NA	NA	NA	NA	NA	84.0909	82.1212	0.12209	82.9545	81.6667	0.14653	NA	0.711	26079000000
		ATG22	YCL038C	0	0	0	0	0	0	3	0	0	2.55303	0	0	147	37	7	532.673	349.517	NA	NA	NA	86.3894	80.9704	0.07633	91.6667	84.2172	0.06264	NA	1.541	19579000
		GID7	YCL039W	0	0	-0.027797	0	-0.032819	0	15	3	1	1987.65	6902	0	167	25	4	239.633	123.16	95.1678	89.8881	0.0622	84.3709	77.5717	0.0482	85.9694	78.9116	0.05666	69.1131	0.19	185350000
		GLK1	YCL040W	0	0	0	0	0	0	17	1	0	3083.72	0	0	121	4	0	1.32056	0	NA	NA	NA	NA	NA	NA	73.0693	66.7327	0.00252	NA	1.789	55357000000
		PDI1	YCL043C	0	0	-0.016859	-0.0191	0	0	31	4	3	6827.84	6902	0	NA	NA	NA	NA	NA	95.0476	91.2381	0.07195	NA	NA	NA	91.3793	86.3346	0.05726	77.6567	1.407	96906000000
		MGR1	YCL044C	0	0	-0.028923	-0.016061	-0.045428	0	9	1	1	3047.02	0	0	662	245	92	35136.1	41321.8	NA	NA	NA	86.8421	79.8246	0.0617	88.2775	81.3397	0.07109	78.6441	0.156	353470000
		EMC1	YCL045C	0	0	-0.025042	-0.019457	-0.047943	0	6	1	0	5506.47	0	0	176	22	9	116.444	144.279	86.9063	86.1789	0.17536	76.0841	75.9527	0.13887	77.5223	77.7778	0.16784	85.8537	0.537	6867100000
		SPS22	YCL048W	0	0	-0.018875	-0.012214	-0.035203	0	4	0	0	184.796	0	0	420	43	13	1276.55	497.268	92.4406	90.2088	0.10724	84.3011	78.2079	0.05402	85.7451	80.9215	0.07981	80.8989	0.298	NA
		APA1	YCL050C	0	0	-0.039542	-0.054318	-0.086926	-0.0218981	NA	NA	NA	NA	NA	NA	110	14	5	55.9777	69.16	97.1963	93.5618	0.05808	91.2773	87.0197	0.0843	93.1464	88.2658	0.06104	79.3651	0.666	38824000000
		LRE1	YCL051W	0	0	-0.022345	0	-0.022947	0	4	1	1	4.3313	0	0	144	21	5	104.835	78.5927	88.6054	88.0952	0.1763	73.7733	76.4241	0.15165	71.912	75.8601	0.17184	86.3445	0.543	109320000
		PBN1	YCL052C	0	0	0	0	0	0	14	0	0	2499.24	0	0	NA	NA	NA	NA	NA	91.3462	90.2244	0.13704	80.622	79.1069	0.10149	79.3765	78.6571	0.10885	86.3445	0.451	1859000000
		SPB1	YCL054W	0	0	-0.030536	-0.02316	-0.044659	0	32	8	4	532.947	461.979	0	NA	NA	NA	NA	NA	97.1463	92.9449	0.04183	92.4081	86.4373	0.0397	93.943	86.8171	0.03275	72.5146	0.908	6545400000
		KAR4	YCL055W	0	0	-0.016524	-0.014294	-0.032179	0	6	0	0	2226.08	0	0	138	18	6	102.589	109.331	NA	NA	NA	95.8333	84.2262	0.01509	94.3284	84.7761	0.02815	74.1683	3.272	76826000
		PRD1	YCL057W	0	0	0	-0.017111	-0.04022	0	4	1	0	45.3522	0	0	129	2	0	0.55369	0	94.2416	90.1685	0.07903	90.7303	82.912	0.05144	89.1854	82.3502	0.05946	82.4324	0.589	13035000000
		FYV5	YCL058C	0	0	0	0	0	0	0	0	0	0	0	0	NA	NA	NA	NA	NA	NA	NA	NA	45.3947	47.807	0.3533	NA	NA	NA	NA	0.6	NA
		KRR1	YCL059C	0	0	0	0	0	0	85	44	34	6469.18	17232.1	24121.1	NA	NA	NA	NA	NA	97.7848	91.8776	0.01576	96.519	85.0211	0.01493	96.8354	86.3924	0.01572	91.6667	0.474	2207600000
		MRC1	YCL060C	0	0	-0.020757	-0.013246	-0.032015	0	22	9	6	2155.19	945.679	12071.2	312	162	75	9775.02	3199.92	0.547445	0.456204	0.00317	62.9382	65.6372	0.08473	63.016	67.3406	0.10631	71.9136	3.267	608480000
		VAC17	YCL062W	0	0	-0.032163	-0.019875	-0.040578	0	6	4	2	172.126	4699.28	9152	227	37	17	436.335	620.863	91.3146	90.1408	0.1315	79.717	78.3019	0.13041	84.186	80.0775	0.09174	84.2857	3.017	NA
		CHA1	YCL064C	0	0	-0.027067	0	-0.041559	0	5	0	0	10.0104	0	0	455	50	17	634.711	993.643	94.1667	89.8148	0.0674	NA	NA	NA	48.6486	50.6306	0.03887	84.2857	0.649	NA
		VBA3	YCL069W	0	0	0	0	-0.019092	0	2	0	0	6.7847	0	0	149	24	8	401.074	1347.18	NA	NA	NA	NA	NA	NA	NA	NA	NA	NA	0.642	NA
		CDC10	YCR002C	0	0	-0.019426	-0.014217	-0.041331	0	33	8	7	3252.46	95.2999	4479.45	NA	NA	NA	NA	NA	98.4472	93.0642	0.02779	NA	NA	NA	97.205	87.5776	0.0169	77.5439	1.359	1578900000
		MRPL32	YCR003W	0	NA	0	0	0	0	4	1	1	571.303	0	0	NA	NA	NA	NA	NA	87.4317	89.071	0.23927	83.6066	80.8743	0.1024	81.4208	80.8743	0.12284	77.5439	0.436	7462300
		YCP4	YCR004C	0	0	-0.02167	0	-0.031845	0	13	2	1	723.137	1351.68	0	NA	NA	NA	NA	NA	95.1807	89.6921	0.03372	91.9028	84.2105	0.04762	92.7419	83.7366	0.02771	75.5258	0.526	6942500000
		CIT2	YCR005C	0	0	-0.0288	-0.021247	-0.034286	0	9	3	1	159.802	0	0	219	17	2	46.7329	2.9762	96.5217	91.087	0.04488	NA	NA	NA	76.5073	69.2308	0.03416	87.6494	1.255	6377700000
		SAT4	YCR008W	0	0	-0.021644	-0.027308	-0.061953	0	56	1	0	16842	0	0	213	39	12	359.706	709.851	94.859	91.4317	0.06551	NA	NA	NA	89.9174	82.9201	0.04184	86.0784	0.529	105370000
		RVS161	YCR009C	0	0	-0.034861	-0.04479	-0.047617	0	58	7	6	18496.8	7182.88	4733.88	308	210	106	17855.3	32790	100	93.7107	0.001	99.2453	87.2956	0.00415	100	87.5472	0.001	78.2609	0.21	16165000000
		ADY2	YCR010C	0	0	-0.027051	-0.021373	-0.040641	0	6	0	0	11768.8	0	0	151	8	1	34.3189	0	100	91.0483	0.001	88.0702	80	0.06061	96.8198	87.9859	0.02673	87.4502	0.51	NA
		ADP1	YCR011C	0	0	-0.020288	-0.028859	-0.040575	0	6	0	0	158.192	0	0	131	13	4	91.0242	286.082	97.0476	91.619	0.04117	91.2796	81.2006	0.03908	92.155	83.3648	0.04416	85.119	0.86	644120000
		PGK1	YCR012W	0	0	-0.011305	-0.014081	-0.025056	0	54	5	2	8684.87	1441.07	5457.74	NA	NA	NA	NA	NA	99.0385	98.2372	0.10483	96.6346	95.1122	0.12057	98.5577	96.3942	0.06808	91.8164	1.002	1040000000000
		POL4	YCR014C	0	0	0	-0.014263	-0.044551	0	17	0	0	443.956	0	0	110	17	3	115.942	80.7532	83.7884	86.2912	0.2048	71.6949	74.0113	0.09859	73.6395	76.3039	0.12693	76.7606	0.424	NA
		CWH43	YCR017C	0	0	0	0	-0.011359	0	4	0	0	0	0	0	234	45	10	519.773	99.857	93.8155	90.0769	0.07933	85.5497	80.9773	0.07694	87.9581	82.6178	0.07354	75.835	0.277	91532000
		MAK32	YCR019W	0	0	-0.021202	-0.019905	-0.043684	0	1	0	0	0	0	0	172	16	5	100.038	232.161	88.1543	86.685	0.11412	75	75.641	0.11257	77.4725	77.1978	0.09638	71.3725	0.304	37010000
		PET18	YCR020C	0	0	-0.026887	-0.015878	-0.036712	0	4	0	0	28.0684	0	0	149	12	2	84.2639	28.7773	96.2791	90.3876	0.03933	18.6047	20.9302	0.00997	18.8073	20.1835	0.00831	87.7193	0.309	NA
		MAK31	YCR020C	0	0	-0.018167	-0.017852	-0.020751	0	8	2	2	3213.76	0	0	236	63	20	916.428	2183.98	90.9091	89.3939	0.10047	NA	NA	NA	NA	NA	NA	77.193	0.424	NA
		HTL1	YCR020W	0	0	-0.053489	0	0	-0.0518827	28	13	6	3019.42	0	0	NA	NA	NA	NA	NA	89.7436	93.1624	0.34876	NA	NA	NA	NA	NA	NA	77.193	NA	209810
		HSP30	YCR021C	0	0	0	-0.012185	-0.0307	0	32	1	0	13468.5	0	0	408	138	56	16282.1	11809.9	94.5783	90.3614	0.08856	86.4865	81.8819	0.09994	87.3494	83.6345	0.10457	76.6798	0.567	2106700000
		SLM5	YCR024C	0	0	-0.050671	0	0	-0.030439	11	1	0	1023.22	0	0	NA	NA	NA	NA	NA	89.8374	88.4146	0.12487	NA	NA	NA	NA	NA	NA	80.0512	1.032	40811000
		PMP1	YCR024C	0	0	-0.024789	0	0	-0.019769	14	0	0	258.486	0	0	159	11	4	31.0046	130.444	NA	NA	NA	NA	NA	NA	NA	NA	NA	91.4634	5.073	NA
		NPP1	YCR026C	0	0	-0.053913	0	0	-0.0451909	1	0	0	0	0	0	125	16	4	104.514	215.432	87.0968	86.5591	0.14219	NA	NA	NA	81.0667	78.7111	0.11883	72.6378	0.766	230910000
		RHB1	YCR027C	0	0	-0.033079	0	0	0	5	1	0	630.622	0	0	468	193	37	41812.9	6109.29	92.823	89.3142	0.06868	81.8182	79.5853	0.0792	NA	NA	NA	73.055	0.149	25590000
		FEN2	YCR028C	0	0	-0.062896	0	0	-0.0246509	7	1	0	138.282	0	0	NA	NA	NA	NA	NA	94.7266	89.5833	0.05466	10.8527	10.1421	0.00416	13.8996	15.1223	0.00538	76.7123	0.094	NA
		RIM1	YCR028C	0	0	0	0	0	0	NA	NA	NA	NA	NA	NA	525	131	57	11806.2	12727	NA	NA	NA	NA	NA	NA	NA	NA	NA	79.064	NA	14039000000
		SYP1	YCR029C	0	0	0	0	0	0	43	10	3	4590.94	20186.5	45.1222	208	17	5	77.078	474.953	93.4633	89.9847	0.09199	85.1767	79.0194	0.07404	84.9658	79.7267	0.08457	77.1654	0.217	4300500000
		RPS14A	YCR031C	0	0	-0.066271	0	0	-0.0201733	100	3	0	5240.1	280.766	0	268	59	15	958.686	598.907	NA	NA	NA	66.4234	64.7202	0.04066	99.2701	95.6204	0.01934	78.6982	0.345	129000000000
		BPH1	YCR032W	0	0	-0.009088	0	0	0	3	0	0	1072.59	0	0	234	39	10	298.183	176.895	87.5	88.1458	0.17857	NA	NA	NA	48.3663	48.9032	0.13429	72.7096	0.416	22345000
		SNT1	YCR033W	0	0	-0.026875	-0.050569	-0.073183	0	16	7	6	2423.6	302.087	2823.23	713	444	200	169471	196119	NA	NA	NA	NA	NA	NA	73.3761	74.5523	0.12172	87.6068	0.739	186230000
		FEN1	YCR034W	0	0	-0.058565	0	0	-0.0159169	NA	NA	NA	NA	NA	NA	272	95	28	4148.13	3836.74	97.1182	94.3324	0.06888	93.3718	85.3987	0.04373	NA	NA	NA	85.6471	0.711	1006300000
		RRP43	YCR035C	-0.043	0	-0.043218	0	0	0	27	16	15	3292.13	1710.06	10576.7	NA	NA	NA	NA	NA	90.1015	88.8325	0.108	84.7716	81.3875	0.07835	NA	NA	NA	76.9504	0.569	182850000
		RBK1	YCR036W	0	0	-0.084208	-0.017143	0	-0.0213378	4	0	0	231.284	0	0	149	42	22	801.03	3200.37	86.7868	85.8859	0.12152	77.2455	76.4471	0.09111	77.6786	76.1905	0.09518	77.0318	1.07	274270000
		PHO87	YCR037C	0	0	-0.059199	0	0	-0.0578276	5	1	0	383.191	0	0	176	22	4	157.889	84.3651	97.0748	90.4659	0.03382	87.4608	78.4744	0.04147	67.6533	60.9584	0.01105	77.0455	1.292	885440000
		PER1	YCR044C	0	0	-0.047945	0	0	-0.0277685	2	0	0	0	0	0	312	138	43	5325.96	7224.18	91.3165	88.6088	0.10783	82.3529	77.1242	0.07818	79.0698	74.5047	0.07947	82.4468	0.337	27405000
		RRT12	YCR045C	0	0	-0.054834	0	0	-0.0418464	1	0	0	0	0	0	123	12	1	42.3976	0	96.945	90.5635	0.03435	82.8625	74.7646	0.03171	85	77.0988	0.04119	76.8519	0.801	NA
		IMG1	YCR046C	0	0	0	0	0	0	34	23	3	1357.99	5831.79	0	NA	NA	NA	NA	NA	94.6746	89.7436	0.06671	84.7059	80.1961	0.04068	88.7574	83.6292	0.05728	78.2609	0.356	127760000
		BUD23	YCR047C	0	0	0	0	0	0	3	0	0	25.9865	0	0	NA	NA	NA	NA	NA	98.9091	92.4848	0.01411	93.4545	83.7576	0.02049	96.7273	89.5758	0.02136	79.8982	0.143	623210000
		ARE1	YCR048W	0	0	0	0	0	0	3	0	0	27.9964	0	0	121	22	2	199.041	61.7489	NA	NA	NA	79.4586	76.5393	0.04389	81.9423	76.0749	0.04102	79.9492	1.059	223840000
		RSC6	YCR052W	-0.025	0	-0.048791	-0.047999	0	-0.0350526	32	16	14	1314.72	82.2715	146.215	NA	NA	NA	NA	NA	88.6831	87.38	0.15351	76.5432	74.8285	0.11064	77.6876	77.0115	0.13013	75.7812	0.492	2005100000
		THR4	YCR053W	0	0	-0.013108	0	0	0	11	1	0	135.996	0	0	688	361	161	81952.1	89203.2	98.4436	92.2179	0.02302	94.7471	86.0571	0.03793	96.1165	87.1845	0.02575	84.6743	0.069	137000000000
		CTR86	YCR054C	0	0	0	0	0	0	1	0	0	0	0	0	NA	NA	NA	NA	NA	90.5861	88.5139	0.1111	81.7699	79.115	0.07975	82.9787	80.9102	0.10517	76.808	0.098	159300000
		PWP2	YCR055C	-0.028	0	0	0	0	0	112	63	40	16411	29842.4	24881.7	NA	NA	NA	NA	NA	96.9664	91.8021	0.04218	92.1081	82.1982	0.03608	93.0736	83.7302	0.03843	84.5815	0.125	256190000
		YIH1	YCR059C	0	0	-0.052856	0	0	-0.045028	NA	NA	NA	NA	NA	NA	412	77	18	5536.78	1961.5	97.2868	90.6977	0.03117	76.3578	67.9446	0.01858	94.9612	85.9173	0.0244	78.5714	0.366	16659000
		TAH1	YCR060W	0	0	-0.009034	0	0	0	14	6	4	11983.1	284.574	1369.78	156	33	8	428.269	892.009	NA	NA	NA	52.7397	53.653	0.12357	72.0339	73.4463	0.13398	78.5714	0.376	14838000
		YCR061W	YCR062W	0	0	0	0	0	0	NA	NA	NA	NA	NA	NA	118	40	20	881.443	3987.32	NA	NA	NA	NA	NA	NA	NA	NA	NA	NA	0.381	NA
		BUD31	YCR063W	0	0	-0.041523	0	0	-0.0344783	36	8	3	27305.6	286.854	0	387	240	109	22226.1	41146	NA	NA	NA	89.8089	80.8917	0.03328	91.7197	87.2611	0.05539	79.7665	0.614	NA
		HCM1	YCR065W	0	0	-0.060216	-0.017186	0	-0.0407866	11	2	0	854.526	238.536	0	551	143	57	11640.7	7324.42	93.4513	90.7965	0.10535	82.897	76.7888	0.07719	85.4167	80.3241	0.08577	86.1386	4.464	31707000
		RAD18	YCR066W	0	0	-0.049617	0	0	-0.0189001	17	11	8	3026.67	10837	8964.86	535	162	58	12942.3	12103.5	82.377	83.9481	0.19538	76.0246	76.4344	0.11328	73.5234	74.3381	0.1226	85.9438	0.223	19324000
		SED4	YCR067C	0	0	0	-0.007759	-0.015575	0	5	1	0	259.066	0	0	134	10	1	32.5451	0	59.2705	62.4113	0.31282	56.3269	59.1095	0.21985	58.1502	60.989	0.22722	78.0822	0.218	139770000
		ATG15	YCR068W	0	0	-0.047448	0	0	-0.0145821	6	0	0	1356.82	0	0	248	77	20	3603.79	2721	90.9615	88.9744	0.13103	81.2977	77.2265	0.09878	84.4231	81.2179	0.12201	73.3202	0.363	4254500
		CPR4	YCR070W	0	0	0	-0.010065	-0.014566	0	2	0	0	0	0	0	121	12	1	33.6861	0	88.4013	87.0428	0.15513	70.5329	71.9958	0.11744	75.9259	73.9712	0.1404	87.0036	0.861	151310000
		IMG2	YCR071C	0	0	-0.037483	0	0	-0.026518	32	11	2	1492.38	5966.03	4.91429	NA	NA	NA	NA	NA	89.726	89.9543	0.16861	77.7027	77.9279	0.14248	69.6203	71.097	0.14959	82.0896	0.397	716560000
		RSA4	YCR072C	0	0	0	0	0	0	31	13	10	925.066	1529.68	120.993	NA	NA	NA	NA	NA	97.8641	92.6861	0.03164	95.7282	85.7605	0.02506	95.9223	86.7961	0.02582	80.8333	0.242	916430000
		SSK22	YCR073C	0	0	0	0	0	0	31	2	2	12071.8	112.304	9140	126	9	3	36.1079	146.302	NA	NA	NA	70.6134	68.331	0.09128	46.5015	49.1641	0.01428	85	0.168	NA
		SOL2	YCRX13W	0	0	-0.045872	0	0	-0.032829	23	3	1	1820.97	1358.37	0	421	51	13	1614.99	596.716	96.5079	91.9577	0.05065	NA	NA	NA	NA	NA	NA	85	0.219	1828900000
		ERS1	YCR075C	0	0	0	0	0	0	6	1	0	941.732	0	0	502	135	47	11364.8	11001.1	NA	NA	NA	79.3103	75.0958	0.07173	83.1418	78.6718	0.07529	87.8571	1.231	NA
		PAT1	YCR077C	0	0	-0.029584	0	0	-0.0419894	NA	NA	NA	NA	NA	NA	788	388	189	65899.2	95558.6	95.8543	90.9129	0.05917	87.9121	79.65	0.05587	92.3655	84.564	0.05896	85.2535	0.101	2555300000
		PTC6	YCR079W	0	0	-0.052926	0	0	-0.0266877	25	1	1	3677.68	0	0	194	51	18	606.359	1673.45	94.3439	90.4977	0.0839	89.819	79.9397	0.04293	91.4027	83.8612	0.05733	85.2535	0.33	NA
		SRB8	YCR080W	0	0	-0.026897	0	0	-0.035883	31	14	6	272.454	121.159	72.5516	NA	NA	NA	NA	NA	60.4064	56.7624	0.05413	86.25	79.5602	0.06119	86.5184	80.8895	0.07316	86.8687	0.212	4110900
		AHC2	YCR082W	0	0	-0.045249	0	0	0	26	4	3	5654.65	0	0	162	13	5	53.4666	100.592	91.4062	91.1458	0.15401	78.125	79.1667	0.13466	83.5938	79.1667	0.10966	77.4468	0.462	4356100
		TRX3	YCR083W	0	0	0	0	0	0	9	0	0	504.718	0	0	124	8	3	29.1924	72.9591	93.7008	91.0761	0.12261	84.4961	79.3282	0.09676	89.7638	83.4646	0.09318	76.324	0.283	3898000000
		TUP1	YCR084C	0	0	0	0	0	0	42	17	5	13353.4	27132.5	13331.4	NA	NA	NA	NA	NA	97.756	92.8939	0.05086	94.4367	84.4228	0.034	93.1944	84.3981	0.04352	86.5878	0.705	8950800000
		CSM1	YCR086W	0	0	-0.031566	-0.015444	0	0	69	15	10	11027.4	21055.5	11329.3	805	348	116	70435.5	45447.3	NA	NA	NA	88.9474	82.6316	0.04638	90.5263	85.614	0.0795	72.9249	0.34	266950000
		ABP1	YCR088W	0	0	0	0	0	0	44	17	10	13012.4	28319.8	21831.1	168	27	8	365.72	247.712	92.4115	90.1068	0.13336	NA	NA	NA	84.0604	81.0403	0.12005	78.389	0.216	31907000000
		FIG2	YCR089W	0	0	0	0	0	0	5	0	0	406.155	0	0	130	24	7	97.4062	113.326	61.4679	68.0046	0.45894	NA	NA	NA	27.0087	26.679	0.05805	78.9683	1.083	NA
		KIN82	YCR091W	0	0	0	0	0	0	35	0	0	9745.08	0	0	403	88	50	5356.5	9522.36	49.1736	49.8623	0.18341	74.3169	74.2259	0.11932	77.9006	77.2099	0.11058	70.6114	1.127	NA
		MSH3	YCR092C	0	0	0	0	0	0	11	2	1	2198.02	0	0	151	19	6	295.457	942.342	89.2051	87.8312	0.12771	81.1833	77.5299	0.07804	81.8713	78.4925	0.08847	84.7682	0.133	106090000
		CDC39	YCR093W	0	0	-0.03242	-0.031414	-0.023719	-0.0327599	56	17	10	18262.9	31294.6	20881.1	NA	NA	NA	NA	NA	94.9763	90.4423	0.06571	86.1009	79.633	0.06045	85.094	79.066	0.06348	84.6667	0.026	3984900000
		CDC50	YCR094W	0	0	0	0	0	0	6	1	1	689.331	0	0	740	155	54	8125.78	14746.3	93.8619	90.7076	0.07245	85.7143	80.6122	0.05508	86.514	81.5946	0.06955	82.3529	0.781	81050000
		OCA4	YCR095C	0	0	0	0	0	0	4	3	3	14.6698	0	1	247	51	10	404.518	234.112	94.1989	90.4236	0.06637	85.5191	79.4171	0.04785	87.3278	82.3691	0.06519	70	0.169	37229000
		GIT1	YCR098C	0	0	0	0	0	0	5	0	0	88.2741	0	0	150	5	2	6.85265	41.2092	97.8764	92.471	0.0282	NA	NA	NA	87.1893	82.1542	0.05792	84.1897	0.134	NA
		ADH7	YCR105W	0	0	0	0	0	0	9	0	0	485.511	0	0	71	8	2	18.01	37.2928	NA	NA	NA	NA	NA	NA	NA	NA	NA	NA	0.124	NA
		RDS1	YCR106W	0	0	0	0	0	0	NA	NA	NA	NA	NA	NA	400	13	3	49.6412	43.1324	NA	NA	NA	NA	NA	NA	71.5651	75.8264	0.20002	NA	0.805	NA
		AAD3	YCR107W	0	0	0	0	0	0	3	0	0	128.108	0	0	358	20	4	515.089	43.4297	NA	NA	NA	NA	NA	NA	NA	NA	NA	NA	0.084	NA
		RMD1	YDL001W	0	0	0	0	0	0	8	0	0	801.262	0	0	503	142	74	10963.3	15398	96.5116	92.5581	0.04506	94.6636	85.2282	0.02192	94.4186	87.0543	0.03585	90.4412	0.113	124710000
		NHP10	YDL002C	0	0	0	0	0	0	43	18	9	3396.3	1857.08	1786.72	303	190	88	15220	29747.9	96.0591	90.9688	0.03792	90.6404	85.7143	0.05935	91.133	84.8933	0.0446	90.4412	0.494	441310000
		MCD1	YDL003W	0	0	-0.026597	-0.041566	-0.071989	-0.0268595	33	8	6	3341.17	4472.32	1882.4	NA	NA	NA	NA	NA	86.9489	86.5373	0.13404	NA	NA	NA	76.1821	76.1821	0.07145	72.3529	9.61	285710000
		ATP16	YDL004W	0	0	-0.018919	0	0	0	8	1	1	1028.88	0	0	NA	NA	NA	NA	NA	95.625	89.5833	0.03741	NA	NA	NA	90.1235	83.1276	0.0476	73.1225	0.02	4046200000
		MED2	YDL005C	0	0	0	0	0	0	38	23	16	2638.18	288.249	17.4992	593	69	16	706.272	451.414	81.4815	83.4877	0.17891	67.1171	67.9429	0.07987	68.894	69.7389	0.08457	69.6252	0.144	419130000
		PTC1	YDL006W	0	0	-0.019551	-0.01561	-0.028194	0	38	8	3	4164.3	2302.79	166.155	627	346	178	37083.3	71872.8	97.153	92.2894	0.03378	94.306	85.8837	0.02818	94.6619	86.5955	0.03146	80.9901	0.623	202830000
		RPT2	YDL007W	0	0	0	0	0	0	48	25	18	8496	3754.44	16382.4	NA	NA	NA	NA	NA	100	94.2792	0.001	NA	NA	NA	99.0847	87.643	0.00486	69.8842	0.729	12022000000
		APC11	YDL008W	0	0	0	0	0	0	21	6	5	2927.66	0	0	NA	NA	NA	NA	NA	92.8571	88.2937	0.04135	NA	NA	NA	NA	NA	NA	66.875	0.129	21251000
		GRX6	YDL010W	0	0	0	0	-0.017183	0	5	2	2	3.77938	0	0	139	8	1	24.4349	0	92.6407	92.3521	0.16138	NA	NA	NA	79.3991	78.97	0.11787	76.1628	1.526	872850000
		SLX5	YDL013W	0	0	0	0	0	0	52	9	3	27712.3	4565.93	4578	379	253	115	33447	54781.7	93.6995	90.1992	0.07819	NA	NA	NA	83.7359	82.1256	0.09596	77.336	0.32	NA
		NOP1	YDL014W	0	0	0	-0.009154	0	0	196	46	25	45546.3	43862.4	138397	NA	NA	NA	NA	NA	96.4072	91.8164	0.00611	92.4198	83.3819	0.01749	NA	NA	NA	85.3881	0.224	27594000000
		TSC13	YDL015C	0	0	0	0	0	0	51	4	1	8911.64	11484.6	0	NA	NA	NA	NA	NA	95.8065	93.5484	0.0907	91.2903	84.1935	0.05095	91.2903	85.914	0.07496	85.3881	0.058	8411100000
		CDC7	YDL017W	0	0	0	0	0	0	48	10	8	33929.5	2428.87	2060.89	NA	NA	NA	NA	NA	98.0276	91.3872	0.02298	94.2801	84.3524	0.02358	95.2663	85.2728	0.02226	79.4466	0.818	20839000
		ERP3	YDL018C	0	0	0	0	0	0	5	2	2	25.9597	0	4578	124	6	2	28.2599	6.43599	93.7778	90.8148	0.08258	85.3333	82.6667	0.10137	86.7257	84.0708	0.11125	76.6667	4.596	299800000
		OSH2	YDL019C	0	0	0	0	0	0	23	4	1	1669.02	1596.35	0	133	9	2	57.1967	16.5669	93.9252	90.4206	0.08134	NA	NA	NA	NA	NA	NA	85.1485	0.391	2611000000
		RPN4	YDL020C	0	0	0	0	-0.012945	0	17	4	2	1923.9	4915.96	1115.74	745	270	122	20062.9	54889.9	88.9925	88.4328	0.13897	80.1835	76.0245	0.06586	82.963	78.8889	0.07469	86.0784	0.396	NA
		GPM2	YDL021W	0	0	0	0	0	0	4	0	0	849.015	0	0	NA	NA	NA	NA	NA	96.1415	90.0322	0.04823	91.6399	82.9582	0.05121	91.9614	84.1372	0.04294	75.7812	0.492	1612200000
		GPD1	YDL022W	0	0	0	0	0	0	10	2	0	746.169	337.255	0	NA	NA	NA	NA	NA	99.4885	93.4356	0.00856	NA	NA	NA	98.7212	91.1338	0.01789	90.8184	0.822	21457000000
		DIA3	YDL024C	0	0	0	0	0	0	1	0	0	0	0	0	123	11	1	47.0614	0	88.6752	86.6809	0.13382	NA	NA	NA	64.6055	63.0419	0.00369	70.6796	0.868	NA
		RTK1	YDL025C	0	0	0	0	0	0	51	2	0	39797.3	0	0	161	11	4	53.2712	68.9569	39.0323	38.2796	0.14661	NA	NA	NA	NA	NA	NA	84.3254	0.358	1159300000
		MPS1	YDL028C	0	0	0	0	0	0	65	16	5	30481.6	15025.5	7526.01	NA	NA	NA	NA	NA	94.8953	90.9686	0.05447	87.3533	81.0517	0.04415	85.5844	82.5541	0.0694	82.0639	0.669	8618000
		ARP2	YDL029W	0	0	0	0	0	0	76	19	11	15446.2	28844.8	34994.8	NA	NA	NA	NA	NA	99.2327	93.0946	0.01145	84.6547	75.1918	0.01018	98.7212	88.2353	0.00861	77.619	0.248	15305000000
		PRP9	YDL030W	0	0	0	0	0	0	68	14	9	7004.56	575.684	40.0317	NA	NA	NA	NA	NA	89.2655	87.8217	0.12364	74.9064	75.7803	0.10344	76.4925	76.5547	0.12791	77.0833	0.354	18401000
		DBP10	YDL031W	0	0	0	0	0	0	60	18	8	1500.39	2364.54	10.1045	NA	NA	NA	NA	NA	95.5779	90.9213	0.05323	89.5833	81.9775	0.04079	91.1266	84.2473	0.04052	79.288	0.347	1585500000
		SLM3	YDL033C	0	0	0	0	0	0	3	0	0	28.3096	0	0	300	174	76	13811.1	26863.6	90.6699	88.1978	0.10921	80.4196	75.913	0.10563	80.7256	76.0393	0.09366	79.288	0.252	NA
		GPR1	YDL035C	0	0	0	0	-0.014233	0	8	1	1	893.198	0	0	598	74	16	3993.84	867.289	84.0415	85.1123	0.17152	NA	NA	NA	73.7279	74.351	0.12234	76.4023	0.154	30449000
		PUS9	YDL036C	NA	NA	0	0	0	0	3	0	0	0	0	0	417	50	19	2137.67	1110.25	87.473	87.329	0.13934	NA	NA	NA	78.1385	79.3651	0.10878	75.2613	0.294	284320000
		BSC1	YDL037C	0	0	0	0	0	0	4	0	0	256.304	0	0	88	5	1	22.8857	0	NA	NA	NA	NA	NA	NA	54.5918	49.1497	0.07741	NA	2.615	NA
		PRM7	YDL038C	0	0	-0.050289	-0.058097	-0.101478	-0.0243134	6	0	0	266.651	0	0	495	7	1	19867.2	8944.59	NA	NA	NA	NA	NA	NA	NA	NA	NA	NA	0.872	NA
		NAT1	YDL040C	0	0	0	0	0	0	29	5	1	2400.07	2077.84	0	NA	NA	NA	NA	NA	91.832	88.9926	0.11093	NA	NA	NA	84.4626	81.8925	0.10298	76.6082	0.407	12846000000
		SIR2	YDL042C	0	0	-0.047163	-0.05113	-0.070608	0	63	24	16	18635.9	20117.3	19501.9	NA	NA	NA	NA	NA	91.7108	89.6531	0.13253	NA	NA	NA	84.0909	80.0117	0.09698	85.1852	0.287	481090000
		PRP11	YDL043C	-0.048	0	0	0	0	0	69	17	6	10373.2	6787.51	1454.43	NA	NA	NA	NA	NA	85.3383	85.213	0.10541	77.9851	76.1194	0.07621	81.203	78.5714	0.07797	82.8571	0.389	134610000
		MTF2	YDL044C	0	0	0	0	0	0	9	3	1	324.216	27590	0	NA	NA	NA	NA	NA	84.5455	86.5909	0.2406	76.1798	75.1311	0.09039	75.9009	76.0511	0.09906	70.6161	0.747	724790000
		FAD1	YDL045C	0	0	0	0	0	0	2	0	0	363.366	0	0	NA	NA	NA	NA	NA	96.732	91.0675	0.04172	87.9479	82.9533	0.06968	91.1765	83.4423	0.05806	74.2547	0.402	172590000
		MRP10	YDL045W	0	0	0	0	0	0	11	2	0	937.057	0	0	NA	NA	NA	NA	NA	97.8947	90.1754	0.01741	NA	NA	NA	NA	NA	NA	72.9459	0.109	NA
		NPC2	YDL046W	0	0	-0.013796	0	0	0	1	0	0	0	0	0	NA	NA	NA	NA	NA	94.2197	90.3661	0.09987	NA	NA	NA	90.1734	79.7688	0.05051	84.2209	0.572	450410000
		SIT4	YDL047W	0	0	0	0	0	0	70	18	10	20776.2	14529.6	20923	NA	NA	NA	NA	NA	99.6785	92.3901	0.00407	NA	NA	NA	99.6785	86.8167	0.00176	84.9609	0.908	317480000
		STP4	YDL048C	0	0	0	0	0	0	3	0	0	34.2354	0	0	147	12	2	33.4355	3.26799	93.8776	89.0476	0.07893	NA	NA	NA	85.7724	79.5393	0.07358	89.4422	1.314	NA
		KNH1	YDL049C	0	0	0	0	0	0	1	0	0	0	0	0	NA	NA	NA	NA	NA	91.4179	88.4328	0.10414	NA	NA	NA	85.5019	80.5452	0.10058	81.3462	0.444	NA
		LHP1	YDL051W	0	0	0	0	0	0	36	10	6	3193.85	11764.3	36536	399	50	22	1129.75	1229.05	97.4545	93.3333	0.04693	90.6137	83.9952	0.0549	94.1818	86.303	0.03416	86.1413	0.448	5392400000
		SLC1	YDL052C	0	0	-0.049125	-0.06514	-0.082145	-0.0247039	NA	NA	NA	NA	NA	NA	NA	NA	NA	NA	NA	95.3795	93.5094	0.12477	70.4142	71.3018	0.16868	88.8158	83.6623	0.07775	86.1413	0.38	4223800000
		PBP4	YDL053C	0	0	0	0	0	0	31	3	2	5713.56	0	0	139	27	12	434.245	1237.34	89.7297	88.2883	0.13214	76.5625	74.4792	0.09588	78.1915	78.7234	0.15328	82.6291	0.199	1394200000
		MCH1	YDL054C	0	0	0	0	0	0	17	0	0	13574	0	0	107	34	10	871.228	693.597	94.4444	89.0947	0.08201	NA	NA	NA	90.3689	81.2842	0.07843	83.4928	0.098	8079900
		PSA1	YDL055C	0	0	0	0	0	0	91	17	1	23253.2	12857.4	0	NA	NA	NA	NA	NA	100	95.1062	0.001	NA	NA	NA	NA	NA	NA	90.2584	6.98	220000000000
		MBP1	YDL056W	0	0	0	0	0	0	15	4	2	998.859	7712.17	56.9371	180	42	12	628.582	478.396	92.9762	88.6508	0.07042	8.40336	7.56303	0.001	86.8171	81.1956	0.06779	80.6867	0.864	116580000
		USO1	YDL058W	0	0	0	0	0	0	10	7	2	168.165	3246.02	0	NA	NA	NA	NA	NA	34.1709	32.5889	0.09537	NA	NA	NA	70.7412	74.0413	0.13144	80.5501	0.383	10124000000
		RAD59	YDL059C	0	0	0	0	0	0	35	5	3	1127.78	35.0633	0	147	19	5	65.7346	46.4704	89.9582	89.6792	0.16522	83.682	80.6137	0.10136	84.0336	80.5322	0.09147	79.1339	0.352	NA
		TSR1	YDL060W	0	0	0	0	0	0	59	15	10	1574.79	1122.38	2479.3	NA	NA	NA	NA	NA	94.5431	89.044	0.05471	87.3737	81.7761	0.06447	87.0113	82.0513	0.06743	79.0099	0.707	1655300000
		RPS29B	YDL061C	-0.074	0	0	0	0	0	9	0	0	379.529	0	0	405	83	16	3343.31	902.854	NA	NA	NA	NA	NA	NA	100	95.2381	0.001	77.9703	0.29	2693700000
		UBC9	YDL064W	0	0	0	0	0	0	33	8	4	6439.67	546.369	10628.6	NA	NA	NA	NA	NA	100	96.1783	0.001	76.4331	70.4883	0.01337	97.4522	92.1444	0.02674	89.4737	1.138	4372600000
		PEX19	YDL065C	0	0	0	0	0	0	35	7	4	5391.68	27685.5	88.5	345	139	54	9012.21	16438.3	86.5497	86.6472	0.1175	76.3689	73.9673	0.0484	78.7172	77.8426	0.04602	89.4737	0.269	4233500000
		IDP1	YDL066W	0	0	0	0	0	0	16	2	0	737.753	0	0	421	52	17	1561.31	1044.03	98.8345	93.1624	0.01876	NA	NA	NA	97.2028	88.6558	0.02441	87.6993	0.184	36869000000
		COX9	YDL067C	0	0	0	0	0	0	6	0	0	40.2495	0	0	NA	NA	NA	NA	NA	98.3051	96.0452	0.05903	NA	NA	NA	94.9153	89.8305	0.04934	87.6993	1.014	1413200000
		CBS1	YDL069C	NA	NA	0	0	0	0	3	0	0	29.5437	0	0	NA	NA	NA	NA	NA	83.1169	85.1371	0.23582	NA	NA	NA	68.0672	70.4482	0.18221	81.5789	0.347	NA
		BDF2	YDL070W	0	0	0	0	0	0	34	2	1	3560.81	197.358	0	162	38	12	172.924	414.874	91.5493	91.5493	0.15675	81.5789	81.5789	0.13005	82.5	82.7604	0.1695	84.127	0.871	1796700000
		YET3	YDL072C	0	0	0	0	0	0	13	2	0	863.649	0	0	NA	NA	NA	NA	NA	96.5517	91.133	0.04817	93.1034	82.9228	0.04059	92.1182	85.7143	0.06919	83.499	0.691	8008800000
		BRE1	YDL074C	0	0	-0.016555	-0.033964	-0.041228	0	27	6	4	14623.1	7480.4	4578	666	295	129	37525.1	62099.8	92.4286	89.4286	0.10234	NA	NA	NA	87.6068	81.7189	0.05369	85.3503	0.914	2445700000
		RPL31A	YDL075W	-0.139	-0.079	0	0	0	0	88	4	0	2350.55	134.267	0	NA	NA	NA	NA	NA	NA	NA	NA	NA	NA	NA	100	96.4602	0.001	77.2455	0.26	120000000000
		RXT3	YDL076C	0	0	0	0	0	0	21	10	8	2490.62	4220.23	68.7494	219	92	29	2402.9	1893.41	85.8108	86.2613	0.17994	NA	NA	NA	77.1812	78.1879	0.12804	75.1984	0.308	104150000
		VAM6	YDL077C	0	0	0	-0.012542	-0.019859	0	28	11	7	596.43	13895.2	617.554	602	194	81	16269.3	18883.5	94.2803	90.1493	0.07916	82.5095	78.929	0.07163	87.0353	81.8875	0.07306	78.0822	0.097	949350000
		MDH3	YDL078C	0	0	0	0	0	0	20	2	1	2042.97	1852.61	0	105	35	13	435.018	488.614	NA	NA	NA	92.1283	82.2157	0.04669	94.4606	85.034	0.03708	78.3567	0.091	20910000000
		MRK1	YDL079C	0	0	0	0	0	0	12	0	0	1418.48	0	0	134	29	8	550.984	573.468	91.2176	88.6228	0.11121	19.5652	20.751	0.04127	19.1571	22.4138	0.05229	83.3333	0.611	NA
		THI3	YDL080C	0	0	-0.042942	-0.032799	-0.084165	0	7	3	0	13071.2	13802	0	149	67	30	2135.52	4849.33	96.7159	90.8593	0.04049	73.7274	65.8456	0.02733	93.3871	85.0538	0.03343	88.7265	0.236	167720000
		RPP1A	YDL081C	-0.108	0	0	0	0	0	21	3	2	1228.85	0	0	248	178	82	13815.1	30951.5	99.0566	96.8553	0.05018	NA	NA	NA	93.3962	91.8239	0.24261	83.2	0.322	54505000000
		RPL13A	YDL082W	-0.043	0	0	0	0	0	100	8	0	1961.39	48173.4	0	506	162	49	15682.8	5307.62	98.995	95.9799	0.03226	NA	NA	NA	NA	NA	NA	75.098	0.393	301120000
		RPS16B	YDL083C	0	0	0	0	0	0	94	4	0	2439.67	3847.24	0	184	88	28	3535.14	4603.42	100	97.4359	0.001	NA	NA	NA	NA	NA	NA	76.6208	0.12	88374000000
		SUB2	YDL084W	0	0	0	0	0	0	36	18	10	8774.75	23768.6	13677.2	NA	NA	NA	NA	NA	99.7758	94.6188	0.00377	NA	NA	NA	98.8789	90.1345	0.0089	89.899	0.816	38840000000
		NDE2	YDL085W	0	0	0	0	0	0	12	0	0	4389.22	0	0	134	30	12	384.526	941.002	95.9633	90.6422	0.0539	89.1743	78.5321	0.04389	91.7431	82.263	0.04183	82.9026	0.688	6120100
		LUC7	YDL087C	0	0	0	0	0	0	34	23	17	1174.7	820.871	743.473	NA	NA	NA	NA	NA	93.9394	90.0253	0.07308	86.59	80.9706	0.05857	84.5588	79.4118	0.07076	72.093	0.276	NA
		ASM4	YDL088C	0	0	0	0	0	0	26	4	3	1349.21	8.92225	2.9	410	101	35	9489.01	5657.71	83.9319	86.0113	0.17999	70.2555	70.5596	0.08554	74.397	73.9641	0.10852	79.1855	0.391	318140000
		NUR1	YDL089W	0	0	0	0	0	0	12	4	2	799.035	9852.56	0	337	28	6	1045.44	240.145	80.6982	85.0103	0.25021	67.2032	70.6237	0.12225	66.8712	73.5515	0.22268	77.7555	1.66	189140000
		RAM1	YDL090C	0	0	0	0	0	0	4	1	1	144.426	0	0	NA	NA	NA	NA	NA	90.5093	88.3488	0.11931	78.032	76.7353	0.11	79.9076	78.368	0.11205	77.7555	0.334	189700000
		UBX3	YDL091C	0	0	0	0	0	0	5	1	0	69.3409	0	0	420	74	29	19512.6	4596.15	91.2088	88.1319	0.09698	81.6993	77.9956	0.07247	83.5165	80.5861	0.08363	73.3096	0.294	4293800
		SRP14	YDL092W	0	0	0	0	0	0	19	8	6	2473.18	10063.5	2666.33	NA	NA	NA	NA	NA	89.726	88.5845	0.15045	NA	NA	NA	80	77.8495	0.10464	67.6983	0.216	1006600000
		PMT5	YDL093W	0	0	0	0	0	0	5	0	0	170.396	0	0	129	21	7	241.14	311.024	92.0592	89.3674	0.09893	NA	NA	NA	46.3705	48.9707	0.08675	85.2868	2.06	NA
		PMT1	YDL095W	0	0	0	0	0	0	44	2	1	7591.6	6.34815	0	151	29	17	170.243	1201.31	97.6744	92.0033	0.03306	NA	NA	NA	50.4202	53.7415	0.08325	83.9142	1.52	7345900000
		RPN6	YDL097C	0	0	0	0	0	0	52	24	22	17565.6	3723.3	55.8431	NA	NA	NA	NA	NA	98.3871	91.321	0.01974	NA	NA	NA	97.0046	86.7127	0.02029	83.871	0.751	9901400000
		SNU23	YDL098C	0	0	0	0	0	0	28	10	6	993.389	18.5957	35.6682	NA	NA	NA	NA	NA	87.1134	85.0515	0.09683	76.2626	75.9259	0.09161	77.665	76.6497	0.11361	82.3009	0.253	111850000
		BUG1	YDL099W	0	0	0	0	0	0	8	1	1	1056.33	0	0	99	17	6	74.0991	28.8536	76.5217	83.285	0.34134	57.8652	64.0449	0.15215	62.5352	70.0469	0.10676	84.5528	0.614	1788100000
		GET3	YDL100C	0	0	0	0	0	0	52	15	9	29475.4	37868.1	19399	526	215	86	26840.1	28569.5	98.3051	93.3145	0.02653	NA	NA	NA	96.0452	85.7815	0.02366	84.5528	0.322	21605000000
		DUN1	YDL101C	0	0	0	0	0	0	57	3	2	17917.9	35.8211	3035.74	444	107	50	6141.02	24187.8	95.1267	91.293	0.06759	NA	NA	NA	89.0838	83.5608	0.0676	86.4662	3.29	830740000
		POL3	YDL102W	0	0	0	0	0	0	6	2	2	937.935	0	0	NA	NA	NA	NA	NA	98.0857	91.2792	0.01879	NA	NA	NA	95.6244	85.6579	0.01924	81.8493	2.01	349840000
		QRI1	YDL103C	0	0	0	0	0	0	15	2	0	1240.33	0	0	NA	NA	NA	NA	NA	91.8239	89.7973	0.12121	88.26	80.7827	0.05429	88.8889	83.3683	0.06705	81.8493	2.725	14619000000
		QRI7	YDL104C	0	0	0	0	0	0	0	0	0	0	0	0	291	85	26	2592.48	2267.33	90.172	88.534	0.10936	NA	NA	NA	76	72.6667	0.08419	78.7313	0.9	15014000
		NSE4	YDL105W	NA	NA	0	0	0	0	10	3	3	398.073	3436.21	2288	NA	NA	NA	NA	NA	NA	NA	NA	NA	NA	NA	83.4951	79.8544	0.06705	77.4737	1.561	109460000
		PHO2	YDL106C	0	0	0	0	-0.018693	0	28	4	3	8857.17	1268.06	4870.31	167	52	26	765.038	5279.88	NA	NA	NA	NA	NA	NA	NA	NA	NA	77.4737	0.04	362910000
		MSS2	YDL107W	0	0	0	0	0	0	5	0	0	1701.93	0	0	550	151	51	15284.2	14941.6	82.906	85.66	0.20767	75.2841	75.2841	0.09522	74.4318	76.7045	0.13389	69.7778	0.171	10488000
		KIN28	YDL108W	0	0	0	0	0	0	50	12	4	5105.35	18415.6	36276.7	NA	NA	NA	NA	NA	NA	NA	NA	NA	NA	NA	96.0784	84.2048	0.01049	76.9231	0.311	66432000
		TMA17	YDL110C	0	0	0	0	0	0	5	0	0	1456.58	0	0	449	89	39	7926.22	9055.96	95.3333	93.7778	0.08238	91.3333	86.2222	0.03849	92.6667	87.1111	0.0399	85.0847	0.369	1228600000
		RRP42	YDL111C	0	0	0	0	0	0	27	14	11	1657.91	538.263	25.7027	NA	NA	NA	NA	NA	96.9811	90.6918	0.04575	93.5849	82.3899	0.03557	NA	NA	NA	79.6117	0.043	156070000
		TRM3	YDL112W	0	0	0	0	0	0	9	3	0	332.809	962.066	0	483	50	20	1780.24	1420.11	88.4401	87.7437	0.16464	76.25	75.625	0.11468	78.0403	77.4149	0.12312	83.0084	0.084	1194500000
		ATG20	YDL113C	0	0	0	0	0	0	18	5	1	3443.12	4450.64	0	134	28	13	573.884	1159.62	94.0718	91.1076	0.07863	86.6044	80.5815	0.0509	87.0918	81.6485	0.06521	83.0084	0.479	471010000
		IWR1	YDL115C	0	0	0	0	0	0	23	12	11	1365.71	51.163	1.20952	508	175	88	19032.7	25348.6	90.085	89.6128	0.11853	NA	NA	NA	NA	NA	NA	77.1134	0.603	486690000
		NUP84	YDL116W	0	0	0	0	0	0	52	24	19	2124.21	11631.4	42102.4	NA	NA	NA	NA	NA	91.0468	88.5675	0.10466	84.8485	80.4408	0.07468	84.7107	81.0836	0.0835	81.2689	0.524	1486000000
		CYK3	YDL117W	0	0	0	0	0	0	18	3	2	1051.72	1732.95	0	609	202	70	23650.6	10602.7	NA	NA	NA	88.0631	81.5315	0.06028	88.0045	81.4649	0.06172	75.3061	5.967	426980000
		YFH1	YDL120W	0	0	0	0	0	0	14	7	3	213.948	22042.4	0	NA	NA	NA	NA	NA	90.2299	90.8046	0.2049	77.4011	77.2128	0.15152	79.8851	82.7586	0.1777	74.928	0.202	1628800000
		UBP1	YDL122W	0	0	0	0	0	0	12	2	0	1588.33	56.0664	0	528	199	81	39348.7	47824.4	NA	NA	NA	82.4755	79.1258	0.07478	83.2512	79.3514	0.06936	81.5324	0.816	2730200000
		SNA4	YDL123W	0	0	0	0	0	0	20	2	2	4717.28	0	0	93	6	0	31.0867	0	92.1429	89.0476	0.1452	56.2189	54.8922	0.14178	85	79.5238	0.0981	82.2727	0.331	NA
		HNT1	YDL125C	0	0	0	0	0	0	9	3	0	719.793	0	0	133	7	1	15.8974	0	NA	NA	NA	45.5696	41.9831	0.02494	88.6076	79.3249	0.01688	81.6733	0.16	28805000000
		CDC48	YDL126C	0	0	0	0	0	0	91	35	22	38620.3	80171.2	67786.6	NA	NA	NA	NA	NA	99.6407	92.2555	0.00404	98.3254	88.118	0.0122	99.0419	88.1437	0.00569	86.3388	0.293	91224000000
		PCL2	YDL127W	0	0	0	0	0	0	6	3	2	218.674	188.721	1937.45	119	14	4	119.866	364.441	90.9677	87.2043	0.1072	NA	NA	NA	83.9228	78.7781	0.10429	85.6574	6.332	NA
		VCX1	YDL128W	0	0	0	0	0	0	10	0	0	322.604	0	0	141	14	3	57.5712	79.9857	98.5401	91.8086	0.0243	NA	NA	NA	95.3771	84.3471	0.02761	83.6	1.551	1985600000
		RPP1B	YDL130W	-0.059	0	0	0	0	0	24	5	3	748.624	583.834	0	255	60	17	1504.7	1948.72	97.1698	95.283	0.10628	38.6792	38.9937	0.24187	92.4528	88.3648	0.09321	79.3456	0.096	25994000000
		STF1	YDL130W	0	0	0	0	0	0	3	0	0	12.5	0	0	394	57	20	3353.68	2761.33	97.6744	91.4729	0.02039	NA	NA	NA	NA	NA	NA	75.4881	NA	421110000
		LYS21	YDL131W	0	0	0	0	-0.01535	0	23	2	1	1929.48	6902	0	191	21	10	217.683	751.463	97.2727	90.9848	0.03013	NA	NA	NA	86.3839	78.497	0.04343	75.534	0.604	22779000000
		CDC53	YDL132W	0	0	0	0	0	0	45	22	16	11129	29273.2	24528.9	NA	NA	NA	NA	NA	98.1595	91.5337	0.02491	NA	NA	NA	93.9877	84.7853	0.02675	82.9026	0.431	8220700000
		RPL41B	YDL134C	0	0	0	0	-0.013569	0	4	0	0	8.05797	0	0	150	8	8	22.8948	849.588	NA	NA	NA	NA	NA	NA	NA	NA	NA	72.9249	0.031	NA
		PPH21	YDL134C	0	0	0	0	0	0	29	12	9	5581.38	11455.2	37401.1	518	100	46	10256.8	18390.8	97.832	91.6893	0.02694	NA	NA	NA	88.3905	80.4749	0.04947	81.9253	0.421	1475700000
		RDI1	YDL135C	0	0	0	0	0	0	7	2	1	439.488	59.4662	0	395	112	40	13591.2	14041.9	99.0099	93.2343	0.01547	NA	NA	NA	97.5248	86.6337	0.01002	88.3289	0.561	6004400000
		RPL35B	YDL136W	-0.034	0	0	0	0	0	83	6	0	2775.58	5784.64	0	503	86	23	2932.08	1915.71	100	98.3333	0.001	NA	NA	NA	91.129	90.3226	0.22468	82.5147	0.031	117000000000
		ARF2	YDL137W	0	0	0	0	0	0	16	4	3	2489.1	1	5.33333	501	97	29	9385.24	12445.4	100	94.6593	0.001	NA	NA	NA	99.4475	88.7661	0.0041	81.746	0.425	5699900000
		RGT2	YDL138W	0	0	0	0	0	0	5	0	0	509.262	0	0	135	11	2	33.743	0.816614	90.3141	87.8709	0.12555	NA	NA	NA	53.5906	49.7678	0.00333	82.7038	2.069	NA
		SCM3	YDL139C	0	0	0	0	0	0	21	5	1	2795.07	1377.45	0	NA	NA	NA	NA	NA	85.2018	87.7429	0.18574	67.9167	71.3889	0.11059	73.3624	76.2737	0.12605	66.7969	0.358	236040000
		RPO21	YDL140C	0	0	0	0	0	0	172	76	53	105714	167708	372574	NA	NA	NA	NA	NA	33.368	31.7196	0.02496	NA	NA	NA	31.7697	38.2374	0.03581	87.3518	0.086	13812000000
		BPL1	YDL141W	0	0	0	0	0	0	6	0	0	197.644	0	0	NA	NA	NA	NA	NA	94.4928	90.7729	0.07725	NA	NA	NA	90.7246	83.0435	0.05637	79.2017	0.343	997000000
		CRD1	YDL142C	0	0	0	0	0	0	1	0	0	0	0	0	335	83	36	2702.2	6381.9	NA	NA	NA	77.7385	76.914	0.17901	77.6224	77.5058	0.1689	79.1579	0.701	9097800
		CCT4	YDL143W	-0.058	0	0	0	-0.016142	0	42	8	2	8943.81	4589.52	0	NA	NA	NA	NA	NA	99.4318	92.6136	0.0088	97.1591	86.6162	0.01831	97.7273	86.3636	0.01438	82.7068	0.031	10487000000
		COP1	YDL145C	0	0	-0.051394	-0.064657	-0.027596	-0.0137154	53	12	8	16475.2	21128	16597	NA	NA	NA	NA	NA	97.5021	92.7283	0.04059	93.2556	85.2068	0.04206	93.2556	85.6508	0.04481	86.7886	0.308	24669000000
		LDB17	YDL146W	0	0	0	0	0	0	5	4	1	11643.9	57.7646	0	172	21	7	221.732	676.967	93.4959	89.8374	0.08521	86.3821	79.7425	0.0649	84.9593	81.7073	0.09489	82.0565	0.446	15305000
		RPN5	YDL147W	0	0	0	0	0	0	94	35	34	31595.1	28296.4	22465.7	NA	NA	NA	NA	NA	97.3034	91.0861	0.03665	92.3596	82.9963	0.02817	93.9326	85.0187	0.03805	80.3519	0.727	5257300000
		NOP14	YDL148C	0	0	0	0	0	0	74	32	23	9574.95	10457.8	9015.61	NA	NA	NA	NA	NA	58.0247	55.4321	0.07476	83.9264	80.6544	0.06299	14.7601	16.6462	0.01739	80.2941	0.687	2965100000
		ATG9	YDL149W	0	0	0	0	-0.009227	0	25	8	6	3240.12	17253.4	23552.5	255	56	25	1858.7	4127.29	NA	NA	NA	82.9196	76.4978	0.05706	84.3409	80.0132	0.07756	NA	0.619	55319000
		RPC53	YDL150W	0	0	0	-0.03503	-0.0239	0	24	17	14	3940.85	2539.46	8097.31	NA	NA	NA	NA	NA	NA	NA	NA	80.8411	77.8816	0.07168	85.5792	80.1418	0.04562	78.852	0.558	1808600000
		SAS10	YDL153C	0	0	0	0	0	0	49	4	2	9648.85	18.9908	0	NA	NA	NA	NA	NA	91.1765	88.8889	0.08978	84.5277	80.7818	0.05193	82.9268	79.4038	0.04537	78.979	0.591	3740300000
		MSH5	YDL154W	0	0	0	0	0	0	8	1	1	223.717	0	0	111	7	1	25.3717	0	85.6195	86.1357	0.15013	75	73.605	0.08485	73.7418	74.9088	0.13199	85.6631	0.154	NA
		CLB3	YDL155W	0	0	0	0	0	0	40	10	6	5357.44	3941.95	20774.8	129	35	17	395.602	1002.35	90.4429	88.7335	0.13698	84.3458	80.8411	0.09384	85.5478	82.2067	0.10282	89.5833	0.322	NA
		STE7	YDL159W	0	0	0	0	0	0	27	6	4	10925.2	1946.88	56.6871	NA	NA	NA	NA	NA	97.0874	91.3916	0.04112	NA	NA	NA	89.2925	81.5806	0.0597	82.5301	0.241	44035000
		DHH1	YDL160C	0	0	0	-0.009394	-0.014701	0	75	23	11	21949.3	45942.6	10031.3	NA	NA	NA	NA	NA	99.4071	92.3584	0.01032	NA	NA	NA	96.0552	86.3248	0.02646	90.4382	0.607	17271000000
		ENT1	YDL161W	0	0	0	0	0	0	12	6	2	699.465	3878.41	0	120	16	6	57.1178	267.507	66.0793	62.3348	0.06747	83.5118	75.9458	0.04974	86.1842	79.386	0.05024	76.7591	0.387	742410000
		CDC9	YDL164C	0	0	0	0	0	0	16	2	1	2075.67	667.317	0	NA	NA	NA	NA	NA	94.9735	90.0353	0.05525	86.2616	79.3923	0.05999	88.3905	81.4864	0.06161	76.7591	2.94	1120900000
		CDC36	YDL165W	0	0	0	0	0	0	39	10	7	4040.29	111.577	19.099	NA	NA	NA	NA	NA	98.9529	90.925	0.01141	84.5455	76.9697	0.02541	98.9529	89.3543	0.00941	77.51	0.158	331270000
		FAP7	YDL166C	0	0	0	0	0	0	11	2	0	415.122	17.8001	0	NA	NA	NA	NA	NA	95.9391	90.1861	0.03852	87.3786	79.7735	0.04401	89.8477	82.5719	0.0433	77.51	0.091	603250000
		NRP1	YDL167C	0	0	-0.031205	0	0	0	7	0	0	612.003	0	0	202	18	4	221.774	46.302	88.0389	88.3171	0.15409	74.1497	73.5601	0.09185	77.5342	77.3059	0.10664	83.1683	0.173	371730000
		SFA1	YDL168W	0	0	0	0	-0.026976	0	11	0	0	4146.84	0	0	472	127	46	12797.6	16973.3	96.124	89.0612	0.03262	93.2642	83.7651	0.02961	92.487	83.4197	0.03126	67.8161	0.05	31862000000
		UGX2	YDL169C	0	0	0	0	0	0	2	0	0	374.938	0	0	125	9	3	29.4354	45.2355	83.4821	86.756	0.21434	72.3214	72.619	0.10458	76.8889	77.3333	0.1046	71.2329	1.652	NA
		UGA3	YDL170W	0	0	0	0	0	0	2	0	0	0	0	0	102	16	7	173.011	890.195	95.6522	91.4304	0.07485	88.3239	79.0333	0.04705	90.5303	83.3965	0.06058	89.98	0.573	NA
		GLT1	YDL171C	0	0	0	0	0	0	23	2	0	1452.63	236.828	0	132	24	11	222.541	684.002	98.2751	92.1834	0.02231	NA	NA	NA	96.4103	87.3815	0.02307	90.3353	0.104	97402000000
		PAR32	YDL173W	0	0	0	-0.060379	-0.024798	0	9	1	0	9571.2	0	0	187	60	29	1153.09	3458.65	NA	NA	NA	72.0126	70.6499	0.07437	86.4407	82.2599	0.06464	81.1024	0.12	983230000
		DLD1	YDL174C	0	0	0	0	0	0	4	0	0	130.126	0	0	421	35	9	1012.24	533.307	96.0818	90.6303	0.05544	22.4959	21.2917	0.06875	NA	NA	NA	78.125	0.495	10324000000
		AIR2	YDL175C	0	0	0	0	0	-0.0178119	21	8	5	2444.69	1442.42	5177.3	153	28	9	390.262	1318.46	93.0233	91.1822	0.09673	83.4302	79.1667	0.06981	86.0465	83.7209	0.09427	73.0519	0.082	165950000
		DLD2	YDL178W	0	0	0	0	0	0	3	1	1	3.40048	0	0	405	45	7	1039.14	66.0542	95.8491	91.3208	0.0557	92.6692	83.208	0.02952	56.203	58.0827	0.0289	81.5625	0.493	4983800000
		PCL9	YDL179W	0	0	0	0	-0.027511	0	9	1	1	272.079	0	0	133	18	5	113.45	83.1674	NA	NA	NA	73.3766	73.5931	0.16663	72.9032	76.0215	0.2205	75.0996	3.296	NA
		INH1	YDL181W	0	0	-0.016694	-0.021163	-0.022863	0	14	1	0	1900.64	0	0	419	52	20	1850.43	2254.59	98.8235	94.1176	0.0182	NA	NA	NA	92.9412	88.2353	0.06683	83.1915	0.695	2008900000
		LYS20	YDL182W	0	0	0	0	-0.027828	0	29	1	1	2966.1	0	0	302	75	40	2508.02	5344.62	99.0654	91.5109	0.0111	NA	NA	NA	87.191	78.8764	0.04697	77.4951	0.665	52968000000
		RPL41A	YDL184C	0	0	0	0	0	0	12	2	0	128.297	0	0	147	31	15	492.669	2356.1	100	100	99	NA	NA	NA	NA	NA	NA	79.6438	0.034	NA
		VMA1	YDL185W	0	0	0	-0.01224	-0.014887	0	67	14	9	16101.5	15622.1	20106	781	485	256	188191	248388	57.3296	55.3377	0.01343	NA	NA	NA	56.3959	52.5366	0.02446	96.131	0.022	244000000000
		PPH22	YDL188C	0	0	0	0	0	0	46	12	7	6743.39	2159.46	695.805	136	22	8	123.113	337.408	97.3475	91.5119	0.02926	NA	NA	NA	89.1821	80.5629	0.0398	80.1181	0.21	1256200000
		RBS1	YDL189W	0	0	0	0	0	0	11	0	0	1167.12	0	0	146	16	1	233.514	0	82.7133	86.1415	0.25597	NA	NA	NA	73.1183	75.1254	0.14393	81	0.252	206250000
		UFD2	YDL190C	0	0	0	0	0	0	21	9	8	13976.7	2044.87	3655	244	53	16	1414.12	1318.37	96.5661	90.8429	0.04339	NA	NA	NA	93.9646	85.3625	0.03762	80.7054	0.345	4693200000
		RPL35A	YDL191W	-0.114	-0.052	0	0	0	0	30	2	1	3032.14	70.5214	0	246	107	36	4988.51	8266.24	100	98.8889	0.001	NA	NA	NA	NA	NA	NA	76.4479	0.504	NA
		ARF1	YDL192W	0	-0.06	0	0	0	0	76	18	8	21737.2	20381.9	54910.7	800	285	92	26917	21900.6	100	97.4217	0.001	NA	NA	NA	99.4475	93.7385	0.00858	87.0775	0.081	190650000
		NUS1	YDL193W	-0.102	-0.121	0	0	0	0	8	0	0	72.6577	0	0	NA	NA	NA	NA	NA	95.4667	92.2667	0.09218	86.6667	82.8444	0.09486	87.4667	84.1778	0.09363	84.009	0.54	795430000
		SNF3	YDL194W	0	0	0	0	0	0	6	1	0	357.686	0	0	129	20	4	156.155	56.304	92.3077	89.4042	0.10015	81.6054	78.3352	0.09244	54.0043	50.938	0.03123	87.6494	1.094	NA
		SEC31	YDL195W	0	0	0	0	0	0	43	10	4	5047.57	9687.68	64.3431	NA	NA	NA	NA	NA	93.8871	90.674	0.09438	85.8255	80.0883	0.082	87.3041	82.8109	0.09557	86.0279	0.434	47225000000
		ASF2	YDL197C	0	0	0	0	0	0	8	1	0	709.433	0	0	120	11	2	62.8871	48.9759	NA	NA	NA	45.8685	52.2203	0.19111	53.5009	59.7247	0.23474	NA	1.714	NA
		GGC1	YDL198C	0	0	0	0	0	0	12	0	0	927.87	0	0	NA	NA	NA	NA	NA	97.6667	91.2222	0.03036	95.6667	84.6667	0.02821	95.3333	87.2222	0.04052	85.5978	0.958	18735000000
		MGT1	YDL200C	0	0	0	0	0	0	NA	NA	NA	NA	NA	NA	151	35	12	759.197	1014.11	87.234	87.9433	0.18086	71.2766	74.1135	0.13711	80.3191	78.5461	0.11099	76.3393	0.547	NA
		TRM8	YDL201W	0	0	0	0	0	0	8	1	1	856.393	0	0	130	22	4	169.98	15.2681	97.5524	92.3077	0.03904	95.1049	85.8974	0.03252	95.8042	86.3636	0.02582	84.4118	0.867	2194400000
		MRPL11	YDL202W	0	0	0	0	0	0	6	0	0	275.497	0	0	NA	NA	NA	NA	NA	90.3614	88.3534	0.13648	NA	NA	NA	80.6324	76.9433	0.11813	79.6443	0.489	526970000
		ACK1	YDL203C	0	0	-0.014564	0	-0.015677	0	17	6	4	1650.08	13265.5	18288	161	38	16	335.633	409.605	89.9038	87.3932	0.1104	81.12	77.0133	0.08067	83.3333	80.1816	0.09642	80.198	0.204	56539000
		RTN2	YDL204W	0	0	0	0	0	0	11	0	0	501.277	0	0	132	16	2	123.446	9.70643	89.0863	88.0711	0.15504	73.9348	74.0184	0.1287	77.5819	76.1545	0.13002	84.9505	0.415	562840000
		HEM3	YDL205C	0	0	0	0	0	0	1	0	0	0	0	0	NA	NA	NA	NA	NA	98.7768	91.3354	0.01504	95.7187	85.0153	0.02037	96.3303	87.3598	0.02775	88.668	0.326	5008700000
		GLE1	YDL207W	0	0	0	0	-0.025586	0	38	11	3	716.705	3048.46	88.8101	NA	NA	NA	NA	NA	92.1933	89.653	0.11102	84.1035	78.4966	0.06623	79.7774	78.4787	0.11881	80.3509	0.753	249740000
		NHP2	YDL208W	0	0	0	0	0	0	58	13	6	37741.8	4862.23	250.329	NA	NA	NA	NA	NA	99.359	91.6667	0.00752	48.7179	43.5897	0.01249	NA	NA	NA	81.9444	0.401	4585200000
		CWC2	YDL209C	0	0	0	0	0	0	52	29	18	4834.73	7944.87	4551.7	NA	NA	NA	NA	NA	87.6833	86.999	0.12779	NA	NA	NA	80.1749	80.2721	0.12023	81.9444	0.15	145890000
		UGA4	YDL210W	0	0	0	0	-0.01462	0	14	0	0	6454.32	0	0	120	5	1	8.593	0	96.6725	92.5861	0.0492	NA	NA	NA	92.6445	85.756	0.04816	89.9209	0.06	NA
		SHR3	YDL212W	0	0	0	0	0	0	65	7	1	9115.52	27628.5	0	NA	NA	NA	NA	NA	93.8095	90	0.06509	81.9048	80.3175	0.09301	89.5238	83.9683	0.07884	75.0524	0.08	1080600000
		NOP6	YDL213C	0	0	0	0	0	0	83	14	4	16803	761.348	7.40427	148	18	2	226.902	7.10442	96.8889	90.0741	0.03316	88.9868	82.0852	0.04204	91.1894	82.9662	0.04364	75.0524	0.639	874710000
		PRR2	YDL214C	0	0	0	0	-0.011167	0	42	0	0	3866.45	0	0	85	10	1	74.7093	0	NA	NA	NA	74.116	74.2574	0.11784	76.5292	76.5766	0.14929	NA	0.094	NA
		GDH2	YDL215C	0	0	-0.048022	-0.040676	-0.026934	0	18	1	1	1870.77	0	0	514	170	56	28506.8	33001	98.6264	91.4225	0.0167	95.1465	83.8217	0.01889	95.9707	85.0733	0.01966	87.6494	0.51	835400000
		RRI1	YDL216C	0	NA	0	0	0	0	8	6	6	646.655	11.4686	35.4087	515	200	95	42278.7	77725.7	88.2086	87.6039	0.12517	74.6067	75.3558	0.09689	79.1855	79.7134	0.12516	79.3846	0.15	NA
		TIM22	YDL217C	0	0	0	0	0	0	9	6	4	729.098	6947.78	13726	NA	NA	NA	NA	NA	96.6184	88.2448	0.01324	96.1722	82.9346	0.00794	97.1292	84.8485	0.00768	68.8995	0.387	39568000
		DTD1	YDL219W	0	0	0	0	0	0	5	0	0	184.364	0	0	89	21	8	204.757	327.647	94.6667	92.4444	0.08118	75.3333	66.2222	0.01831	91.3333	83.3333	0.02647	75.3304	0.13	2938200000
		CDC13	YDL220C	0	0	0	0	0	0	40	12	10	17079.5	27517	28756.2	NA	NA	NA	NA	NA	82.3151	84.423	0.2287	NA	NA	NA	66.7705	69.1935	0.19902	75.3304	0.684	NA
		FMP45	YDL222C	0	0	0	0	0	0	47	0	0	9951	0	0	409	43	20	1970.19	3057.77	96.4401	90.8306	0.04975	NA	NA	NA	87.4598	82.2079	0.08311	86.5772	0.027	1984200
		HBT1	YDL223C	0	NA	0	-0.021398	-0.068426	0	14	0	0	5662.22	0	0	181	42	20	690.321	1366.48	74.9306	78.1067	0.19902	NA	NA	NA	55.2225	60.6116	0.16374	86.0169	0.258	728050000
		WHI4	YDL224C	0	0	0	0	0	0	8	0	0	485.018	0	0	139	38	13	483.145	734.55	92.2958	90.5496	0.13295	NA	NA	NA	84.9693	82.4131	0.10697	83.432	0.408	1046000000
		SHS1	YDL225W	0	0	0	0	0	0	36	9	7	2993.11	3065.08	8930.12	503	201	107	30446.1	54515	96.9147	90.5626	0.03867	89.4737	81.4882	0.04284	90.1996	84.029	0.05834	87.5	0.093	6386900000
		GCS1	YDL226C	0	0	0	0	0	0	19	5	2	1421.94	7256.33	18288	364	98	36	6636.74	18489.8	93.4659	90.1515	0.08124	85.1541	78.9916	0.06497	88.6686	81.7753	0.07322	87.5	0.07	11232000000
		HO	YDL227C	0	0	0	0	0	0	9	4	1	50.2322	7030.64	0	NA	NA	NA	NA	NA	96.2457	90.9556	0.03915	92.6621	82.537	0.02521	NA	NA	NA	80.1181	2.861	NA
		SSB1	YDL229W	0	0	0	0	0	0	NA	NA	NA	NA	NA	NA	494	100	28	8316.99	5386.6	99.8369	97.0092	0.00727	NA	NA	NA	NA	NA	NA	85.0949	0.18	812000000000
		PTP1	YDL230W	0	0	0	0	0	0	16	1	0	679.985	0	0	416	111	47	8599.16	18020	96.1194	90.2488	0.04188	84.5029	78.2651	0.06359	87.3156	80.236	0.05384	80.0866	0.475	425030000
		BRE4	YDL231C	0	0	0	0	0	0	1	0	0	0	0	0	112	10	1	64.1125	0	95.1111	90.5481	0.07182	NA	NA	NA	88.8099	82.4748	0.0688	80.1296	0.092	NA
		OST4	YDL232W	0	0	0	0	0	0	27	9	7	7690.5	31.3216	1.9	NA	NA	NA	NA	NA	94.4444	93.5185	0.11093	NA	NA	NA	94.4444	86.1111	0.0195	80.0633	0.5	NA
		GYP7	YDL234C	0	0	0	0	0	0	2	0	0	0	0	0	144	16	5	72.5078	414.912	95.0402	91.1528	0.08136	87.5335	79.6247	0.052	90	82.4889	0.05548	86.5204	0.415	605330000
		YPD1	YDL235C	0	-0.061	0	-0.015763	-0.033621	0	11	3	3	2834.39	146.722	9152	NA	NA	NA	NA	NA	98.2036	93.4132	0.03119	88.6228	83.8323	0.07526	96.4072	87.8244	0.0323	90.0621	0.377	4182700000
		PHO13	YDL236W	0	0	0	0	0	0	14	0	0	1226.44	0	0	445	75	24	3319.18	1457.78	95.1923	88.9957	0.04358	88.7821	81.8376	0.07305	91.0256	83.1197	0.0445	79.015	0.069	4209900000
		AIM6	YDL237W	0	0	0	0	0	0	3	0	0	111.906	0	0	158	12	4	31.5938	80.1489	90	89.1453	0.152	81.5857	77.9199	0.09241	84.4388	80.4422	0.0899	85.2217	0.612	1761300000
		GUD1	YDL238C	0	0	0	0	0	0	3	0	0	2038.58	0	0	119	3	0	1.05949	0	89.3661	88.3436	0.15116	79.5918	76.5986	0.09753	79.6407	77.179	0.10747	85.2217	0.27	6175800
		ADY3	YDL239C	0	0	0	0	0	0	38	9	2	11340.6	13166.6	4578	98	11	4	72.8642	315.882	84.4697	86.6162	0.19256	52.2613	54.8995	0.11318	71.9298	75.1462	0.14199	84.2857	0.767	NA
		LRG1	YDL240W	0	0	0	-0.011504	-0.028232	0	6	1	1	92.5945	0	0	176	43	18	420.279	765.619	95.1819	90.7244	0.05895	NA	NA	NA	90.3827	82.3356	0.03934	86.2275	0.994	106800000
		AAD4	YDL243C	0	0	0	0	0	0	2	0	0	0	0	0	179	46	16	529.117	649.804	91.8182	86.7677	0.07796	NA	NA	NA	NA	NA	NA	78.7698	0.282	NA
		NTH1	YDR001C	0	0	0	0	-0.021491	0	20	6	3	1548.58	7378	24108.1	127	33	5	356.421	20.0115	99.0679	93.2091	0.01297	95.0798	86.2589	0.02863	74.0458	68.0662	0.02111	86.3905	1.391	4706500000
		YRB1	YDR002W	0	-0.12	0	0	0	0	15	3	2	8474	203.955	0	NA	NA	NA	NA	NA	98.5075	94.859	0.03189	NA	NA	NA	94.5274	89.0547	0.04913	86.6667	0.467	25471000000
		RCR2	YDR003W	0	0	0	0	0	0	3	2	2	0	0	0	144	9	0	54.4779	0	94.2857	91.1111	0.07876	78.1395	76.2791	0.11317	86.1905	82.2222	0.0889	83.7838	0.126	765550
		RAD57	YDR004W	0	0	0	0	0	0	7	3	1	1537.75	286.12	0	422	91	39	4028.66	14123.4	NA	NA	NA	81.5054	76.9176	0.08026	81.8966	79.1667	0.09887	79.9363	0.331	NA
		MAF1	YDR005C	0	0	0	0	-0.026765	0	19	9	5	1418.85	1821.73	1113.4	593	131	40	8327.21	12685.3	94.6835	90.5485	0.05942	51.5075	47.0687	0.02581	54.5455	50.5892	0.0368	84.9099	1.131	31680000
		SOK1	YDR006C	0	0	0	0	0	0	9	1	0	237.34	0	0	245	61	12	832.25	884.423	95.6715	92.4158	0.07923	85.3871	81.1705	0.0838	89.258	84.0162	0.07631	85.3465	0.539	155530000
		TRP1	YDR007W	0	0	0	0	0	0	5	0	0	113.888	0	0	172	16	6	54.8166	144.931	91.0714	88.8393	0.10857	NA	NA	NA	76.4444	76.2963	0.132	84.4181	0.102	178150000
		GAL3	YDR009W	0	0	0	0	0	0	4	1	1	26.5449	0	0	325	21	7	433.013	1639.52	94.0385	90.1282	0.07121	82.9502	77.6501	0.0798	NA	NA	NA	78.5714	0.546	NA
		SNQ2	YDR011W	0	0	0	0	0	0	26	1	0	3304.24	0	0	133	6	0	14.8678	0	96.8688	91.7833	0.04176	NA	NA	NA	21.1465	24.9894	0.00881	77.027	1.56	1077900000
		PSF1	YDR013W	0	0	0	0	-0.02359	0	21	13	7	306.29	1085.37	60.0391	NA	NA	NA	NA	NA	97.5962	92.1474	0.03096	NA	NA	NA	91.8269	85.0962	0.04558	79.5556	0.385	43465000
		RAD61	YDR014W	0	0	0	0	0	0	3	2	1	247.272	0.733333	0	488	159	52	31909.2	29590.4	79.784	84.465	0.23167	63.4969	69.7342	0.09774	15.3014	15.1468	0.02887	79.2453	0.362	15768000
		DAD1	YDR016C	0	0	0	0	0	0	22	9	8	3687.25	2685.36	3725.82	NA	NA	NA	NA	NA	NA	NA	NA	80.2083	77.0833	0.07368	82.9787	78.3688	0.0446	78.2967	1.185	85552000
		KCS1	YDR017C	0	0	-0.021143	-0.014819	-0.042907	0	11	2	0	371.691	374.226	0	NA	NA	NA	NA	NA	89.9048	89.6508	0.14851	NA	NA	NA	79.702	78.7089	0.09872	86.4865	0.255	1484700000
		GCV1	YDR019C	0	0	0	0	0	0	2	0	0	5.60995	0	0	196	21	0	201.512	0	93.75	90.0833	0.08085	NA	NA	NA	84.901	78.9604	0.07478	68.7059	0.343	7099500000
		DAS2	YDR020C	0	0	0	0	-0.009962	0	5	1	1	12.4832	0	0	135	10	1	99.2421	0	98.7069	91.8103	0.01511	NA	NA	NA	88.8412	81.1159	0.03572	74.2382	0.987	379280000
		FAL1	YDR021W	0	0	0	0	-0.010086	0	5	0	0	27.8616	0	0	NA	NA	NA	NA	NA	97.2431	92.6483	0.03467	NA	NA	NA	93.985	86.2991	0.0287	74.1667	0.431	236040000
		CIS1	YDR022C	0	0	0	0	-0.013409	-0.0159736	6	3	2	131.83	269.786	0	385	44	20	3104.48	12796.2	85.2792	87.8173	0.204	NA	NA	NA	NA	NA	NA	69.2022	0.641	909390
		SES1	YDR023W	0	0	0	0	0	0	55	2	1	225600	11147.9	0	NA	NA	NA	NA	NA	98.7013	92.2078	0.00885	NA	NA	NA	95.671	86.7965	0.0261	62.0879	0.252	73450000000
		RPS11A	YDR025W	-0.061	0	0	0	0	0	87	8	0	5055.92	2115.44	0	NA	NA	NA	NA	NA	NA	NA	NA	NA	NA	NA	NA	NA	NA	75.0491	0.577	NA
		VPS54	YDR027C	NA	NA	0	0	0	0	19	6	5	863.045	1402.03	760.461	NA	NA	NA	NA	NA	28.1215	27.0341	0.05478	NA	NA	NA	84.933	80.3571	0.06722	78.125	0.09	271650000
		REG1	YDR028C	0	0	0	-0.012213	-0.022734	0	33	11	5	2265.16	5213.67	1384.36	NA	NA	NA	NA	NA	90.9627	89.0635	0.10046	NA	NA	NA	79.8246	78.6875	0.08342	87.8	0.668	3957000000
		RAD28	YDR030C	0	0	0	0	0	0	5	0	0	356.523	0	0	111	6	2	21.6236	12.3053	87.747	87.22	0.12733	75.3906	74.6094	0.08926	75.3398	74.6926	0.09701	76.5217	0.559	NA
		MIC14	YDR031W	0	0	0	0	0	0	2	0	0	0	0	0	350	16	1	92.0722	0	95.0413	93.1129	0.09752	90.9091	84.2975	0.03015	82.6446	84.8485	0.11168	76.5217	0.615	273680000
		PST2	YDR032C	0	0	0	0	0	0	54	6	4	14442.5	7144.38	2	320	73	20	5933.17	923.664	100	93.4343	0.001	97.9798	86.532	0.0123	99.4949	88.0471	0.00319	69.2759	0.493	33244000000
		MRH1	YDR033W	0	0	0	0	0	0	15	1	1	1263.17	0	0	394	84	39	7601.55	18094.4	98.4375	95.8333	0.0438	83.6923	83.4872	0.1569	93.75	89.375	0.0685	94.8207	11.64	2057600000
		LYS14	YDR034C	0	0	0	0	0	0	4	0	0	469.646	0	0	NA	NA	NA	NA	NA	NA	NA	NA	NA	NA	NA	NA	NA	NA	NA	0.572	107140000
		ARO3	YDR035W	0	0	-0.015764	0	0	0	6	0	0	39.4238	0	0	372	25	4	630.645	26.2068	99.7297	96.3964	0.00895	95.9459	86.7568	0.02743	97.8378	86.7568	0.01586	73.7705	0.279	22437000000
		EHD3	YDR036C	0	0	0	0	0	0	24	16	15	540.653	573.902	18566.2	108	17	3	107.586	29.7162	99.6	99.5333	0.19969	85.4291	80.8383	0.08993	84	80.8667	0.09046	99.4	0.33	432570000
		KRS1	YDR037W	0	0	0	0	0	0	18	4	0	414.561	9287.4	0	NA	NA	NA	NA	NA	55.1607	54.4839	0.11385	NA	NA	NA	96.1149	87.8378	0.0299	98.8	0.081	82772000000
		RSM10	YDR041W	0	0	0	0	0	0	31	18	5	1239.8	8348.04	1133.93	NA	NA	NA	NA	NA	89.6552	88.9984	0.14573	NA	NA	NA	85.2217	81.9376	0.08272	72.549	0.296	782380000
		NRG1	YDR043C	0	0	-0.014048	0	-0.015638	0	7	2	1	284.351	150.855	0	381	213	86	55389.8	91041.6	92.6407	90.1876	0.09456	86.2069	81.0345	0.04626	86.5801	83.2612	0.07523	85.6016	0.15	NA
		HEM13	YDR044W	0	0	0	0	0	0	23	1	0	1075.16	0	0	NA	NA	NA	NA	NA	99.3902	93.0894	0.00905	97.2561	88.2114	0.02567	97.561	90.0407	0.02349	85.8546	0.595	3620700000
		RPC11	YDR045C	0	0	0	0	0	0	19	5	3	2806.47	0	0	NA	NA	NA	NA	NA	100	95.7576	0.001	98.1818	90	0.01204	97.2727	88.1818	0.01322	79.6537	0.396	81761000
		BAP3	YDR046C	0	0	0	0	0	0	12	0	0	1316.7	0	0	83	10	0	56.6744	0	97.1854	90.8389	0.034	90.894	83.5541	0.05571	71.3592	66.2891	0.01664	84.8425	0.662	68704000
		HEM12	YDR047W	0	0	0	0	0	0	6	3	0	281.029	0	0	NA	NA	NA	NA	NA	97.5138	91.6206	0.04043	92.2865	85.2158	0.05068	94.7514	85.4512	0.0417	78.865	0.732	1427400000
		VMS1	YDR049W	0	0	-0.052469	-0.070241	-0.09531	0	10	3	1	1065.63	0	0	245	115	55	5422.08	14857.1	84.7244	87.2441	0.21832	NA	NA	NA	75.975	75.975	0.12079	76.9716	0.652	408100000
		TPI1	YDR050C	0	0	-0.022823	-0.014223	-0.023556	0	24	5	3	2207.93	205.803	0	NA	NA	NA	NA	NA	99.1935	97.8495	0.06627	93.6255	92.9615	0.19327	85.9712	84.6523	0.14496	87.0518	1.285	193000000000
		DET1	YDR051C	0	0	0	0	0	0	6	2	0	345.667	0	0	102	10	1	57.1227	0	98.2036	93.1138	0.0317	92.8144	83.7325	0.02707	96.4179	85.0746	0.01082	80.7095	0.667	635920000
		DBF4	YDR052C	0	0	0	-0.077048	0	0	25	9	6	3163.35	749.303	1543.87	NA	NA	NA	NA	NA	91.3352	89.7727	0.12776	NA	NA	NA	83.1683	80.1037	0.09232	88.2937	0.622	34595000
		CDC34	YDR054C	0	0	-0.034585	-0.012586	0	0	41	12	9	11043.5	13283.4	49265.1	NA	NA	NA	NA	NA	98.6532	94.3883	0.01483	NA	NA	NA	97.3064	87.7666	0.01115	86.3095	0.474	527100000
		PST1	YDR055W	0	0	0	0	0	0	3	0	0	31.0145	0	0	116	17	2	158.639	68.0227	93.0958	89.0869	0.09647	84.5982	77.0089	0.06042	87.4439	81.8386	0.07165	87.747	7.266	1045600000
		YOS9	YDR057W	0	0	0	-0.016412	0	0	17	6	3	12255.6	1151.44	270.296	168	27	3	365.847	47.7828	82.0467	84.5003	0.20878	67.1795	70.6553	0.15911	72.232	73.8723	0.13451	78.8194	0.118	39529000
		TGL2	YDR058C	0	0	0	0	0	0	2	0	0	0	0	0	189	66	21	1184.94	1824.12	97.546	90.3885	0.02181	87.7301	80.9816	0.04718	NA	NA	NA	78.7321	0.411	1939400
		UBC5	YDR059C	0	0	0	0	0	0	9	2	0	180.119	77.9375	0	92	3	1	2.10774	0	100	92.7928	0.001	74.3243	64.8649	0.001	100	88.2883	0.001	70.9939	0.465	1199300
		MAK21	YDR060W	0	0	0	0	0	0	99	37	20	4845.16	36233.6	3345.86	NA	NA	NA	NA	NA	NA	NA	NA	81.9379	76.8893	0.0595	76.1122	72.3404	0.06345	NA	0.627	9433700000
		LCB2	YDR062W	0	0	0	0	0	0	22	13	3	2213.21	4262.06	2287	NA	NA	NA	NA	NA	98.9305	92.1569	0.01166	92.3351	83.4819	0.04218	94.4742	84.8485	0.02854	83.1703	1.252	2688200000
		AIM7	YDR063W	0	0	0	0	0	0	9	0	0	364.462	0	0	122	32	9	454.866	518.069	95.9732	90.8277	0.05002	87.2483	81.2081	0.03433	87.2483	83.8926	0.07179	78.8538	0.56	658470000
		RPS13	YDR064W	-0.107	-0.067	0	-0.04412	0	0	142	16	7	9808.96	5763.1	21979.2	NA	NA	NA	NA	NA	NA	NA	NA	52.3179	49.2274	0.02564	99.3377	94.4812	0.01625	72.4928	0.761	26757000000
		RRG1	YDR065W	0	0	-0.024365	0	-0.016456	0	2	0	0	0	0	0	NA	NA	NA	NA	NA	82.4658	85.8447	0.23128	69.0027	71.159	0.13007	72.8723	74.1135	0.16583	76.4957	0.351	NA
		RTR2	YDR066C	NA	NA	0	0	0	0	0	0	0	0	0	0	117	10	3	48.4027	91.4018	76.1421	82.5719	0.25843	58.794	67.3367	0.20644	NA	NA	NA	70.3333	0.264	NA
		OCA6	YDR067C	0	0	0	-0.019559	0	0	2	0	0	254.599	0	0	170	63	23	1167.49	3763.3	94.6429	88.9881	0.05063	69.1964	64.4345	0.04708	87.9464	83.4821	0.06927	84.9206	0.213	81457000
		DOS2	YDR068W	0	0	0	0	0	0	15	0	0	4290.11	0	0	112	17	3	112.536	6.57136	80.6452	85.0538	0.27167	66.4596	69.8758	0.10711	64.4315	67.93	0.12946	84.9206	0.55	1258200000
		DOA4	YDR069C	0	0	0	-0.010689	-0.012939	-0.0165534	19	4	1	1496.01	2942.91	0	NA	NA	NA	NA	NA	93.096	90.1115	0.10587	86.4224	79.8132	0.05954	86.5447	81.916	0.08734	82.4147	0.132	296950000
		FMP16	YDR070C	0	0	0	0	0	0	7	0	0	705.945	0	0	391	20	5	200.585	70.6516	88.172	89.2473	0.17336	77.4194	75.6272	0.09947	80.6452	77.7778	0.09379	72.0779	0.431	129180000
		PAA1	YDR071C	0	0	-0.04995	-0.054008	-0.119118	-0.0195563	18	3	3	1308.4	1265.45	22858	585	278	107	90710.1	71523.4	95.8115	90.4014	0.02471	93.7173	86.3874	0.04874	95.8115	84.8168	0.02034	83.2869	0.555	26860000000
		IPT1	YDR072C	0	0	0	0	0	0	6	0	0	719.615	0	0	495	70	25	2298.17	2372.7	93.5484	90.8286	0.12053	NA	NA	NA	83.7736	80.8805	0.10273	84.2942	0.856	NA
		SNF11	YDR073W	0	0	0	0	0	0	16	5	4	2149.6	0	0	164	46	16	843.089	1092.49	NA	NA	NA	NA	NA	NA	80.4734	76.1341	0.11648	78.8955	0.404	24094000
		TPS2	YDR074W	0	0	0	0	0	0	19	4	3	2961.18	0	1	624	180	82	17675.3	39945.1	98.4375	91.5179	0.01775	NA	NA	NA	96.2096	85.5444	0.02039	87.8431	0.964	17881000000
		PPH3	YDR075W	0	0	0	0	0	0	21	9	5	799.287	1107.56	1323.96	203	82	32	1527.39	3687.02	99.6753	91.9913	0.00346	99.026	86.3636	0.00352	98.0519	86.6883	0.01089	77.9923	0.138	67405000
		RAD55	YDR076W	0	0	0	0	0	0	9	3	2	947.388	863.794	4578	172	54	18	1440.39	1658.53	90.6404	89.4089	0.13543	82.3961	78.0766	0.06474	81.6176	79.4935	0.10385	76.962	0.487	NA
		SED1	YDR077W	0	0	0	0	0	0	6	3	0	11994.4	8616.68	0	137	14	6	90.1454	135.907	30.814	30.7171	0.06661	70.8455	65.6948	0.10129	82.948	77.1676	0.09501	84.0864	3.256	36389000
		SHU2	YDR078C	0	0	0	0	0	0	5	1	1	1412.5	0	0	NA	NA	NA	NA	NA	93.722	89.6861	0.07135	78.4141	74.3025	0.0651	83.4821	77.8274	0.05363	80.0995	0.062	NA
		TFB5	YDR079C	NA	NA	0	0	0	0	13	2	2	522.012	0	22.3396	NA	NA	NA	NA	NA	NA	NA	NA	NA	NA	NA	NA	NA	NA	79.0323	NA	NA
		PET100	YDR079W	0	0	0	0	0	0	3	0	0	0	0	0	NA	NA	NA	NA	NA	NA	NA	NA	93.6937	86.7868	0.03692	94.5946	87.988	0.03253	80.0995	0.935	606030
		VPS41	YDR080W	0	0	0	0	0	0	27	10	9	3472.21	173.185	1225.95	567	208	88	20775.4	35714.3	0.302419	0.369624	99	NA	NA	NA	82.1074	78.827	0.07956	79.0323	0.803	393990000
		PDC2	YDR081C	0	0	0	0	0	0	6	1	0	1948.25	0	0	NA	NA	NA	NA	NA	91.4712	88.1308	0.07648	86.6523	79.8708	0.04787	87.2454	81.7435	0.05678	87.5	0.038	227010000
		STN1	YDR082W	0	0	0	0	0	0	5	3	3	640.249	115.845	339.126	NA	NA	NA	NA	NA	80.9717	84.413	0.25668	66.4646	71.7845	0.17104	20.7294	27.1913	0.00874	87.5	0.182	NA
		RRP8	YDR083W	0	0	0	0	0	0	7	1	0	21.291	0	0	639	152	42	12849.2	9777.7	92.0918	90.9864	0.12206	87.1212	80.8081	0.04331	88.1612	81.2762	0.04032	83.8926	0.187	1361000000
		TVP23	YDR084C	0	0	0	0	0	0	10	2	2	2486.62	0	0	105	3	0	1.1168	0	97.4874	89.7822	0.03336	91.5	83.1667	0.05078	93	85.5	0.06485	81.25	0.279	283080000
		AFR1	YDR085C	0	0	0	0	0	0	12	3	2	1296.24	811.617	2009.87	173	24	2	171.345	13.1978	78.4	83.68	0.28942	63.0673	66.458	0.14731	63.8066	69.8388	0.18218	83.8645	2.633	3120900
		SSS1	YDR086C	0	0	0	0	0	0	21	5	3	9109.3	40.4147	1137.02	NA	NA	NA	NA	NA	97.5	95.4167	0.09682	92.5	85.4167	0.05154	96.25	90.8333	0.04781	80.9836	0.721	25926000000
		RRP1	YDR087C	0	0	-0.030667	-0.024	-0.015676	0	85	25	9	14875.4	9567.39	86.06	NA	NA	NA	NA	NA	89.6429	89.7619	0.15756	82.9181	75.8007	0.06143	80.1394	78.6295	0.1417	82.0652	0.11	610770000
		SLU7	YDR088C	0	0	0	0	0	0	19	2	1	267.78	6902	0	NA	NA	NA	NA	NA	87.2063	87.5544	0.1293	76.5625	77.691	0.07974	NA	NA	NA	69.5736	0.451	351600000
		RLI1	YDR091C	0	0	0	0	0	0	56	13	4	3719.86	14509.4	0	NA	NA	NA	NA	NA	99.1776	93.8048	0.01376	96.2171	89.5833	0.03141	96.875	88.9803	0.0246	79.0607	0.31	19867000000
		UBC13	YDR092W	NA	NA	0	0	0	0	17	5	3	28179.2	7470.29	4578	205	116	63	5141.53	21069.4	98.0392	90.8497	0.01442	NA	NA	NA	NA	NA	NA	65.1934	0.714	50763000
		DNF2	YDR093W	0	0	0	0	0	0	10	2	2	862.123	13800	9152	130	23	5	213.919	36.9397	95.5363	90.3492	0.05565	NA	NA	NA	68.7956	64.8418	0.02827	87.0259	0.152	362300000
		GIS1	YDR096W	0	0	0	0	0	0	24	4	0	2246.66	1367.57	0	217	20	4	127.105	38.287	70.4571	68.9335	0.11861	NA	NA	NA	78.7781	76.4916	0.09722	85.6016	0.715	540750000
		MSH6	YDR097C	0	0	0	0	0	0	26	15	3	3959.36	22655.8	921.215	113	10	3	11.9923	13.496	91.7203	89.3087	0.08782	84.6645	79.8988	0.06081	86.309	80.9181	0.05978	75.5682	8.874	1149200000
		GRX3	YDR098C	0	0	0	0	-0.013371	0	16	4	2	2936.35	243.338	2	111	14	7	121.408	421.482	NA	NA	NA	NA	NA	NA	NA	NA	NA	67.2968	1.101	2272700000
		BMH2	YDR099W	0	0	0	0	0	0	111	25	9	51974.4	66344.7	81526.3	137	23	10	108.87	140.183	NA	NA	NA	NA	NA	NA	96.7033	87.1795	0.01489	NA	0.392	18687000000
		TVP15	YDR100W	0	0	0	0	0	0	65	1	0	13649.1	0	0	99	9	5	19.7386	125.46	95.8042	92.3077	0.08396	88.1119	80.6527	0.05245	91.6084	84.6154	0.05571	77.3622	0.248	64288000
		ARX1	YDR101C	0	0	0	0	0	0	78	42	29	3388.29	14805.9	38278.3	306	65	22	1902.09	3665.22	96.1214	91.2872	0.05232	91.0624	83.3052	0.04874	93.7605	85.7223	0.03665	77.6031	0.359	7174300000
		STE5	YDR103W	0	0	0	0	0	0	27	11	9	3922.88	10050.5	4609.36	NA	NA	NA	NA	NA	83.6957	85.5435	0.17232	72.1627	73.3762	0.1069	73.9505	75.0628	0.13584	71.4567	0.778	787750
		SPO71	YDR104C	0	0	0	0	0	0	4	0	0	386.459	0	0	367	54	19	1114.92	591.941	87.5801	86.9658	0.13135	NA	NA	NA	77.1971	77.118	0.12076	73.2892	0.25	NA
		TMS1	YDR105C	0	0	0	0	0	0	6	0	0	27.323	0	0	527	214	94	61605.6	77531	97.4684	91.0689	0.02808	NA	NA	NA	95.9916	85.9353	0.02422	77.0833	0.262	NA
		TMN2	YDR107C	0	0	-0.0151	0	-0.012548	0	5	0	0	214.701	0	0	90	14	5	116.113	67.2659	91.5179	89.0873	0.11816	NA	NA	NA	73.1055	69.1431	0.02538	82.9876	0.067	629830000
		GSG1	YDR108W	0	0	0	0	0	0	19	6	6	2993.71	0	0.4	660	334	137	110140	77211.7	94	89	0.06131	88.412	81.402	0.05284	89.729	82.5963	0.05025	82.9876	0.478	14951000
		FOB1	YDR110W	0	0	-0.026627	-0.026029	-0.037435	0	30	6	3	2557.52	7251.05	239.874	106	12	7	178.343	538.618	90.1926	85.9311	0.06511	31.1793	28.8099	0.04024	86.2543	80.2978	0.05248	74.5495	0.377	40117000
		ALT2	YDR111C	0	0	0	0	-0.023932	0	5	0	0	42.4212	0	0	447	41	6	1357.54	199.377	94.8718	89.2834	0.05644	85.6016	80.0789	0.08355	56.0403	55.9843	0.06909	76.4822	0.704	74355000
		PDS1	YDR113C	0	0	0	0	0	0	38	6	4	16847.5	3575.02	11200.1	NA	NA	NA	NA	NA	NA	NA	NA	69.8163	71.741	0.11102	75.5319	74.6454	0.10614	80.1282	6.298	41700000
		MRPL1	YDR116C	0	0	0	0	0	0	35	7	1	1772.19	1101.76	0	215	76	28	1491.32	2190.52	95.7895	89.5906	0.04903	82.807	78.9474	0.08766	86.3158	81.2865	0.07228	80.6011	0.983	663810000
		TMA64	YDR117C	0	0	0	0	0	0	6	0	0	0.801962	0	0	91	12	3	38.8733	28.416	87.6761	87.3239	0.15684	81.5929	78.7611	0.07861	81.2389	78.9971	0.08219	82.9167	0.045	2358200000
		APC4	YDR118W	0	0	0	0	0	0	28	14	11	6959.51	71.9361	49.8033	NA	NA	NA	NA	NA	83.7672	86.7279	0.21	70.7576	73.5859	0.14076	71.7325	75.6839	0.18719	82.9167	0.24	126410000
		VBA4	YDR119W	0	0	0	0	0	0	7	1	0	912.773	0	0	96	7	5	17.5973	87.0508	84.5655	86.1652	0.22861	NA	NA	NA	7.03125	6.11979	0.01742	78.8835	0.469	578900000
		TRM1	YDR120C	0	0	0	0	0	0	18	1	0	3579.7	0	0	506	89	39	3474.49	7076.84	96.1404	90.117	0.0438	88.6165	79.6848	0.03692	89.1228	81.5789	0.04685	75.5952	0.393	5431500000
		DPB4	YDR121W	0	0	0	0	0	0	21	6	6	1340.41	1069.85	6199.63	443	89	33	1983.52	2099.78	88.3249	87.4788	0.12839	NA	NA	NA	78.0488	75.122	0.0818	75.5952	0.337	280400000
		KIN1	YDR122W	0	0	0	0	0	0	35	7	1	16535.7	10277.2	0	469	36	12	1120.31	587.706	92.3005	89.0454	0.08797	NA	NA	NA	52.1492	50.6894	0.03775	82.3062	0.667	2036500000
		INO2	YDR123C	0	-0.061	0	0	0	0	10	4	2	755.559	189.848	4578	887	276	118	33307.9	39634.3	88.4868	88.5965	0.19109	76.3934	75.1913	0.14188	77.377	78.7978	0.17828	83.3992	0.067	0
		ECM18	YDR125C	0	0	0	0	0	0	1	0	0	0	0	0	139	12	1	80.1376	0	0.662252	0.662252	0.13684	NA	NA	NA	81.1404	77.9971	0.1013	70.5411	0.54	NA
		SWF1	YDR126W	0	0	0	0	0	0	3	0	0	98.4709	0	0	606	255	116	63932.6	81476.4	91.369	88.7897	0.12174	NA	NA	NA	82.5444	81.2623	0.14325	70.4819	0.601	NA
		ARO1	YDR127W	0	0	0	0	0	0	41	12	3	3416.47	9144.05	4595.64	554	259	118	27907.8	35110	95.9698	91.4358	0.05544	94.0176	84.4668	0.03186	93.8917	85.8942	0.04063	89.7541	0.241	74583000000
		MTC5	YDR128W	0	0	0	0	0	0	24	7	2	3607.38	447.516	2287	306	122	42	5425.55	7103.41	92.8571	90.2439	0.091	NA	NA	NA	87.3702	82.0646	0.06381	79.8013	0.602	51238000
		SAC6	YDR129C	0	0	0	0	0	0	35	4	2	2633.42	205.803	0	NA	NA	NA	NA	NA	98.7539	90.5504	0.01336	58.567	51.7134	0.02097	95.6386	85.0987	0.02291	84.3137	0.19	45087000000
		FIN1	YDR130C	0	0	0	0	0	0	92	14	8	7670.34	26935.4	47451.4	321	47	23	859.391	1140.08	88.0952	84.5805	0.08763	75.3425	74.4292	0.10086	78.4983	78.3845	0.12079	84.8485	2.892	NA
		YCF1	YDR135C	0	0	0	0	0	0	19	5	1	2875.16	7246.99	0	119	4	0	1.9076	0	96.2426	89.4968	0.04073	NA	NA	NA	42.6859	46.6827	0.00634	78.0632	0.317	2312800000
		RGP1	YDR137W	0	0	0	0	-0.011925	0	9	2	1	215.68	0	0	654	217	93	14384.8	14073.4	88.6878	88.537	0.15276	78.1297	78.1297	0.11206	78.4962	77.0927	0.09998	76.8317	0.217	114910000
		HPR1	YDR138W	0	0	0	0	0	0	44	15	11	5208.44	6584.26	10747.7	NA	NA	NA	NA	NA	83.7302	84.7884	0.18044	71.2583	72.8477	0.12328	72.4274	72.9112	0.1214	70.8092	0.696	1515400000
		RUB1	YDR139C	0	0	0	0	0	0	20	4	1	11695.9	19607.7	0	387	24	4	328.364	30.0489	98.7013	91.342	0.01276	63.75	61.6667	0.09553	NA	NA	NA	82.6291	0.456	409200000
		MTQ2	YDR140W	0	0	-0.030982	-0.023856	-0.038473	0	7	1	1	3116.62	0	0	NA	NA	NA	NA	NA	91.4414	88.7387	0.09383	81.448	80.0905	0.11107	83.7104	80.6938	0.10755	82.6291	0.488	NA
		DOP1	YDR141C	0	0	0	0	-0.021453	0	21	4	1	1070.74	6378.6	0	NA	NA	NA	NA	NA	94.1696	90.2434	0.08391	NA	NA	NA	89.8295	82.6769	0.0589	69.3676	0.46	860910000
		PEX7	YDR142C	0	0	0	0	0	0	25	9	7	1798.13	16358.8	85.5	83	15	3	110.603	22.178	94.1489	89.8936	0.06392	20.8	18.9333	0.04645	85.9043	80.9397	0.07416	76.8374	0.498	6073900
		SAN1	YDR143C	0	0	0	0	0	0	60	4	1	17917.1	16719.4	0	153	14	2	77.094	23.193	NA	NA	NA	68.4867	69.6308	0.14087	69.2675	72.7176	0.17134	77.8281	0.269	100520000
		MKC7	YDR144C	0	0	0	0	0	0	1	0	0	0	0	0	154	34	7	265.671	110.016	86.0972	87.2697	0.20374	67.1053	69.9013	0.20285	72.788	74.9583	0.19175	79.8419	1.369	1402400000
		TAF12	YDR145W	-0.029	-0.067	0	0	-0.029182	0	112	36	31	38409.9	2300.53	6857.97	NA	NA	NA	NA	NA	52.6902	50.9586	0.11939	43.4564	44.2394	0.10054	82.3315	77.5349	0.0635	78.389	0.174	1376600000
		SWI5	YDR146C	0	0	0	0	-0.01588	0	34	6	3	3854.86	3996.84	6876.37	299	117	61	3885.63	11435.6	86.4598	87.5882	0.15947	NA	NA	NA	75.3501	76.9841	0.13624	77.5348	6.726	147390000
		EKI1	YDR147W	NA	NA	0	0	0	0	4	1	0	69.2597	0	0	103	21	4	217.834	152.885	81.9367	86.0335	0.24334	72.4954	74.0134	0.13447	71.3235	74.7549	0.17577	77.7996	0.797	601900000
		KGD2	YDR148C	0	NA	0	0	0	0	28	3	3	2074.39	0	1	555	261	112	46232.6	48724.6	NA	NA	NA	86.2661	80.329	0.08196	85.5914	79.7133	0.09088	80.0391	0.315	10889000000
		NUM1	YDR150W	0	0	0	0	0	0	23	4	1	5127.37	8311.97	0	331	185	85	9596.69	12180.6	24.8818	24.7848	0.12956	NA	NA	NA	38.331	40.8534	0.16557	79.845	2.306	23649000000
		CTH1	YDR151C	0	0	0	0	0	0	NA	NA	NA	NA	NA	NA	459	19	2	206.378	0	85.8462	86.5641	0.18242	NA	NA	NA	80.4281	78.4913	0.12231	80.9901	1.033	NA
		GIR2	YDR152W	0	0	0	0	0	0	15	3	2	744.689	93.2353	4	112	8	2	30.6534	0	94.7566	90.0125	0.05467	40.7547	38.1132	0.06083	89.0566	85.1572	0.0928	79.6078	0.416	4773500000
		ENT5	YDR153C	0	0	0	0	0	0	20	5	1	1025.36	2670.35	0	571	152	53	26044.7	10407.1	93.2039	89.5631	0.08879	87.8345	79.3187	0.03733	84.9879	79.9031	0.0682	78.3626	0.285	553390000
		CPR1	YDR155C	0	0	0	0	0	0	NA	NA	NA	NA	NA	NA	135	26	2	295.914	2.51468	100	95.679	0.001	97.5309	92.7984	0.03798	96.9136	92.7984	0.05013	83.8583	0.104	292000000000
		RPA14	YDR156W	0	0	-0.043731	-0.019803	0	0	17	9	2	1104.46	0	0	619	139	54	11633.2	9129.53	93.4307	90.9976	0.10064	58.1281	53.8588	0.02515	84.7826	82.1256	0.06803	82.4219	0.174	593290000
		HOM2	YDR158W	0	0	0	0	0	0	16	2	0	1462.07	205.803	0	637	120	49	6541.88	13223.5	98.6301	91.8721	0.01788	96.1644	85.9361	0.02354	97.5342	86.5753	0.01655	82.1002	0.965	104000000000
		SAC3	YDR159W	0	0	0	0	0	0	65	16	6	9486.58	7131.42	6948.16	563	164	77	12817.3	31921.5	84.6213	85.4884	0.17241	NA	NA	NA	75.1885	74.3087	0.11224	83.945	0.094	206280000
		SSY1	YDR160W	0	0	0	0	0	0	4	0	0	978.859	0	0	NA	NA	NA	NA	NA	95.1878	90.0235	0.05494	NA	NA	NA	90.2696	82.8839	0.05279	81.9843	0.645	NA
		NBP2	YDR162C	0	0	0	-0.007924	-0.020299	0	33	12	9	8700.69	7722.11	23646.9	742	282	134	27934.3	33888	87.8661	85.9135	0.11201	NA	NA	NA	77.9661	80.0847	0.11251	82.3708	0.376	571870000
		CWC15	YDR163W	0	0	0	0	0	0	12	1	0	741.108	0	0	60	23	6	272.707	328.876	69.7143	81.9048	0.6603	57.7143	69.9048	0.28205	59.6591	71.4015	0.26114	82.3708	0.29	906340000
		SEC1	YDR164C	0	0	0	0	0	0	19	7	5	456.959	655.138	18.7009	NA	NA	NA	NA	NA	96.1326	90.6077	0.04553	89.6409	81.2155	0.04558	91.5746	84.1621	0.04448	77.9324	0.852	1759200000
		TRM82	YDR165W	0	0	0	0	-0.045654	0	5	1	1	313.308	0	0	409	32	9	1319.79	789.457	86.0674	86.8165	0.16883	NA	NA	NA	78.125	78.5714	0.13023	76.0314	0.652	2844400000
		SEC5	YDR166C	0	0	0	0	0	0	20	8	8	9571.48	129.968	758.513	NA	NA	NA	NA	NA	94.2387	90.1578	0.0789	NA	NA	NA	87.9753	82.494	0.05573	80.7018	0.886	764270000
		TAF10	YDR167W	0	0	0	0	0	0	60	31	29	6973.78	849.438	1903.24	NA	NA	NA	NA	NA	94.1748	91.2621	0.07386	87.7358	77.673	0.03473	87.9808	80.7692	0.05432	80.7018	0.301	523130000
		CDC37	YDR168W	0	0	0	-0.014754	0	0	31	10	3	5411.52	19933	390.152	NA	NA	NA	NA	NA	92.8854	90.2503	0.08897	86.9565	81.5547	0.05961	85.5731	82.6087	0.07949	80.3846	0.169	23393000000
		STB3	YDR169C	0	0	0	0	0	0	20	1	1	1491.77	0	0	125	18	6	121.163	230.854	93.1774	89.2138	0.09021	85.6867	80.3353	0.07465	87.9377	82.6848	0.07029	84.5545	0.393	679470000
		SEC7	YDR170C	0	0	0	0	0	0	49	17	4	16779.2	33535.9	3749.51	NA	NA	NA	NA	NA	NA	NA	NA	87.9387	81.3149	0.05839	NA	NA	NA	84.898	0.284	4162800000
		HSP42	YDR171W	0	0	0	0	0	0	52	14	5	8578.75	11821	637.051	95	8	4	34.1721	54.6519	NA	NA	NA	18.1333	16.6222	0.1353	79.7403	77.2294	0.11171	NA	0.342	4485100000
		SUP35	YDR172W	0	0	0	0	0	0	72	21	9	36816.3	23502	16761	NA	NA	NA	NA	NA	94.4526	90.9976	0.06081	NA	NA	NA	91.8248	85.0608	0.04626	74.6615	0.575	26070000000
		ARG82	YDR173C	0	0	0	0	0	0	7	2	2	4431.67	0	0	NA	NA	NA	NA	NA	88.2353	86.7414	0.11741	NA	NA	NA	74.7899	76.9374	0.12435	82.9218	0.107	181910000
		HMO1	YDR174W	0	0	0	0	0	0	95	8	1	21627.7	16805.8	0	684	237	81	46834.3	29744.4	99.5935	93.9024	0.00899	NA	NA	NA	96.748	87.5339	0.03123	82.9218	0.219	10080000000
		RSM24	YDR175C	0	0	0	0	0	0	36	12	4	383.419	40.3793	0.428571	NA	NA	NA	NA	NA	90.3727	87.4741	0.0935	81.9572	75.739	0.05681	82.0433	78.6378	0.08486	82.623	0.371	480720000
		NGG1	YDR176W	0	0	-0.039781	0	-0.02203	0	48	25	21	14345.2	20226.4	2080.01	NA	NA	NA	NA	NA	92.0341	89.9478	0.09976	79.4076	75.7875	0.07382	81.294	78.5279	0.08416	82.5083	0.565	448510000
		UBC1	YDR177W	0	0	0	0	0	0	10	1	1	525.227	0	0	NA	NA	NA	NA	NA	99.0698	92.4031	0.01328	98.6047	85.5814	0.00955	96.7442	86.2016	0.02188	84.8297	0.38	8433000000
		SDH4	YDR178W	0	0	0	0	0	0	6	0	0	2520.89	0	0	492	79	18	3217.1	537.907	91.1602	90.7919	0.1732	89.5028	80.4788	0.06819	90.1099	82.7839	0.06158	83.0189	0.175	251490000
		CSN9	YDR179C	0	0	0	0	0	0	20	6	6	949.524	11.4686	35.4087	107	21	9	315.141	775.483	85.1852	88.8889	0.27266	65.4545	71.3131	0.15212	75.3086	76.5432	0.09873	82.8194	1.173	3128900
		SCC2	YDR180W	0	0	0	0	0	0	9	2	1	1230.81	8.2324	0	NA	NA	NA	NA	NA	88.4126	87.9437	0.15139	78.2522	76.6733	0.10368	81.4419	79.061	0.10901	79.5132	1.164	103190000
		SAS4	YDR181C	0	0	0	0	0	0	10	4	3	1708.12	8.47514	2288	444	87	42	4359.54	6052.7	81.3906	84.1172	0.24091	64.7295	66.5331	0.11681	69.0909	72.3232	0.1482	74.8988	0.127	133870000
		CDC1	YDR182W	0	0	0	0	0	0	2	1	0	0	0	0	NA	NA	NA	NA	NA	87.6268	87.8972	0.16178	80.202	78.9226	0.11334	81.3008	80.9621	0.11828	74.8988	0.742	97411000
		PLP1	YDR183W	0	0	0	0	0	0	5	0	0	239.539	0	0	115	43	15	687.932	1072.56	87.8261	87.6812	0.14198	78.1116	75.5365	0.04733	76.3948	77.1102	0.10367	66.537	0.817	72863000
		ATC1	YDR184C	-0.024	0	-0.018868	-0.03138	0	0	10	0	0	1144.93	0	0	441	113	35	14875.3	8986.36	91.8919	90.0901	0.10912	80.4054	80.1802	0.12469	85.8108	82.6577	0.09245	80.1008	0.134	5992700
		UPS3	YDR185C	0	0	0	0	0	0	2	1	0	0	0	0	361	15	2	128.044	0	94.9721	91.8063	0.07661	88.8268	81.7505	0.05267	92.1788	84.1713	0.04688	81.701	0.122	NA
		CCT6	YDR188W	-0.049	0	0	0	0	0	98	10	2	18382.3	2455.41	0	NA	NA	NA	NA	NA	98.1685	90.5983	0.0204	NA	NA	NA	97.4359	85.348	0.01361	75.5814	0.85	10565000000
		SLY1	YDR189W	0	0	0	0	0	0	24	8	5	2077.05	6421.21	1246.55	NA	NA	NA	NA	NA	97.1471	90.4404	0.03284	93.5435	84.1341	0.03009	93.2635	84.8303	0.04095	85.6269	0.683	3928500000
		RVB1	YDR190C	0	0	0	0	0	0	86	33	22	18450.4	30066.8	12256.2	NA	NA	NA	NA	NA	98.9201	92.3686	0.01448	96.9762	85.2412	0.0138	97.4082	86.5371	0.01586	80.9798	1.347	10011000000
		HST4	YDR191W	0	0	0	0	0	0	2	0	0	108.81	0	0	459	38	13	925.064	202.525	94.3243	90.3604	0.07359	85.8667	79.5556	0.07061	85.1064	82.0035	0.11645	81.1429	5.955	NA
		NUP42	YDR192C	0	0	0	0	0	0	52	12	3	3741.33	1788.48	4662.37	390	71	20	3543.76	2651.22	9.06977	8.44961	0.0917	45.0858	46.2819	0.16074	64.8107	66.9636	0.16602	71.4286	0.809	186250000
		MSS116	YDR194C	0	0	0	0	0	0	17	1	0	1552.08	0	0	NA	NA	NA	NA	NA	93.0931	89.2392	0.07312	84.5113	80.7519	0.06649	86.5269	82.2355	0.0663	83.871	1.255	4235000000
		REF2	YDR195W	0	0	0	0	0	0	30	18	15	3401.6	1782.5	302.992	NA	NA	NA	NA	NA	91.7603	90.1998	0.14903	NA	NA	NA	83.1776	81.7445	0.14115	90.6667	0.41	820140000
		CAB5	YDR196C	0	0	0	0	0	0	4	0	0	247.491	0	0	NA	NA	NA	NA	NA	92.9461	90.0415	0.07842	NA	NA	NA	90.4564	83.4025	0.06103	73.2218	0.359	371120000
		CBS2	YDR197W	0	0	0	0	-0.011092	0	2	0	0	0	0	0	476	156	69	12376.6	26475.6	86.3753	86.7181	0.15825	NA	NA	NA	77.9487	78.7179	0.14241	73.2218	0.884	26664000
		RKM2	YDR198C	0	0	0	0	0	0	1	0	0	0	0	0	116	12	1	86.2278	0	84.5833	87.4306	0.25768	71.2526	72.0739	0.11862	74.5303	77.8706	0.18302	79.2994	0.569	3715800
		VPS64	YDR200C	0	0	0	0	0	0	14	2	1	15745.1	0	0	480	91	35	4894.18	5321.83	88.9073	88.5762	0.1349	NA	NA	NA	78.7829	79.7149	0.1291	88.1057	0.606	51549000
		SPC19	YDR201W	0	0	0	0	0	0	31	12	8	10178.7	35877	1468.97	NA	NA	NA	NA	NA	87.5	85.5159	0.12363	NA	NA	NA	88.1657	80.8679	0.03462	88.1057	1.042	204500000
		RAV2	YDR202C	0	0	0	0	0	0	8	4	2	431.223	45.9021	0	479	112	55	5992.1	6350.73	95.1567	89.7436	0.05427	89.1738	82.5261	0.06343	89.7436	83.2858	0.06435	80.5405	0.309	150310000
		COQ4	YDR204W	0	0	-0.025772	-0.029949	-0.044079	0	5	1	0	1359.03	0	0	NA	NA	NA	NA	NA	91.6418	87.8607	0.09151	86.3095	79.1667	0.06557	87.5	81.6468	0.0755	80.5405	0.937	346130000
		MSC2	YDR205W	0	0	-0.040564	-0.024772	-0.042195	0	3	1	1	475.75	0	0	111	30	8	482.778	586.134	88.7052	87.236	0.15419	78.5519	75.0455	0.11337	79.863	77.2146	0.13182	80.4878	0.66	1167500
		EBS1	YDR206W	0	0	0	0	0	0	23	1	0	3219.66	0	0	141	25	1	147.775	0	NA	NA	NA	68.6384	73.9211	0.2224	70.7727	75.4386	0.21389	NA	0.356	4302500000
		UME6	YDR207C	0	0	0	-0.013853	-0.019911	0	31	12	6	12126.1	9512.12	807.306	781	276	100	27705.3	24105.9	90.3571	89.6825	0.18251	76.4912	74.5419	0.12198	75.4824	75.8229	0.1785	85.4582	0.188	231780000
		MSS4	YDR208W	0	0	0	0	0	0	12	0	0	1229.63	0	0	NA	NA	NA	NA	NA	NA	NA	NA	NA	NA	NA	NA	NA	NA	83.2669	0.89	228370000
		GCD6	YDR211W	0	0	0	0	0	0	32	9	7	3981.21	1687.75	0	NA	NA	NA	NA	NA	95.7865	91.4326	0.05306	91.0112	81.6948	0.03215	92.7069	84.8995	0.0392	78.4466	0.231	3491900000
		TCP1	YDR212W	-0.036	0	0	0	0	0	48	5	1	8029.28	3925.52	0	NA	NA	NA	NA	NA	99.2844	93.2618	0.00976	97.1377	86.4043	0.01324	97.3166	88.4317	0.01669	81.5013	0.831	15254000000
		UPC2	YDR213W	0	0	0	0	0	0	6	0	0	230.859	0	0	271	48	17	1796.82	999.483	NA	NA	NA	46.4712	42.3091	0.04091	88.9738	81.9869	0.06286	83.6978	0.53	23593000
		AHA1	YDR214W	0	0	0	0	0	0	46	8	3	10309.5	1095.35	148.137	381	77	34	3679.3	10684.9	92.2857	88.5714	0.09159	NA	NA	NA	86.6097	80.4368	0.06616	77.9188	0.728	5911000000
		ADR1	YDR216W	0	0	0	0	0	0	39	2	1	5165.71	125.423	0	98	22	6	156.319	165.384	89.9701	87.0758	0.10093	NA	NA	NA	81.7704	78.6697	0.0907	81.6764	0.724	1313800000
		RAD9	YDR217C	0	0	0	0	0	0	15	5	4	1419.24	331.561	1924.33	488	68	30	1417.96	1942.71	81.1594	84.5919	0.21389	66.4945	70.6519	0.14803	67.6183	73.704	0.2066	77.3885	0.775	174720000
		SPR28	YDR218C	0	0	0	0	0	0	5	1	0	662.797	0	0	108	17	8	109.06	177.443	NA	NA	NA	NA	NA	NA	79.669	78.6446	0.0905	70.6173	0.149	NA
		MFB1	YDR219C	0	0	0	0	0	0	4	2	1	22.2773	6902	0	436	67	29	3425.4	5565.71	86.0215	87.8853	0.16754	NA	NA	NA	74.7323	77.4447	0.12074	77.9141	1.312	333220000
		GTB1	YDR221W	0	0	0	0	-0.024213	0	5	1	1	110.966	0	0	133	14	3	78.7389	141.998	82.5284	85.322	0.24803	62.7778	66.7593	0.15507	65.5899	70.0843	0.1898	78.0041	0.56	783010000
		CRF1	YDR223W	0	0	0	0	0	0	NA	NA	NA	NA	NA	NA	353	21	4	664.961	38.1632	73.5608	81.7342	0.3569	42.2945	51.3128	0.24625	48.6598	60.756	0.23098	82.3762	0.224	NA
		HTB1	YDR224C	0	0	0	-0.031029	-0.009493	0	109	32	12	37467.1	36635.4	64603.3	NA	NA	NA	NA	NA	100	95.9288	0.001	NA	NA	NA	NA	NA	NA	84.5238	10.38	56707000000
		HTA1	YDR225W	0	0	0	0	0	0	87	38	21	22468.2	27639.3	44185.7	611	114	40	4321.58	3380.19	100	96.2121	0.001	NA	NA	NA	100	92.6768	0.001	85.7708	10.68	13115000000
		ADK1	YDR226W	0	0	0	0	0	0	25	3	0	5624.11	3176.64	0	NA	NA	NA	NA	NA	97.7477	92.6426	0.03826	94.1441	87.988	0.0632	95.9459	89.7898	0.04326	81.9444	0.149	76342000000
		SIR4	YDR227W	0	0	0	0	0	0	54	22	13	12352.7	27859.3	19310.5	NA	NA	NA	NA	NA	68.6217	79.8876	0.45033	NA	NA	NA	6.92194	5.74374	0.02543	77.8302	0.827	1305600000
		PCF11	YDR228C	0	0	0	-0.008086	-0.043677	0	29	13	7	5603.87	5603.82	7319.02	NA	NA	NA	NA	NA	92.2713	89.1693	0.09699	84.9206	79.5767	0.07676	86.3057	82.431	0.08961	77.8656	0.085	397290000
		IVY1	YDR229W	0	0	0	0	0	0	20	2	0	1204.31	213.674	0	119	18	7	168.969	323.213	93.819	89.5511	0.07597	82.8633	77.9465	0.07425	84.2672	79.5259	0.08376	76.1431	0.032	565330000
		COX20	YDR231C	0	0	0	0	0	0	7	0	0	463.339	0	0	NA	NA	NA	NA	NA	NA	NA	NA	86.5385	80.7692	0.07784	89.2683	84.2276	0.07833	93	0.378	815630000
		HEM1	YDR232W	0	0	0	0	0	0	4	0	0	214.312	0	0	NA	NA	NA	NA	NA	97.0803	91.3625	0.05554	34.854	31.4477	0.03703	95.073	84.4891	0.03038	93.1864	0.044	5869100000
		RTN1	YDR233C	0	0	-0.020191	-0.01149	-0.022769	0	27	6	3	2544.05	27442.4	12528.4	101	30	16	396.55	1159.38	NA	NA	NA	89.5623	83.9506	0.09322	91.8919	86.2613	0.07801	88.0952	0.329	60414000000
		LYS4	YDR234W	0	0	0	0	-0.024141	0	10	0	0	64.2369	0	0	NA	NA	NA	NA	NA	96.5368	91.6306	0.06493	NA	NA	NA	93.3908	85.1054	0.04222	78.6822	0.838	26961000000
		PRP42	YDR235W	0	0	0	0	0	0	20	14	11	10.057	5.01229	105.958	NA	NA	NA	NA	NA	94.8529	90.4412	0.07567	82.7206	80.2696	0.09754	85.2941	80.9436	0.07523	84.0532	0.21	160270000
		FMN1	YDR236C	0	0	0	0	0	0	1	0	0	0	0	0	NA	NA	NA	NA	NA	89.9083	88.5321	0.1443	82.6484	80.2131	0.10589	82.1101	80.8869	0.10766	75.6863	0.614	348090000
		MRPL7	YDR237W	0	0	0	0	0	0	31	9	3	962.306	11.9332	7.44762	NA	NA	NA	NA	NA	96.2329	90.6393	0.05412	93.1507	83.6758	0.03385	94.863	84.4749	0.02935	76.5748	0.343	290080000
		SEC26	YDR238C	0	0	-0.078397	-0.078266	-0.019102	-0.0220105	47	12	7	9530.95	22882.5	323.866	NA	NA	NA	NA	NA	96.9168	92.5317	0.0503	28.5714	25.4197	0.02098	94.2446	85.6458	0.03657	78.9256	0.13	9369100000
		SNU56	YDR240C	0	0	0	0	0	-0.0175729	34	20	14	1813.29	7726.22	250.335	NA	NA	NA	NA	NA	85.7724	87.4661	0.22581	74.4511	73.8523	0.1216	NA	NA	NA	61.657	0.09	11637000
		AMD2	YDR242W	0	0	0	0	0	0	3	0	0	0	0	0	134	7	0	29.6509	0	92.1676	90.1639	0.12898	29.8725	28.7796	0.09159	86.1566	82.3922	0.08348	73.3716	0.15	36693000
		PRP28	YDR243C	0	0	0	0	0	0	10	0	0	1756.08	0	0	NA	NA	NA	NA	NA	88.2653	86.2245	0.11571	NA	NA	NA	77.1901	76.584	0.11429	78.0576	0.37	272370000
		PEX5	YDR244W	0	0	0	0	0	0	30	13	9	10053	120793	55.3333	510	97	30	4359.76	3724.7	88.7805	87.3713	0.13255	NA	NA	NA	83.4951	80.205	0.08776	78.0576	0.136	475140000
		MNN10	YDR245W	0	0	-0.015049	0	0	0	16	4	4	3131.79	0	0	318	214	124	14236.1	45588.3	95.6743	91.0093	0.06009	88.3249	83.5025	0.0761	88.8041	84.4784	0.07239	72.7064	0.434	471140000
		TRS23	YDR246W	0	0	0	0	0	0	11	8	5	2022.23	0.666667	0	NA	NA	NA	NA	NA	NA	NA	NA	54.0909	52.4242	0.10864	90	83.7879	0.05495	75.4045	0.308	158940000
		VHS1	YDR247W	0	0	0	0	-0.017228	0	65	11	2	20286.8	38515.6	4578	438	92	29	6777.39	8437.6	88.8172	86.8817	0.13434	75.3219	72.6753	0.10257	79.015	76.0885	0.10906	79.9205	2.096	17478000
		PAM1	YDR251W	0	0	-0.01962	0	-0.028646	0	11	1	0	362.758	0	0	91	8	5	30.7264	110.876	86.7225	87.5598	0.19375	73.4813	73.6371	0.12075	77.5148	76.4497	0.10719	85.1779	0.927	1503300000
		BTT1	YDR252W	0	0	0	0	0	0	10	4	2	1089.89	505.227	0	91	6	1	12.8319	0	92.6174	87.472	0.06257	79.1946	79.1946	0.09209	77.4834	78.5872	0.09049	79.2763	1.04	182210000
		MET32	YDR253C	0	0	-0.022443	0	-0.02349	0	4	1	1	354.464	0	0	440	36	11	1960.7	1418.77	91.623	91.9721	0.13642	NA	NA	NA	79.6875	80.2083	0.10411	82.1918	0.703	NA
		CHL4	YDR254W	0	0	0	-0.030474	-0.041351	0	24	11	5	6753.61	4030	2.35238	472	92	38	7205.8	4040.34	NA	NA	NA	NA	NA	NA	79.6943	79.9127	0.10068	NA	0.72	NA
		RMD5	YDR255C	0	NA	0	0	0	0	10	3	1	2250.45	0	0	204	32	7	244.527	209.677	NA	NA	NA	89.0736	80.4434	0.03885	88.1235	82.1061	0.05799	NA	0.595	105800000
		CTA1	YDR256C	0	0	0	0	-0.026369	0	18	1	0	1384.09	0	0	394	29	6	613.91	96.6054	NA	NA	NA	93.0097	82.2654	0.02326	96.1165	84.6602	0.01542	NA	0.458	NA
		RKM4	YDR257C	0	0	-0.014614	-0.020504	-0.013953	0	8	1	0	418.691	0	0	406	35	13	283.018	186.872	NA	NA	NA	67.9435	73.1183	0.16329	70.101	75.3535	0.15775	NA	1.242	232890000
		HSP78	YDR258C	0	0	0	0	-0.019848	0	23	19	0	3773.49	14079.2	0	139	27	17	577.723	9324.21	NA	NA	NA	90.8979	82.2058	0.04332	93.0147	83.4559	0.02883	NA	0.313	12497000000
		YAP6	YDR259C	0	0	0	0	0	0	23	1	0	14706.5	0	0	98	8	0	25.365	0	NA	NA	NA	68.0203	72.5888	0.12356	77.8646	78.559	0.09069	NA	0.74	NA
		SWM1	YDR260C	0	0	0	0	0	0	27	14	13	634.83	71.9361	51.8986	476	82	32	4116.76	10005.6	NA	NA	NA	NA	NA	NA	81.7647	81.7647	0.13357	NA	0.784	NA
		EXG2	YDR261C	0	0	0	0	0	0	3	0	0	12.9283	0	0	389	41	13	876.093	857.964	NA	NA	NA	NA	NA	NA	NA	NA	NA	NA	1.932	413830000
		DIN7	YDR263C	0	0	0	0	-0.032839	0	2	0	0	0	0	0	80	15	4	90.7783	36.0536	84.9188	87.471	0.1861	74.6544	74.5776	0.11196	74.8848	76.2673	0.10764	77.1084	0.274	NA
		AKR1	YDR264C	0	0	-0.062214	-0.039479	-0.017761	0	43	3	2	10839.9	21.1838	35.0563	872	179	53	21144	18335.4	93.8722	90.352	0.07711	NA	NA	NA	86.5183	82.1117	0.08282	75.1479	0.335	1378300000
		PEX10	YDR265W	0	0	0	0	0	0	20	8	4	2555.96	1014.05	0	267	77	21	2749.5	3727.01	83.0861	86.8447	0.31385	NA	NA	NA	75.2212	77.0895	0.16244	74.5059	0.345	NA
		CIA1	YDR267C	0	0	0	0	-0.01614	0	NA	NA	NA	NA	NA	NA	NA	NA	NA	NA	NA	97.2727	92.3232	0.04312	93.0303	84.6465	0.03867	90.8284	82.5444	0.0421	79.5635	0.324	27895000
		MSW1	YDR268W	0	0	0	0	0	0	0	0	0	0	0	0	NA	NA	NA	NA	NA	93.4211	90.0877	0.08097	88.3905	82.2339	0.06359	90.2375	83.7291	0.06079	79.4466	0.366	953590000
		CCC2	YDR270W	0	0	0	0	0	0	7	1	1	393.258	0	0	143	9	0	27.6542	0	90.4382	88.4794	0.1215	81.3677	78.0971	0.0884	81.6387	77.8875	0.09077	86.255	0.408	2038200
		GLO2	YDR272W	0	0	0	0	0	0	5	0	0	1212.35	0	0	106	10	5	40.6798	116.148	91.6058	90.0243	0.10435	82.4818	78.4672	0.0839	86.1314	81.2652	0.06414	73.8602	0.656	9905100000
		DON1	YDR273W	0	0	0	0	0	0	9	0	0	539.323	0	0	112	7	4	18.1875	101.608	70.3209	77.3619	0.34598	NA	NA	NA	55.1546	60.6529	0.15007	75.8523	0.288	NA
		BSC2	YDR275W	0	0	0	0	0	0	2	0	0	1.80835	0	0	121	14	1	89.2207	0	88.5106	87.3759	0.15176	NA	NA	NA	75.9336	76.4869	0.19126	87.1486	0.249	NA
		PMP3	YDR276C	0	0	0	0	-0.014701	0	17	0	0	2629.17	0	0	747	298	129	40613	45580	NA	NA	NA	98.1818	93.3333	0.03587	96.3636	90.303	0.05433	82.3062	1.314	NA
		MTH1	YDR277C	0	0	0	0	0	0	22	5	1	2207.14	14339.3	0	391	49	16	2128.49	2614.79	97.6905	91.147	0.03028	88.9401	81.0292	0.05966	NA	NA	NA	86.6142	0.795	NA
		RNH202	YDR279W	0	0	0	0	0	0	6	2	2	292.965	0	2	470	91	28	6720.51	15257.9	81.7143	86	0.21882	NA	NA	NA	73.2194	76.3533	0.14508	70.8738	2.199	137250000
		RRP45	YDR280W	0	0	0	0	0	0	37	22	17	4902.52	8391.11	13248.2	NA	NA	NA	NA	NA	98.0328	90.8197	0.01666	NA	NA	NA	NA	NA	NA	78.3133	0.544	1208800000
		PHM6	YDR281C	0	0	0	0	0	0	1	0	0	0	0	0	128	23	8	165.109	383.372	82.6923	85.5769	0.22103	61.6822	67.2897	0.26679	60	63.8095	0.16336	83.2347	0.687	NA
		GCN2	YDR283C	0	NA	0	0	0	0	55	16	7	15150.4	13458	2666.86	528	117	53	3504.05	7899.17	97.1084	92.5301	0.04211	NA	NA	NA	93.3213	85.1183	0.03513	78.6693	0.07	339240000
		DPP1	YDR284C	0	0	0	0	0	0	20	2	0	9453.41	0	0	86	4	3	5.98149	43.8518	93.4256	89.7347	0.09794	84.1924	78.8087	0.07594	90.3114	83.5063	0.06365	73.9216	0.235	304230000
		ZIP1	YDR285W	0	0	0	0	0	0	7	3	0	261.88	8232.11	0	62	15	5	116.813	268.116	85.877	86.6363	0.15129	74.1752	75.9196	0.09441	77.0455	78.1061	0.11028	71.4286	0.865	162250000
		INM2	YDR287W	0	0	0	0	0	0	3	0	0	97.5566	0	0	413	67	8	8362.52	438.92	92.4658	90.5251	0.11983	84.2466	79.2237	0.05589	85.6655	80.8874	0.07136	72.3005	0.281	601310000
		NSE3	YDR288W	0	0	0	0	0	0	16	4	3	14600.6	3464.79	2288	NA	NA	NA	NA	NA	84.5902	87.7596	0.2725	76.129	76.3441	0.10597	78.2178	80.088	0.1545	69.7059	0.447	3014300
		RTT103	YDR289C	0	0	0	0	0	0	14	5	2	426.073	731.317	9152	527	190	63	26471.6	20911.4	90.8213	89.4525	0.09739	78.1775	74.7402	0.04721	81.5166	78.752	0.04983	84.6847	0.478	2926000000
		HRQ1	YDR291W	0	0	0	0	0	0	2	0	0	0	0	0	110	14	1	118.814	0	93.5065	90.1051	0.08029	90.065	82.5441	0.0456	89.1466	82.282	0.0506	84.6847	0.105	29627000
		SRP101	YDR292C	0	0	0	0	0	0	8	1	1	3551.84	0	0	NA	NA	NA	NA	NA	93.8808	90.5529	0.07726	88.2448	81.6425	0.04912	90.5145	83.9764	0.05566	76.5408	0.75	5212800000
		SSD1	YDR293C	0	0	0	0	0	0	63	10	2	24502.4	2626.9	4578	814	543	232	212217	203483	96.2609	89.8966	0.03524	92.3688	81.717	0.02843	93.2961	83.7989	0.03178	87.7953	0.228	3819800000
		DPL1	YDR294C	0	0	0	0	0	0	4	3	0	0	0	0	108	23	5	179.929	331.717	93.7182	90.1528	0.09163	87.7759	80.0792	0.0628	89.0017	82.2899	0.06949	81.7043	1.3	5195600000
		HDA2	YDR295C	0	0	0	0	0	0	17	6	3	870.818	7374.1	9152	NA	NA	NA	NA	NA	87.8338	87.3393	0.15013	78.6667	76.8889	0.11556	78.2544	77.6134	0.11202	80.6202	0.042	1124900000
		MHR1	YDR296W	0	0	0	0	-0.015633	0	40	22	3	12099	3514.42	0	NA	NA	NA	NA	NA	93.8596	87.5731	0.05278	19.9115	17.1091	0.03481	89.3805	83.1858	0.05946	78.53	0.094	758060000
		SUR2	YDR297W	0	0	0	0	0	0	36	1	0	5585.87	0	0	158	69	26	1524.23	3188.52	96.8481	91.404	0.04859	91.6905	83.0946	0.04685	92.5501	84.6227	0.05409	88.6905	2.471	1164700000
		ATP5	YDR298C	0	0	0	0	-0.010763	0	7	2	1	47.4557	0	0	522	84	26	2655.46	2611.32	96.6981	92.7673	0.0564	NA	NA	NA	92.4883	83.7246	0.04091	76.8173	0.791	29451000000
		BFR2	YDR299W	0	0	0	0	0	0	44	12	5	4704.25	8764.28	4580.67	NA	NA	NA	NA	NA	90.6542	89.0966	0.11742	NA	NA	NA	82.3853	79.1437	0.07353	73.913	0.215	4300500000
		PRO1	YDR300C	0	0	-0.083667	-0.074152	0	0	17	3	0	1407.23	0	0	NA	NA	NA	NA	NA	95.5607	90.3427	0.05117	NA	NA	NA	94.6262	86.3707	0.03704	79.5229	0.48	5984700000
		CFT1	YDR301W	0	0	0	0	0	0	33	20	14	2557.94	13199.4	18230.2	NA	NA	NA	NA	NA	96.0352	90.7244	0.043	NA	NA	NA	90.4937	84.2299	0.05279	78.373	0.112	289670000
		GPI11	YDR302W	0	0	-0.040353	-0.01484	0	0	0	0	0	0	0	0	NA	NA	NA	NA	NA	97.2603	92.5419	0.04718	90.411	81.1263	0.02847	90.411	83.4094	0.05574	79.6825	1.953	161170000
		RSC3	YDR303C	0	0	0	0	0	0	49	23	17	5504.58	3668.08	6957.64	NA	NA	NA	NA	NA	90.5405	87.5	0.11474	83.0337	79.0262	0.08056	85.1064	79.9179	0.07022	92.3232	0.485	592100000
		CPR5	YDR304C	0	0	0	0	0	0	12	0	0	2135.38	0	0	99	28	11	464.856	896.601	92.8889	89.7778	0.07648	87.7729	79.3304	0.03982	88.8889	83.5556	0.05866	86.5979	0.295	15723000000
		HNT2	YDR305C	0	0	0	0	0	0	2	0	0	0	0	0	110	42	17	2165.8	2783.96	89.9083	87.156	0.10618	52.9954	52.2273	0.07155	80.2752	75.2294	0.07688	78.0876	0.386	484080000
		SRB7	YDR308C	-0.031	0	0	0	0	0	41	24	18	5741.18	818.098	1630.34	NA	NA	NA	NA	NA	97.1429	92.381	0.04943	94.2857	84.2857	0.03883	93.5714	86.1905	0.04733	76.2646	0.656	533650000
		GIC2	YDR309C	0	0	0	0	0	0	20	5	2	2296.22	3403.71	680.842	329	34	12	730.765	1169.17	89.0625	88.8889	0.14863	75	72.8522	0.09379	80.2083	76.4757	0.11555	86.5079	4.287	62846000
		SUM1	YDR310C	0	0	0	0	0	0	22	6	1	5831.17	4312.76	0	168	87	34	1390.22	3548.68	89.0347	87.4102	0.13509	76.845	73.4317	0.10009	79.291	78.0473	0.11477	88.024	0.618	955770000
		TFB1	YDR311W	0	0	0	0	0	0	32	13	4	2262.29	7297.05	766.483	NA	NA	NA	NA	NA	96.8847	90.5504	0.03899	NA	NA	NA	92.7357	83.2561	0.03276	83.6653	0.522	1163800000
		SSF2	YDR312W	0	0	0	0	0	0	18	0	0	1501.84	0	0	398	50	17	1935.57	1794.72	90.3084	88.3994	0.10328	NA	NA	NA	86.3436	81.5712	0.06034	75.442	0.85	162370000
		PIB1	YDR313C	0	0	0	0	0	0	4	1	1	437.595	0	0	170	40	9	840.623	580.752	88.3162	87.2852	0.13337	NA	NA	NA	78.8591	77.8523	0.10871	72.4518	0.349	NA
		RAD34	YDR314C	0	0	0	0	-0.015335	0	10	1	0	673.672	0	0	92	17	6	237.706	428.042	84.1954	85.2011	0.18446	NA	NA	NA	74.2489	75.7272	0.13506	82.2511	1.096	NA
		IPK1	YDR315C	NA	NA	0	0	0	0	5	0	0	1069.71	0	0	629	225	104	23186.3	45675	85.8657	85.7479	0.20062	NA	NA	NA	67.7632	72.0395	0.19969	76.6304	0.261	NA
		OMS1	YDR316W	0	0	0	0	0	0	8	0	0	8567.27	0	0	640	293	148	48951.3	73781.3	90.8705	88.8889	0.10839	NA	NA	NA	NA	NA	NA	76.6304	0.133	297720000
		HIM1	YDR317W	0	0	0	0	0	0	1	0	0	0	0	0	101	15	7	135.198	320.782	86.506	86.2651	0.12784	NA	NA	NA	74.4019	77.7512	0.17331	69.7266	0.06	NA
		MCM21	YDR318W	0	0	0	0	0	0	32	13	6	1786.74	5893.94	49.2539	172	58	34	920.901	2510.71	90.4891	88.587	0.1013	67.9348	64.0399	0.05205	83.6957	80.163	0.06099	67.9412	0.82	NA
		SWA2	YDR320C	0	0	0	0	-0.013893	0	15	9	0	1154.04	17224.5	0	NA	NA	NA	NA	NA	78.3905	83.5569	0.26914	7.78443	6.73653	0.02653	7.78443	7.13573	0.00285	84.7458	0.081	1171900000
		DAD4	YDR320C	NA	NA	0	0	0	0	27	7	6	7031.1	0	0.333333	NA	NA	NA	NA	NA	100	93.0556	0.001	NA	NA	NA	NA	NA	NA	77.9343	NA	NA
		ASP1	YDR321W	0	0	0	0	-0.012266	0	6	2	0	18.9469	0	0	101	12	5	75.1343	332.497	96.5879	92.126	0.04566	87.664	81.1024	0.05417	94.4882	85.3893	0.03567	77.9343	0.111	8422000000
		TIM11	YDR322C	NA	NA	0	0	0	0	12	3	2	1310.57	0	0	386	37	15	635.315	480.654	NA	NA	NA	NA	NA	NA	NA	NA	NA	89.697	NA	989000000
		MRPL35	YDR322W	0	0	0	0	0	0	35	15	4	567.175	4072.08	7.44762	NA	NA	NA	NA	NA	91.5531	90.0999	0.13629	80.9783	79.6196	0.10773	82.5613	80.8356	0.11374	70.7457	0.128	854130000
		PEP7	YDR323C	0	0	0	0	-0.014216	0	10	4	2	1075.35	226.89	859.572	NA	NA	NA	NA	NA	90.4854	89.3204	0.1376	NA	NA	NA	79.8493	78.8449	0.11237	81.25	0.367	NA
		UTP4	YDR324C	-0.045	0	0	0	0	0	59	28	18	5064.21	7025.59	1576.57	NA	NA	NA	NA	NA	1.67526	1.50344	0.0057	NA	NA	NA	87.2423	80.8419	0.04545	73.6413	0.598	675060000
		YCG1	YDR325W	0	0	0	0	0	0	9	3	3	730.179	0	0	NA	NA	NA	NA	NA	91.0318	88.3639	0.10185	NA	NA	NA	85.2521	79.0358	0.06015	73.6413	0.172	250370000
		YSP2	YDR326C	0	0	0	0	0	0	8	0	0	1073.89	0	0	109	14	2	107.476	35.7291	92.8571	89.6209	0.0752	NA	NA	NA	40.7761	43.7447	0.0059	82.5397	0.414	793900000
		SKP1	YDR328C	0	0	0	0	0	0	111	36	27	59136.3	110096	57522.2	NA	NA	NA	NA	NA	NA	NA	NA	80.8696	73.1884	0.0158	97.4359	87.3504	0.0108	77.7328	0.178	4753700000
		PEX3	YDR329C	0	0	0	0	0	0	14	5	2	376.809	6902	32	509	88	24	4501.5	1218.97	NA	NA	NA	65.9864	62.4339	0.08604	85.034	80.2721	0.11381	77.1739	0.531	113770000
		UBX5	YDR330W	0	0	0	0	-0.013028	0	20	4	1	2616.8	585.537	0	395	26	6	399.399	48.8048	94.2	90.2667	0.08531	NA	NA	NA	86.8263	80.3061	0.06423	77.1739	0.453	283170000
		GPI8	YDR331W	0	0	0	0	0	0	59	2	0	20612.3	0	0	NA	NA	NA	NA	NA	93.1873	90.2676	0.10069	87.2289	80.4819	0.06347	86.506	81.0442	0.07357	76.6055	0.676	16842000
		IRC3	YDR332W	0	0	0	0	-0.01355	0	3	0	0	84.8474	0	0	402	50	16	2691.71	2188.81	NA	NA	NA	82.7786	78.4853	0.06097	83.6232	81.0145	0.0938	79.1209	0.462	3369100
		SWR1	YDR334W	0	0	0	0	0	0	27	16	14	893.682	2079.17	4789.7	332	173	90	11661.1	19057.7	91.1009	88.5739	0.09291	NA	NA	NA	81.7466	79.0545	0.08729	84.2209	0.086	172220000
		MSN5	YDR335W	0	0	-0.047053	-0.039869	-0.058263	0	50	12	6	6816.05	18444.9	15634	295	133	48	3866.34	5656.63	98.8562	92.2658	0.01507	13.2353	12.1732	0.03413	97.2222	86.8464	0.01595	88.4086	0.23	1189600000
		MRPS28	YDR337W	0	0	0	0	0	0	36	18	4	4117.41	41914.8	0.428571	NA	NA	NA	NA	NA	94.7552	90.3263	0.06175	NA	NA	NA	89.1608	84.6154	0.07536	77.3196	1.699	101500000
		FCF1	YDR339C	0	0	0	0	0	0	8	0	0	379.468	0	0	NA	NA	NA	NA	NA	96.8254	89.5944	0.02847	97.8836	86.067	0.01625	NA	NA	NA	75.2399	0.228	434770
		HXT3	YDR345C	0	0	0	0	0	0	11	2	1	1432.79	205.803	0	124	14	3	90.9528	78.9063	NA	NA	NA	NA	NA	NA	61.8467	61.266	0.01653	NA	0.738	1582600000
		SVF1	YDR346C	0	0	0	0	0	0	20	3	2	2467.42	0	0	406	35	14	386.075	617.724	NA	NA	NA	NA	NA	NA	86.1856	81.7182	0.06536	NA	1.509	12612000000
		MRP1	YDR347W	0	0	0	0	0	0	37	15	3	4655.24	27938.4	0.428571	NA	NA	NA	NA	NA	NA	NA	NA	85.0932	80.1242	0.08187	86.2928	82.4507	0.10132	NA	0.339	1185000000
		YPS7	YDR349C	0	0	-0.020567	0	-0.026017	0	2	0	0	1.28779	0	0	197	56	17	887.229	877.614	NA	NA	NA	74.6244	75.0139	0.15576	NA	NA	NA	NA	0.542	1469500
		ATP22	YDR350C	0	0	0	0	-0.016125	0	2	0	0	3.14059	0	0	NA	NA	NA	NA	NA	NA	NA	NA	NA	NA	NA	79.562	78.7348	0.13581	NA	0.281	4266200
		SBE2	YDR351W	0	0	0	0	0	0	0	0	0	0	0	0	125	24	6	211.297	151.857	NA	NA	NA	76.3218	76.3602	0.11908	78.2007	78.8543	0.13605	NA	0.297	183620000
		TRR1	YDR353W	0	0	0	0	0	0	18	1	1	1832.75	0	0	NA	NA	NA	NA	NA	NA	NA	NA	94.0439	84.8485	0.04528	94.3574	86.5204	0.05168	NA	2.147	44235000000
		TRP4	YDR354W	0	0	0	0	0	0	8	0	0	627.83	0	0	105	9	5	30.4787	53.9121	NA	NA	NA	85.9375	77.6042	0.05965	88.0208	80.2083	0.0759	NA	0.174	4636400000
		SPC110	YDR356W	0	0	0	0	0	0	60	15	11	18120.5	10958.5	38824.3	NA	NA	NA	NA	NA	NA	NA	NA	74.0506	74.8945	0.076	75.9494	77.2855	0.08169	NA	3.005	3053500000
		CNL1	YDR357C	0	0	0	0	0	0	8	2	0	1129.38	2	0	134	22	6	139.397	123.435	NA	NA	NA	82.7869	80.8743	0.09486	86.8852	82.2404	0.04885	NA	0.784	29988000
		GGA1	YDR358W	0	0	0	0	0	0	4	4	3	1.48718	14.283	12182.2	486	94	37	7029.29	13372.4	NA	NA	NA	73.5915	72.8286	0.09207	75.5319	75.2364	0.12086	NA	0.734	1454300000
		EAF1	YDR359C	-0.026	0	0	0	0	0	25	17	12	1937.37	10606.5	3982.27	192	161	88	12893.1	28584.4	NA	NA	NA	74.8245	74.8579	0.11286	75.1515	75.8923	0.12099	NA	0.572	548750000
		BCP1	YDR361C	0	0	0	0	0	0	16	3	2	3603.11	4.72222	0	NA	NA	NA	NA	NA	NA	NA	NA	89.0845	83.5681	0.04906	89.1228	83.3918	0.04999	NA	0.349	764960000
		TFC6	YDR362C	0	0	-0.011803	0	-0.019448	0	17	6	5	9432.23	4141.66	1524.67	NA	NA	NA	NA	NA	NA	NA	NA	76.6862	75.4643	0.11321	79.8233	78.0069	0.10029	NA	0.224	89150000
		ESC2	YDR363W	0	-0.077	0	0	0	0	6	3	2	114.058	366.75	862.964	497	90	35	4379.25	5110.1	NA	NA	NA	11.4035	12.5731	0.00491	11.6228	12.2807	0.02661	NA	0.378	46406000
		SEM1	YDR363W	0	0	0	0	0	0	47	24	20	7622.34	9414.51	16267.1	468	199	86	26245.6	38545.3	NA	NA	NA	NA	NA	NA	NA	NA	NA	NA	NA	1384500000
		CDC40	YDR364C	0	-0.182	0	0	0	0	28	6	4	530.157	55.4303	0	NA	NA	NA	NA	NA	NA	NA	NA	82.3529	79.9564	0.08618	82.4945	80.2334	0.08921	NA	0.282	557750000
		ESF1	YDR365C	0	0	0	0	0	0	63	11	3	5169.75	849.357	373.987	NA	NA	NA	NA	NA	NA	NA	NA	NA	NA	NA	83.5443	80.7489	0.04885	NA	0.739	7435700000
		KEI1	YDR367W	-0.037	0	0	0	0	0	3	0	0	160.844	0	0	NA	NA	NA	NA	NA	NA	NA	NA	80.6167	73.862	0.06402	81.1966	77.7778	0.11678	NA	0.915	77235000
		YPR1	YDR368W	0	0	0	0	0	0	5	0	0	46.8325	0	0	131	11	5	110.787	265.602	NA	NA	NA	93.2692	83.7607	0.03319	92.6282	84.9359	0.03998	NA	1.385	35971000000
		XRS2	YDR369C	0	0	0	0	0	0	17	4	4	4492.42	1932.49	11359.7	627	115	49	8718.63	9890.97	NA	NA	NA	53.6996	62.4066	0.17501	54.37	62.8074	0.18375	NA	0.48	37035000
		CTS2	YDR371W	0	0	-0.013615	0	-0.016079	0	1	0	0	0	0	0	126	5	1	15.8294	0	NA	NA	NA	79.4175	76.7638	0.06782	82.846	79.4672	0.06447	NA	0.055	23240000
		VPS74	YDR372C	0	0	0	0	0	0	18	6	1	1093.95	6911.66	0	197	57	20	593.295	781.757	NA	NA	NA	NA	NA	NA	94.2363	86.6475	0.03446	NA	0.085	2227000000
		FRQ1	YDR373W	0	0	0	0	0	0	5	3	1	123.38	0	0	NA	NA	NA	NA	NA	NA	NA	NA	NA	NA	NA	96.8421	84.7368	0.01277	NA	0.628	298660000
		BCS1	YDR375C	0	0	0	0	0	0	4	0	0	19.5572	0	0	620	132	55	11320.7	12067.9	NA	NA	NA	NA	NA	NA	90.5702	83.0409	0.0507	NA	0.304	280750000
		ARH1	YDR376W	0	0	0	0	0	0	3	0	0	112.915	0	0	NA	NA	NA	NA	NA	NA	NA	NA	84.9899	79.9865	0.07581	85.1927	81.8796	0.08919	NA	0.323	921300000
		ATP17	YDR377W	0	0	-0.026193	-0.032153	-0.018694	0	9	2	2	1136.15	0	0	NA	NA	NA	NA	NA	NA	NA	NA	90.099	85.4785	0.06771	95.0495	88.7789	0.04262	NA	0.211	2453200000
		LSM6	YDR378C	0	0	0	0	0	0	44	24	18	20676.5	2451.63	2676.46	384	200	105	12448.3	41444.3	NA	NA	NA	95.3488	84.1085	0.02131	94.186	84.4961	0.02303	NA	0.125	837540000
		RGA2	YDR379W	0	0	0	0	0	0	23	7	1	2414.73	2988.02	0	418	58	10	1829.85	217.766	NA	NA	NA	72.8516	73.2747	0.1091	74.558	75.6713	0.13716	NA	1.125	491710000
		ARO10	YDR380W	0	0	0	0	0	0	3	1	0	50.5878	0	0	102	5	0	16.3991	0	NA	NA	NA	84.5669	80	0.07953	86.2992	81.9423	0.08465	NA	1.697	54612000000
		YRA1	YDR381W	0	0	0	0	0	0	256	44	17	157269	36202.5	27676.3	NA	NA	NA	NA	NA	NA	NA	NA	NA	NA	NA	92.9204	86.2832	0.0475	NA	0.36	26834000000
		RPP2B	YDR382W	-0.064	0	0	0	0	0	99	9	4	7161.73	5800.76	2	657	164	70	11177.2	15543	NA	NA	NA	NA	NA	NA	92.7928	93.994	0.35206	NA	0.406	106000000000
		NKP1	YDR383C	0	0	0	0	0	0	21	6	2	9568.85	152.571	0	160	20	3	203.629	11.7525	NA	NA	NA	78.5124	76.3085	0.06999	76.0504	77.7311	0.15029	NA	0.677	841350000
		ATO3	YDR384C	0	0	-0.035044	-0.054748	-0.065463	0	3	0	0	10.5298	0	0	118	7	1	20.455	0	NA	NA	NA	92.1429	78.2143	0.01685	NA	NA	NA	NA	0.098	176240000
		EFT2	YDR385W	0	0	0	0	0	0	60	9	3	18620.4	19528.4	13937.5	491	105	48	4953.94	8866.99	99.6437	96.9913	0.01932	NA	NA	NA	NA	NA	NA	52.7273	0.252	466000000000
		MUS81	YDR386W	0	0	0	0	0	0	38	2	2	11784.6	6902	4578	396	67	27	2287.45	1355.7	89.8734	87.8165	0.1054	79.8742	77.5681	0.08731	82.3622	78.7927	0.0788	82.0359	0.444	NA
		RVS167	YDR388W	0	-0.053	-0.019865	-0.040147	-0.016946	0	191	31	18	142229	75835.1	64168.8	309	225	134	26029.7	68177.8	94.3983	89.0041	0.03991	NA	NA	NA	87.3706	79.5031	0.05014	83.9674	0.213	8258500000
		SAC7	YDR389W	0	0	0	-0.028159	-0.037018	0	6	1	1	260.461	0	0	245	111	41	3705.81	5388.09	95.107	91.2844	0.0686	89.3617	81.003	0.04058	89.8021	83.105	0.06015	83.9034	0.511	100190000
		UBA2	YDR390C	0	0	0	0	0	0	11	6	2	88.5362	717.84	0	NA	NA	NA	NA	NA	88.8365	88.2075	0.16826	80.7812	75.6771	0.06746	NA	NA	NA	68.906	0.545	1401600000
		SPT3	YDR392W	0	0	0	0	0	0	33	21	19	509.882	323.446	846.764	663	276	113	55018.7	59890.5	99.1098	91.1968	0.0088	95.549	84.5697	0.01775	95.549	85.0643	0.01923	76.8924	0.439	39882000
		SHE9	YDR393W	0	0	0	0	0	0	3	0	0	0	0	0	347	102	31	3357.94	3802.66	87.7193	89.4737	0.2503	76.6885	76.4706	0.13226	79.3028	78.7945	0.12629	86.4583	0.425	NA
		RPT3	YDR394W	-0.028	0	0	0	0	0	80	35	24	14603.5	38798.9	118.375	NA	NA	NA	NA	NA	98.8318	94.1589	0.02361	98.1308	88.8629	0.01541	97.4299	87.8505	0.01868	82.1002	0.542	5415500000
		SXM1	YDR395W	0	0	0	0	0	0	28	6	2	2784.45	7993.01	4578	253	45	12	542.378	226.642	97.2458	91.7726	0.03858	94.0678	84.3573	0.03388	94.7034	85.9816	0.03698	82.1229	0.238	4145700000
		NCB2	YDR397C	0	0	0	0	0	0	9	3	3	413.418	0	0	NA	NA	NA	NA	NA	100	94.0639	0.001	86.3946	75.9637	0.00765	87.6712	77.1689	0.00407	83.7255	0.553	833690000
		UTP5	YDR398W	NA	NA	0	0	0	0	30	9	6	13091.4	35.0271	0	NA	NA	NA	NA	NA	92.7132	89.199	0.08332	87.4224	81.8323	0.07874	87.2868	81.3437	0.08385	83.0375	0.179	685500000
		HPT1	YDR399W	0	0	0	0	0	0	5	1	0	160.162	0	0	411	179	85	21025	49230.7	99.095	92.1569	0.01997	95.0226	85.5204	0.03457	96.3801	87.632	0.02964	84.493	0.343	3163300000
		URH1	YDR400W	0	0	0	0	0	0	4	0	0	43.2892	0	0	64	4	1	17.7725	0	95	91.0784	0.07158	86.1765	81.4706	0.08117	85.9238	81.6227	0.08362	81.7901	2.451	36924000
		DIT2	YDR402C	0	0	0	0	0	0	1	0	0	0	0	0	461	102	37	12276.2	10626.9	92.229	88.0709	0.0787	83.0266	79.4138	0.08382	81.7996	78.8684	0.08866	79.7619	0.232	NA
		DIT1	YDR403W	0	0	0	0	0	0	13	0	0	257.762	0	0	115	23	7	268.82	196.81	94.2164	91.1692	0.07476	NA	NA	NA	87.9406	81.6945	0.06374	77.4067	0.034	NA
		RPB7	YDR404C	-0.06	-0.126	0	-0.06178	-0.072534	0	38	20	15	2581.71	1047.35	54.4789	NA	NA	NA	NA	NA	100	94.347	0.001	100	88.3041	0.001	99.4152	88.8889	0.00419	81.741	0.833	119590000
		MRP20	YDR405W	-0.025	0	0	0	0	0	29	13	4	1775.92	11016.3	96.3667	NA	NA	NA	NA	NA	92.4242	88.8889	0.09688	80.1498	76.4045	0.05366	NA	NA	NA	81.741	0.134	189530000
		PDR15	YDR406W	0	0	0	0	0	0	5	1	0	149.417	0	0	106	14	3	95.4558	31.0362	NA	NA	NA	NA	NA	NA	NA	NA	NA	79.802	0.161	45045000
		TRS120	YDR407C	0	0	0	0	0	0	13	9	7	2202.05	0.571429	1.53333	NA	NA	NA	NA	NA	91.7766	88.9578	0.10658	81.9026	78.6027	0.09488	82.5581	80.7752	0.10362	83.3333	0.502	248440000
		ADE8	YDR408C	0	NA	0	0	0	0	7	0	0	1077.4	0	0	117	11	1	68.5147	0	96.729	90.81	0.06322	89.3519	81.1728	0.05427	91.5888	82.5545	0.05042	78.8955	0.612	1743000000
		SIZ1	YDR409W	0	0	0	0	0	0	14	5	3	1056.36	546.7	0	139	13	3	68.9992	32.6912	NA	NA	NA	72.156	71.4337	0.09894	73.6156	73.9052	0.13455	78.9264	0.18	9873600
		STE14	YDR410C	0	0	0	0	0	0	6	2	0	9.37541	0	0	NA	NA	NA	NA	NA	91.6667	87.0833	0.07704	78.5124	75.2066	0.10655	50.6276	52.0223	0.15893	78.1362	0.18	2247000
		DFM1	YDR411C	0	0	0	0	0	0	22	6	2	1582.79	6.21905	0	376	44	13	450.885	364.987	88.563	87.8788	0.15157	75.942	75.942	0.17021	82.1637	81.2865	0.16316	80.3333	0.33	47229000
		RRP17	YDR412W	0	0	0	0	0	0	110	6	1	4439.67	861.577	0	NA	NA	NA	NA	NA	94.0426	91.3475	0.06976	43.4043	39.7163	0.02212	87.234	84.3972	0.06105	80.3333	0.594	3198000000
		ERD1	YDR414C	0	0	0	0	0	0	45	0	0	42839	0	0	605	205	91	17425.8	15459.6	87.0166	87.2007	0.18177	NA	NA	NA	82.0442	79.6501	0.13018	70.8447	0.368	1085600
		SYF1	YDR416W	0	0	0	0	0	0	46	19	14	14458.4	2062.72	3654.79	NA	NA	NA	NA	NA	NA	NA	NA	71.6107	75.28	0.15665	74.8552	76.4388	0.14394	75.2768	0.355	61867000
		RPL12B	YDR418W	-0.152	-0.127	0	0	-0.021763	0	76	6	0	3120.27	1846.64	0	NA	NA	NA	NA	NA	100	96.9697	0.001	NA	NA	NA	98.1818	89.2929	0.01665	77.9528	0.223	123000000000
		RAD30	YDR419W	0	0	0	0	0	0	15	3	1	25896	1998.6	0	410	105	27	12302.8	15694.3	90.5213	88.0463	0.10029	NA	NA	NA	NA	NA	NA	72.0157	0.21	16434000
		HKR1	YDR420W	0	0	0	0	0	0	6	0	0	645.542	0	0	387	50	16	1911.75	685.551	64.8831	70.4762	0.35067	NA	NA	NA	49.0442	53.8504	0.2429	78.33	0.368	NA
		ARO80	YDR421W	0	0	0	0	0	0	4	1	0	645.577	0	0	94	11	5	69.9654	190.044	89.0052	87.8185	0.13189	NA	NA	NA	83.2985	79.993	0.09516	75.1918	0.46	2480600
		SIP1	YDR422C	0	0	0	0	0	0	15	3	2	2597.41	0	0	342	61	28	4703.47	3802.7	88.4804	89.0523	0.1667	NA	NA	NA	81.1206	79.0499	0.10022	77.1127	0.525	156870000
		CAD1	YDR423C	0	0	0	0	0	0	8	2	0	180.741	101.579	0	108	28	5	435.489	117.158	2.68949	2.28199	0.001	NA	NA	NA	NA	NA	NA	88.3929	0.764	15153000
		DYN2	YDR424C	0	0	0	0	0	0	12	2	1	2539.05	11293.1	0	138	43	17	978.366	1551.73	95.6522	93.4783	0.15129	NA	NA	NA	NA	NA	NA	84.7534	0.082	3440000000
		SNX41	YDR425W	0	0	0	0	-0.015966	0	12	1	1	2121.99	0	0	188	45	8	636.813	113.603	NA	NA	NA	NA	NA	NA	86.901	82.3749	0.08801	84.7534	0.186	1489900
		RPN9	YDR427W	0	0	0	0	-0.009429	0	49	27	23	4867.45	305.655	126.825	NA	NA	NA	NA	NA	NA	NA	NA	92.6209	84.4784	0.03792	92.3664	84.0543	0.03519	77.1536	0.288	10694000000
		BNA7	YDR428C	0	0	0	0	0	0	5	0	0	405.757	0	0	137	9	0	56.2279	0	88.5057	89.7829	0.21571	78.1609	77.9055	0.12125	76.6423	74.5742	0.09594	87.4477	0.551	34491000
		TIF35	YDR429C	-0.056	0	-0.013704	0	0	0	44	12	9	3892.13	2110.57	1453.95	NA	NA	NA	NA	NA	96.7153	94.6472	0.07538	93.7956	89.1727	0.0462	95.6364	92	0.04586	87.5622	0.225	10162000000
		CYM1	YDR430C	0	0	0	0	-0.008277	0	8	6	0	1251.54	1101.29	0	173	23	11	186.364	236.294	93.2323	88.9899	0.07638	NA	NA	NA	87.891	80.5584	0.0573	78.7975	0.395	3876200000
		NPL3	YDR432W	0	0	0	-0.012378	-0.018096	0	107	34	16	45914.5	58144.6	56623.4	NA	NA	NA	NA	NA	96.1722	92.3445	0.05155	NA	NA	NA	93.7947	89.2601	0.05607	78.7975	1.469	7111000000
		GPI17	YDR434W	0	0	0	0	0	0	10	1	0	205.802	0	0	NA	NA	NA	NA	NA	96.0674	90.6367	0.04464	NA	NA	NA	89.9628	83.5812	0.05715	82.4803	1.014	91584000
		PPM1	YDR435C	0	0	0	0	0	0	1	0	0	0	0	0	477	131	56	9170.27	10468	89.3293	87.6016	0.15175	NA	NA	NA	81.7073	80.0813	0.12614	82.3413	0.463	53318000
		PPZ2	YDR436W	0	0	0	0	0	0	14	7	1	2828.83	9021.16	0	79	10	1	30.0594	0	94.6479	90.1878	0.07154	NA	NA	NA	86.37	80.714	0.08085	78.937	0.894	27852000
		GPI19	YDR437W	0	-0.057	0	0	0	0	1	0	0	0	0	0	NA	NA	NA	NA	NA	93.5714	90	0.08228	85.1064	78.9598	0.07961	87.1429	81.9048	0.08825	82.8358	0.295	4597100
		THI74	YDR438W	0	0	0	-0.015024	0	0	1	0	0	0	0	0	372	28	10	222.537	180.07	87.5676	88.1081	0.24945	71.3555	69.9915	0.13762	72.9592	72.449	0.16182	81.2375	0.157	NA
		LRS4	YDR439W	0	0	0	-0.015304	-0.029857	0	60	10	5	22954.4	16894.6	5603.24	891	401	158	89668.4	70922.2	83.7143	85.4286	0.20105	71.5084	71.6946	0.11805	74.0741	75.9734	0.13918	81.9444	0.339	164140000
		DOT1	YDR440W	0	0	0	0	0	0	18	4	2	2202.3	3790.66	0.978388	418	107	52	7635.49	16140.7	86.1538	86.9516	0.17437	75.8446	74.3243	0.10428	77.2109	76.0771	0.11356	75.5906	2.045	289470000
		APT2	YDR441C	NA	NA	0	0	0	0	3	0	0	667.015	0	0	156	32	10	576.182	411.703	90.0552	87.8453	0.14339	83.9779	79.7422	0.08814	87.8453	81.5838	0.08309	85.2071	0.163	879380
		SSN2	YDR443C	0	0	0	0	0	0	42	15	8	9994.08	1948.1	18.4244	NA	NA	NA	NA	NA	94.7924	90.1478	0.06372	87.0787	79.5412	0.05054	88.4615	81.4219	0.05466	82.9609	0.29	260190000
		ECM11	YDR446W	0	0	0	0	0	0	7	1	1	185.992	0	0	125	5	1	19.9979	0	84.7682	88.1898	0.2242	75.817	75.0545	0.08523	70.915	73.5294	0.10158	61.1215	0.451	NA
		RPS17B	YDR447C	0	NA	0	0	0	0	111	11	1	3890.79	4901.04	0	185	41	19	578.806	1135.8	98.5294	97.549	0.07374	79.4118	78.6765	0.10666	NA	NA	NA	75.4386	0.517	NA
		ADA2	YDR448W	NA	NA	0	0	0	0	109	37	26	18167.7	18106.6	39931.2	969	218	68	24391.9	19433	96.5438	90.3226	0.03364	95.3917	84.7926	0.02078	95.3917	84.3318	0.01805	75.6335	1.465	123470
		UTP6	YDR449C	-0.056	0	0	0	0	0	60	34	29	1976.38	1631.88	8096.1	NA	NA	NA	NA	NA	94.3182	90.4545	0.09365	90.4545	81.6667	0.03779	92.5	84.2424	0.03685	72.6562	0.2	1116000000
		RPS18A	YDR450W	-0.056	-0.282	-0.059215	-0.051721	-0.056736	0	62	8	1	8360.37	2527.18	0	NA	NA	NA	NA	NA	NA	NA	NA	89.2617	87.9195	0.13096	NA	NA	NA	NA	0.234	222000000000
		YHP1	YDR451C	0	0	0	0	0	0	15	1	0	2740.91	0	0	129	12	3	70.7105	29.1979	88.1356	87.194	0.15602	75.4875	74.6518	0.13399	77.3109	75.1634	0.10924	84.2629	3.066	NA
		PPN1	YDR452W	0	0	0	0	0	0	11	0	0	300.654	0	0	114	7	0	21.7791	0	89.823	88.9872	0.13144	81.6176	78.0392	0.07333	84.6834	80.9033	0.07474	87.6984	0.388	432190000
		TSA2	YDR453C	0	0	0	0	0	0	14	1	0	2761.54	0	0	464	51	17	1615.14	449.886	93.3673	88.9456	0.06892	92.3469	84.3537	0.04676	92.8571	85.7143	0.05558	72.7626	0.384	560030000
		GUK1	YDR454C	0	0	0	-0.031456	-0.04449	0	4	0	0	252.207	0	0	NA	NA	NA	NA	NA	96.7914	90.3743	0.04171	88.7701	83.4225	0.07692	90.9091	83.9572	0.05377	74.0668	0.056	38926000000
		NHX1	YDR456W	0	0	0	0	0	0	22	2	0	15608.3	313.75	0	NA	NA	NA	NA	NA	NA	NA	NA	91.9431	82.4645	0.03648	93.9968	85.3607	0.04175	76.2279	0.431	193540000
		TOM1	YDR457W	0	0	0	0	-0.011932	0	24	1	1	2948.65	0	0	500	208	104	21065.1	34352.2	95.869	90.5651	0.05084	91.5316	83.1142	0.03822	91.8423	84.3569	0.04496	81.7746	0.111	1821700000
		HEH2	YDR458C	0	0	0	0	0	0	5	0	0	43.2364	0	0	129	13	2	88.3597	1.01685	78.797	83.609	0.20986	66.3717	71.1898	0.12023	10.241	9.08635	0.04056	74.0351	0.402	605490000
		PFA5	YDR459C	0	0	0	0	0	0	5	0	0	384.857	0	0	119	15	2	41.9058	2.02324	85.5263	85.8772	0.18102	71.0256	72.3932	0.15287	74.2782	74.2782	0.16773	77.1654	0.822	NA
		TFB3	YDR460W	0	0	0	0	0	0	16	8	5	3186.42	9474.78	3444.03	NA	NA	NA	NA	NA	99.3769	92.4195	0.00674	96.2617	85.8775	0.01588	95.6386	86.812	0.02411	77.1654	1.273	747530000
		MFA1	YDR461W	0	0	0	0	-0.024381	0	0	0	0	0	0	0	NA	NA	NA	NA	NA	91.6667	92.5926	0.32478	48.3333	48.3333	0.06979	94.4444	84.2593	0.05134	79.4045	1.44	NA
		MRPL28	YDR462W	0	0	0	0	0	0	29	11	4	1588.98	4390.74	7.44762	NA	NA	NA	NA	NA	94.5578	89.1156	0.07194	76.3636	69.2929	0.04362	85.1351	80.1802	0.09147	78.7097	0.182	60944000
		STP1	YDR463W	0	0	0	0	0	0	8	0	0	121.333	0	0	298	104	31	4419.05	4301.72	90.5769	87.5641	0.10133	77.8409	73.8636	0.0822	82.5336	78.8228	0.09359	75.0799	0.536	10059000
		SPP41	YDR464W	0	0	0	0	0	0	1	1	1	0	0	0	NA	NA	NA	NA	NA	85.1981	85.9161	0.15534	71.2938	72.3046	0.10662	73.0137	75.4566	0.11217	86.2823	0.255	302780000
		RMT2	YDR465C	0	0	0	0	0	0	8	3	0	184.536	4.26901	0	439	39	12	468.491	381.381	92.0097	89.9919	0.13955	84.4498	79.6651	0.08566	82.2967	79.3461	0.09515	77.9762	0.493	2162400000
		PKH3	YDR466W	0	0	0	0	0	0	42	1	0	5476.1	0	0	421	61	7	2906.69	7926.35	87.4444	88.2963	0.18743	68.3996	68.2977	0.12523	76.2473	75.235	0.13269	79.7619	0.436	20315000
		TLG1	YDR468C	0	0	0	-0.011736	-0.02162	0	26	11	6	2720.99	20173.1	8326.2	NA	NA	NA	NA	NA	92.4107	87.7976	0.0625	87.5	82.4405	0.06344	89.2857	84.5238	0.06001	75.1572	0.27	154910000
		SDC1	YDR469W	0	-0.286	-0.0754	-0.065071	-0.12207	-0.0264056	NA	NA	NA	NA	NA	NA	370	115	45	3053.73	5086.51	77.2727	86.1742	0.49686	60.5714	72.5714	0.19776	60.7735	67.5875	0.18323	75.3125	0.11	138960000
		UGO1	YDR470C	0	-0.111	0	0	-0.032439	0	10	5	3	1514.53	447.553	4578	NA	NA	NA	NA	NA	24.3028	23.0412	0.10358	NA	NA	NA	86.1386	82.1782	0.08006	76.6082	0.095	80507000
		RPL27B	YDR471W	-0.045	0	0	0	0	0	97	5	1	2148.62	3661.4	0	235	40	9	268.892	238.843	99.2647	95.098	0.0191	NA	NA	NA	NA	NA	NA	78.5156	0.147	NA
		TRS31	YDR472W	0	0	0	0	0	0	17	10	8	2719.19	2.0381	3.03333	NA	NA	NA	NA	NA	92.5795	87.6325	0.06855	NA	NA	NA	88.3392	80.9187	0.04277	81.323	0.75	211010000
		PRP3	YDR473C	0	0	0	0	0	0	45	24	12	3941	9344.81	63.9519	NA	NA	NA	NA	NA	86.1996	86.8365	0.13858	NA	NA	NA	76.3713	76.5823	0.10215	71.4563	0.14	151640000
		JIP4	YDR474C	0	0	-0.045957	-0.046646	-0.084053	-0.0207466	10	1	1	439.115	0	0	113	9	3	52.4161	141.394	87.6712	87.6712	0.1609	NA	NA	NA	69.3666	69.505	0.1289	84.1226	0.34	752550000
		SNF1	YDR477W	0	0	0	0	0	0	172	39	19	140810	161249	118740	915	165	42	13050.1	5069.22	97.6303	92.4171	0.03249	93.3754	83.123	0.02888	94.0252	84.1719	0.02522	79.2829	0.187	4092200000
		SNM1	YDR478W	0	0	0	0	0	0	NA	NA	NA	NA	NA	NA	NA	NA	NA	NA	NA	81.407	84.7571	0.22989	63.5922	67.3139	0.11696	68.6567	71.9735	0.17227	81.2298	0.341	NA
		PEX29	YDR479C	0	0	0	0	0	0	48	1	1	39923.5	0	0	514	105	39	4708.68	6437.05	93.1408	89.7714	0.09929	82.7027	78.7988	0.08061	85.0181	81.1071	0.09575	80	0.005	NA
		DIG2	YDR480W	0	0	0	0	0	0	31	5	4	4241.69	1294.39	56.6871	106	13	2	107.056	20.8335	82.716	87.2428	0.3115	58.457	65.8754	0.22234	67.2783	74.21	0.2037	80.5941	1.08	38111000
		PHO8	YDR481C	0	0	-0.047088	-0.046086	-0.094635	-0.0238735	11	1	0	1394.13	0	0	136	8	3	28.8885	32.2998	93.6396	89.7527	0.09268	85.5124	80.1531	0.08668	88.6926	82.391	0.07956	84.3023	2.677	3350200000
		CWC21	YDR482C	0	0	0	0	0	0	44	6	1	9192.41	0	0	160	10	3	22.6932	0.898636	NA	NA	NA	70.2128	73.0496	0.14346	75.7353	79.4118	0.1651	79.0909	0.545	NA
		KRE2	YDR483W	0	0	0	0	0	0	14	2	1	1261.73	22.8655	0	NA	NA	NA	NA	NA	90.724	89.5928	0.14896	82.6577	79.955	0.09169	82.167	81.0384	0.11391	79.0909	0.118	6967100000
		VPS52	YDR484W	0	0	0	-0.032909	-0.020922	0	10	4	4	552.331	16.585	157.04	NA	NA	NA	NA	NA	92.8237	89.7556	0.07282	84.6986	78.7223	0.04801	86.4486	80.7373	0.05758	80.137	0.208	265910000
		VPS72	YDR485C	NA	NA	0	0	0	0	18	13	9	2120.34	1316.8	3751.92	585	249	103	22103.1	16459.1	NA	NA	NA	65.9118	66.7064	0.0895	68.2692	70.2324	0.12691	74.1784	0.593	87189000
		VPS60	YDR486C	0	0	0	0	-0.018655	0	6	2	1	22.4053	0	0	272	70	24	1238.66	963.629	NA	NA	NA	93.0131	83.6972	0.02625	94.7598	85.444	0.02592	77.2727	0.19	314650000
		RIB3	YDR487C	0	-0.311	-0.04938	-0.046091	-0.097294	0	4	0	0	19.9364	0	0	NA	NA	NA	NA	NA	96.1538	91.5064	0.05549	97.5962	83.0128	0.01352	95.6731	85.0962	0.02992	86.0577	0.014	12597000000
		PAC11	YDR488C	0	0	0	0	0	0	9	3	2	12757.6	6971.89	4578	575	249	125	59275.5	74910.3	NA	NA	NA	35.4898	35.7979	0.10498	70.1107	72.9397	0.1847	82.3256	1.963	803560
		SLD5	YDR489W	0	0	0	0	0	0	29	16	12	1179.77	5817.54	9906.6	NA	NA	NA	NA	NA	94.2177	90.4762	0.06804	88.8136	81.0169	0.05211	92.8571	85.3741	0.04682	82.3256	1.248	72632000
		PKH1	YDR490C	0	0	0	0	-0.024032	0	20	6	3	12676.9	3158.32	2734.11	173	19	1	132.906	0	86.5711	86.5711	0.16983	76.0417	76.5625	0.148	78.0234	77.6333	0.13881	85.1485	0.195	201340000
		IZH1	YDR492W	0	0	0	0	0	0	1	0	0	0	0	0	417	78	31	2713.1	3187.13	NA	NA	NA	89.8734	81.0127	0.04276	93.9873	84.9156	0.03656	88.024	1.235	115980000
		MZM1	YDR493W	0	0	0	0	0	0	2	0	0	0	0	0	164	28	5	372.35	192.731	90.2439	90.5149	0.18216	82.9268	79.4038	0.08066	85.3659	81.3008	0.09084	79.5389	1.764	81855000
		RSM28	YDR494W	0	0	0	0	0	0	5	0	0	1.27075	0	0	142	5	2	7.74421	0	87.8116	88.8273	0.18696	74.0642	73.5294	0.1028	75.4098	76.2295	0.11663	72.0867	0.64	223040000
		VPS3	YDR495C	0	0	0	0	0	-0.0213043	14	8	7	1681.81	3616.16	836.541	282	63	14	805.743	107.681	57.2134	59.6179	0.21143	70.7177	72.2807	0.09482	74.9755	76.6765	0.11634	80.2083	0.214	72029000
		PUF6	YDR496C	0	0	0	0	0	0	96	40	13	6874.22	3688.53	6040.01	207	54	18	1373.87	1987.72	94.5205	90.7661	0.07378	NA	NA	NA	90.3469	83.5093	0.05121	77.4691	0.199	2145300000
		ITR1	YDR497C	0	0	0	0	0	0	25	2	1	1011.3	6280.47	0	448	74	23	6153.91	11549.5	97.2603	91.0388	0.04066	90.0855	81.7664	0.05568	NA	NA	NA	83.6842	0.476	2044500000
		SEC20	YDR498C	0	0	0	0	-0.016407	0	9	6	5	145.307	198.289	0	NA	NA	NA	NA	NA	89.0339	88.2507	0.20257	77.8061	73.1293	0.08136	74.8756	70.9784	0.10967	69.2456	0.152	516280000
		LCD1	YDR499W	0	0	0	0	0	0	16	6	2	1517.13	1354.59	0	NA	NA	NA	NA	NA	92.3695	89.5136	0.10385	NA	NA	NA	83.8235	79.9465	0.07695	72.7273	0.836	15449000
		RPL37B	YDR500C	0	0	0	0	0	0	NA	NA	NA	NA	NA	NA	451	55	11	811.077	140.907	NA	NA	NA	NA	NA	NA	96.5909	94.3182	0.056	79.1411	0.117	0
		PLM2	YDR501W	NA	NA	0	0	0	0	33	1	0	3089.17	0	0	136	5	1	16.2615	0	83.5564	86.1695	0.2609	NA	NA	NA	71.9697	73.6111	0.15387	77.2908	2.864	NA
		SAM2	YDR502C	0	0	0	0	0	0	22	5	2	972.915	364.303	0	107	13	6	104.972	238.401	99.4792	94.184	0.00887	96.875	88.1944	0.02086	91.1458	81.684	0.04288	89.4212	1.309	77577000000
		LPP1	YDR503C	0	0	0	0	0	0	7	0	0	72.7286	0	0	130	2	1	0	0	94.1606	89.4161	0.0677	88.3212	83.09	0.06761	85.614	80.8187	0.06563	85.8744	3.537	37307000
		SPG3	YDR504C	0	0	0	0	0	0	4	0	0	414.421	0	0	113	2	1	2.24209	0	33.0769	41.0256	0.69301	NA	NA	NA	NA	NA	NA	NA	0.3766	NA
		PSP1	YDR505C	0	0	0	-0.027813	0	0	9	2	0	432.754	445.748	0	498	48	15	892.091	965.752	90.38	88.0048	0.09967	81.3302	77.5963	0.0782	80.4014	78.1189	0.09963	89.6414	0.344	373970000
		GIN4	YDR507C	NA	NA	0	0	0	0	72	14	9	21899.7	12819.9	17174	482	100	52	4760.95	7107.78	93.4952	88.8985	0.06088	NA	NA	NA	86.5334	81.4944	0.06677	87.9447	2.671	3107000000
		GNP1	YDR508C	0	0	0	0	0	0	10	2	1	7915.6	10922.1	0	209	45	20	562.17	993.624	96.0784	91.0005	0.04973	NA	NA	NA	65.6203	62.7803	0.03431	81.336	0.562	5093800000
		SMT3	YDR510W	0	0	0	0	0	0	566	210	94	592771	917770	692556	NA	NA	NA	NA	NA	100	92.7393	0.001	NA	NA	NA	97.0297	90.099	0.02589	82.3413	0.789	18763000000
		ACN9	YDR511W	0	0	0	0	0	0	1	0	0	0	0	0	359	77	17	4911.18	6189.13	93.2331	88.2206	0.09809	81.9549	78.4461	0.05918	87.9699	81.4536	0.07153	79.9373	0.947	739620000
		EMI1	YDR512C	0	0	0	0	0	0	2	0	0	0	0	0	719	322	130	63639.3	60959.8	11.7647	12.4777	0.25103	43.6842	43.3333	0.09175	NA	NA	NA	NA	0.847	291600000
		GRX2	YDR513W	0	0	0	0	0	0	8	0	0	547.563	0	0	407	40	12	3402.38	661.231	99.3007	92.5408	0.00932	68.8442	62.9816	0.03	95.1724	85.977	0.02085	NA	0.392	61128000000
		SLF1	YDR515W	0	0	0	0	-0.013838	0	7	0	0	23.064	0	0	320	23	4	197.143	46.6512	81.1111	85.7037	0.26814	61.6558	66.0857	0.13745	64.4105	68.4862	0.13309	80.5869	0.095	686020000
		EMI2	YDR516C	0	-0.143	0	0	0	0	14	1	0	1632.14	0	0	608	183	56	32259.3	18946.1	99.4	92.7333	0.00955	96.2	83	0.0187	72.4752	66.0726	0.00245	87.0841	1.219	1754900000
		GRH1	YDR517W	0	0	0	0	0	0	14	3	3	333.913	6902	4578	143	8	2	13.4491	0	92.2252	87.3995	0.08806	82.3684	77.8947	0.08039	84.4504	80.0715	0.10257	83.5938	1.129	508980000
		EUG1	YDR518W	NA	NA	0	0	0	0	3	0	0	320.29	0	0	515	279	111	79923.9	108107	93.4236	90.0064	0.09508	73.8754	70.4152	0.09166	85.4932	81.5603	0.09527	79.1209	1.255	5442500000
		FPR2	YDR519W	0	0	0	0	0	0	5	0	0	24.6013	0	0	137	6	3	17.4697	22.2781	NA	NA	NA	84.4444	80	0.06413	85.1852	81.7284	0.08853	73.5294	0.517	2164100000
		URC2	YDR520C	0	0	-0.011852	0	-0.015657	0	13	3	0	1668.83	0	0	256	64	17	1731.2	1206.55	87.9845	87.5969	0.13018	78.7049	73.2669	0.05735	80.3321	76.8412	0.074	74.2347	0.335	46693000
		SPS2	YDR522C	0	0	-0.012162	0	-0.026976	0	1	0	0	0	0	0	407	85	42	4658.51	17675.8	NA	NA	NA	NA	NA	NA	76.0956	74.6348	0.09469	83.8951	0.509	NA
		SPS1	YDR523C	0	0	0	-0.011123	0	0	56	0	0	13691.5	0	0	NA	NA	NA	NA	NA	NA	NA	NA	NA	NA	NA	92.668	83.8425	0.03305	80.6641	1.267	NA
		AGE1	YDR524C	0	0	0	0	0	0	3	0	0	65.8098	0	0	165	35	16	388.11	1838.5	90.4564	90.249	0.15415	NA	NA	NA	79.9591	79.7546	0.12908	88.9688	0.308	14357000
		YDR524W-C	YDR524W	NA	NA	0	0	0	0	NA	NA	NA	NA	NA	NA	NA	NA	NA	NA	NA	NA	NA	NA	NA	NA	NA	NA	NA	NA	NA	NA	NA
		SNA2	YDR525W	0	0	0	0	0	0	1	0	0	0	0	0	145	15	3	145.614	19.5935	97.4684	91.1392	0.03739	NA	NA	NA	NA	NA	NA	86.5613	NA	0
		RBA50	YDR527W	0	0	0	0	0	0	5	1	0	2.87584	0	0	NA	NA	NA	NA	NA	86.5604	84.9658	0.11939	80.9955	77.0739	0.06226	79.7267	77.7525	0.07019	79.3893	1.119	654450000
		HLR1	YDR528W	0	0	0	0	0	0	3	0	0	116.177	0	0	104	15	4	120.158	39.412	87.9433	88.2585	0.1685	73.4118	76	0.12745	76.8868	78.9308	0.15203	87.4251	3.035	NA
		QCR7	YDR529C	0	0	0	0	0	0	7	0	0	223.794	0	0	NA	NA	NA	NA	NA	93.7008	88.189	0.05845	92.126	82.1522	0.03763	93.7008	81.6273	0.02533	82.2314	0.657	3851900000
		APA2	YDR530C	0	0	0	0	0	0	2	0	0	0	0	0	165	27	4	372.402	146.569	88.0368	87.5256	0.15909	79.6923	77.0256	0.12197	NA	NA	NA	82.906	0.687	948420000
		CAB1	YDR531W	0	-0.222	0	-0.022378	-0.031366	0	3	0	0	0	0	0	NA	NA	NA	NA	NA	95.0954	90.8265	0.05136	92.0981	86.1944	0.05949	91.0082	84.9228	0.05805	82.906	0.755	517030000
		KRE28	YDR532C	0	0	0	0	0	0	10	3	1	273.436	2618.58	0	234	106	23	5392.66	1577.17	89.6373	87.8238	0.1128	73.057	75.1295	0.08082	78.2383	77.8929	0.07642	73.7769	0.504	134980000
		HSP31	YDR533C	0	0	0	0	0	0	9	4	0	9459.21	211.24	0	141	11	3	193.452	43.3905	93.6709	89.1702	0.06622	NA	NA	NA	89.8734	80.3094	0.03129	72.4551	0.694	6469600000
		FIT1	YDR534C	0	0	0	0	0	0	1	0	0	0	0	0	476	24	10	601.296	969.809	NA	NA	NA	NA	NA	NA	NA	NA	NA	NA	0.412	NA
		STL1	YDR536W	0	0	0	0	0	0	0	0	0	0	0	0	413	66	20	3030.36	1240.28	97.0123	90.744	0.03337	NA	NA	NA	91.0369	83.304	0.05424	80.5882	0.339	NA
		PAD1	YDR538W	0	0	0	0	0	0	2	0	0	1.70067	0	0	132	28	5	250.779	155.95	91.3223	90.7713	0.17258	83.4711	78.0992	0.08814	81.6327	78.5034	0.09927	74.6589	0.29	30878000
		FDC1	YDR539W	0	0	0	0	0	0	0	0	0	0	0	0	107	5	1	6.66699	0	97.0179	91.8489	0.04042	NA	NA	NA	88.8668	82.9026	0.0648	79.9574	0.863	1042500000
		IRC4	YDR540C	0	0	0	0	0	0	2	0	0	0.123598	0	0	115	21	5	91.363	122.221	NA	NA	NA	NA	NA	NA	17.3184	16.0149	0.03121	NA	0.607	NA
		IRC22	YEL001C	0	0	0	0	0	0	4	0	0	338.339	0	0	NA	NA	NA	NA	NA	89.7778	89.3333	0.17352	75.5556	78.3704	0.15656	75.1111	78.3704	0.17143	67.5048	0.241	1454200000
		WBP1	YEL002C	0	0	0	0	0	0	55	12	11	7328.88	59197.8	45488	NA	NA	NA	NA	NA	94.186	91.3953	0.08494	85.3488	82.6357	0.09055	84.9188	82.9853	0.10692	79.5139	0.3	8006100000
		GIM4	YEL003W	0	0	0	0	0	0	7	5	4	396.049	1.31823	0	771	394	159	94628.9	84658.5	NA	NA	NA	47.7477	45.3453	0.03881	88.2883	86.1862	0.07524	82.3529	0.171	3872000000
		YEA4	YEL004W	0	0	0	0	-0.011352	0	3	0	0	123.524	0	0	NA	NA	NA	NA	NA	NA	NA	NA	75.731	74.9513	0.11699	76.5217	77.3913	0.18473	76.5	0.945	NA
		VAB2	YEL005C	0	0	0	0	0	0	6	3	0	881.494	16395.4	0	NA	NA	NA	NA	NA	82.6241	85.5792	0.20454	64.726	68.8356	0.1628	70.4861	74.4213	0.17532	76.5	0.061	NA
		YEA6	YEL006W	0	0	0	0	0	0	0	0	0	0	0	0	394	48	23	2314.8	17226.5	96.4179	91.8408	0.04904	85.4599	82.2948	0.08297	87.9765	82.7957	0.07212	84.6154	0.032	15357000
		GCN4	YEL009C	0	0	0	-0.016348	0	0	55	24	15	9792.91	14584.5	30356.4	NA	NA	NA	NA	NA	93.2624	90.4255	0.10235	NA	NA	NA	87.6325	83.7456	0.08616	94.2116	0.453	589770
		GLC3	YEL011W	0	0	0	0	0	0	2	0	0	0	0	0	505	24	5	285.525	41.1042	99.0057	91.3826	0.01023	NA	NA	NA	NA	NA	NA	78.2353	0.6	710010000
		UBC8	YEL012W	0	0	0	0	0	0	13	0	0	1021.17	0	0	459	109	41	4212.24	4604.23	93.578	89.2966	0.02527	NA	NA	NA	NA	NA	NA	72.093	0.219	149320000
		VAC8	YEL013W	0	0	0	0	0	0	37	9	4	6834.46	52291.3	59201.1	NA	NA	NA	NA	NA	99.1349	92.9642	0.00995	NA	NA	NA	NA	NA	NA	90.0794	0.432	5727500000
		EDC3	YEL015W	0	0	0	-0.016692	-0.01488	0	43	9	7	4299.81	2339.55	2444.72	NA	NA	NA	NA	NA	96.0073	91.4096	0.05596	NA	NA	NA	90.7441	85.7229	0.07085	82.7751	0.155	1030600000
		NPP2	YEL016C	0	0	0	0	0	0	1	0	0	0	0	0	419	25	6	456.864	63.0125	84.9398	87.0817	0.26638	68.6	69.8	0.12419	71.0579	72.2555	0.14187	82.7751	0.905	NA
		PMP2	YEL017C	0	0	0	0	-0.024053	0	28	2	1	1088.15	6902	0	353	19	6	94.5356	26.3584	NA	NA	NA	NA	NA	NA	NA	NA	NA	91.018	0.907	NA
		GTT3	YEL017W	0	0	-0.026381	-0.056244	0	-0.020143	10	2	0	356.145	0	0	NA	NA	NA	NA	NA	NA	NA	NA	NA	NA	NA	80.5882	78.3333	0.11573	87.7593	2.65	382520000
		EAF5	YEL018W	0	0	0	0	0	0	17	12	10	973.314	130.119	0	461	154	62	12597.8	8758.04	90.681	90.0836	0.16316	NA	NA	NA	84.5878	80.5257	0.07788	85.9649	0.28	52152000
		MMS21	YEL019C	0	0	0	0	0	0	7	3	1	28.7316	66.8826	0	NA	NA	NA	NA	NA	87.6866	88.1841	0.17909	81.3433	77.8607	0.08133	83.3333	79.1358	0.09695	85.9649	0.18	5266500
		GEA2	YEL022W	NA	NA	0	0	0	0	26	5	1	2694.21	6987.96	0	NA	NA	NA	NA	NA	95.4795	91.3242	0.06895	NA	NA	NA	51.4726	55.2655	0.03378	78.501	0.11	2176100000
		RIP1	YEL024W	0	0	-0.031692	0	0	0	NA	NA	NA	NA	NA	NA	448	183	66	26999	19390.9	NA	NA	NA	NA	NA	NA	95.814	88.062	0.03064	84.127	1.069	820520000
		SNU13	YEL026W	0	0	0	0	0	0	44	5	4	6443.07	1103.65	5580.21	NA	NA	NA	NA	NA	100	97.3545	0.001	100	93.9153	0.001	99.2063	93.3862	0.01501	89.3069	0.512	27740000000
		VMA3	YEL027W	0	0	-0.107896	-0.067797	-0.031906	-0.0159898	19	6	4	2179.27	3377.71	0	610	309	139	64768.1	79955.3	100	98.125	0.001	NA	NA	NA	100	95.2083	0.001	74.4318	0.536	690910000
		BUD16	YEL029C	0	0	0	0	0	0	9	0	0	244.765	0	0	NA	NA	NA	NA	NA	94.8718	92.8419	0.09709	NA	NA	NA	90.3846	84.5085	0.05635	79.9205	0.041	33125000
		ECM10	YEL030W	0	0	0	0	0	0	28	2	1	9749.84	4746.7	0	NA	NA	NA	NA	NA	92.7245	88.5449	0.07508	85.9351	78.6708	0.0454	78.7009	72.3061	0.02843	71.0117	0.834	6808900000
		SPF1	YEL031W	0	0	0	0	0	0	8	1	0	133.654	0	0	251	161	87	7188.79	19295.9	71.1934	67.5446	0.05433	93.9918	85.9808	0.04002	94.321	86.6667	0.04345	80.6846	0.37	25032000000
		MCM3	YEL032W	0	0	0	0	-0.019333	0	35	21	8	2842.01	8205.25	6696.26	NA	NA	NA	NA	NA	97.4333	90.794	0.03014	93.7564	82.5657	0.02879	88.588	79.0135	0.03429	85.2941	5.661	2164700000
		MTC7	YEL033W	0	0	0	0	0	0	0	0	0	0	0	0	NA	NA	NA	NA	NA	NA	NA	NA	NA	NA	NA	NA	NA	NA	NA	0.566	NA
		HYP2	YEL034W	-0.025	0	0	0	0	0	75	9	3	13197	6215.41	9663.12	NA	NA	NA	NA	NA	98.7261	97.2399	0.0776	93.6306	91.7197	0.1023	94.9045	91.7197	0.08605	85.8209	0.449	116000000000
		UTR5	YEL035C	-0.029	0	0	0	0	0	0	0	0	0	0	0	NA	NA	NA	NA	NA	25.3012	25.7028	0.12418	NA	NA	NA	NA	NA	NA	85.8209	0.35	NA
		ANP1	YEL036C	0	0	-0.044118	-0.058733	-0.024824	0	19	9	5	2496	1831.8	15995	1089	888	533	681057	871615	97.8	92.2	0.03099	93.4	82.8667	0.02068	92.8144	84.2315	0.02983	82.8343	0.921	1639400000
		RAD23	YEL037C	0	0	-0.015635	0	0	0	69	25	16	13035.6	23181.4	23116	499	127	44	12387.3	18741.4	93.0521	89.4127	0.07974	85.8537	79.5122	0.06225	88.5287	82.7099	0.0638	83.2244	0.319	4344400000
		UTR4	YEL038W	0	0	0	0	0	0	1	0	0	0	0	0	394	65	21	3682.02	4049.5	89.4273	87.5184	0.12677	78.5124	75.7576	0.10749	82.8194	78.1204	0.11866	84.4864	0.471	2729500000
		CYC7	YEL039C	0	0	0	-0.013133	-0.017614	0	16	0	0	1734.26	0	0	NA	NA	NA	NA	NA	NA	NA	NA	92.9204	86.4307	0.04474	94.6903	87.6106	0.03677	84.5188	0.629	86630000
		UTR2	YEL040W	0	0	0	0	0	0	5	0	0	323.538	0	0	515	135	61	16595.5	32606.1	90.5782	88.7223	0.12549	80.3383	76.7442	0.11989	83.9583	78.3333	0.07068	79.6813	2.073	99762000
		YEF1	YEL041W	NA	NA	0	0	0	0	6	0	0	407.843	0	0	NA	NA	NA	NA	NA	NA	NA	NA	78.0198	74.7855	0.07493	79.2339	77.957	0.09086	80.7921	0.471	NA
		GDA1	YEL042W	0	0	0	0	0	0	9	0	0	1402.52	0	0	NA	NA	NA	NA	NA	91.8919	88.7387	0.10646	78.5441	75.9898	0.10343	76.1079	76.8144	0.15202	80.8858	1.92	10695000000
		IES6	YEL044W	0	0	0	0	0	0	12	1	0	213.348	0	0	NA	NA	NA	NA	NA	NA	NA	NA	83.8323	74.4511	0.01594	85.7143	79.3651	0.03948	81.2992	0.282	243500000
		GLY1	YEL046C	0	0	0	0	0	0	14	2	1	1447.2	205.803	0	NA	NA	NA	NA	NA	97.9328	92.851	0.03491	NA	NA	NA	96.124	86.9078	0.02392	87.9208	0.536	27433000000
		TCA17	YEL048C	0	0	0	0	-0.011262	0	20	9	6	1485.88	0.571429	1.13333	NA	NA	NA	NA	NA	90.1316	89.4737	0.18967	80.9211	77.193	0.07184	77.6316	77.8509	0.13479	73.5426	0.344	15850000
		PAU2	YEL049W	0	0	0	0	0	0	0	0	0	0	0	0	NA	NA	NA	NA	NA	NA	NA	NA	54.5455	53.4435	0.10112	NA	NA	NA	NA	0.82	NA
		RML2	YEL050C	0	0	-0.013779	-0.01118	-0.018853	0	5	0	0	39.2338	0	0	752	558	306	279084	420726	95.4198	92.3664	0.08475	91.8782	84.0948	0.05149	NA	NA	NA	79.3651	0.721	129570000
		VMA8	YEL051W	0	0	0	0	0	0	45	9	8	5263.4	7.18136	1.7381	307	247	143	37196	87554.4	98.8327	95.3307	0.02324	95.3846	88.8462	0.03429	97.2763	90.5318	0.02844	90.7143	0.085	2954000000
		AFG1	YEL052W	0	0	0	0	0	0	1	0	0	0	0	0	NA	NA	NA	NA	NA	95.8743	91.2901	0.06428	88.4314	81.6993	0.0648	90.3733	83.2351	0.05735	83.3684	0.671	513860000
		MAK10	YEL053C	0	0	0	0	0	0	7	2	2	138.356	0	0	NA	NA	NA	NA	NA	91.4052	89.2678	0.12348	79.2633	77.3533	0.11991	84.0599	81.2443	0.11136	83.3684	0.455	10978000
		RPL12A	YEL054C	-0.05	0	0	0	0	0	62	3	0	3477.91	212.628	0	NA	NA	NA	NA	NA	100	96.5657	0.001	98.7879	93.7374	0.02464	NA	NA	NA	77.7992	0.189	NA
		POL5	YEL055C	0	0	0	0	0	0	22	7	3	1009.18	24.8711	0	NA	NA	NA	NA	NA	89.2368	88.3235	0.1614	80.1363	78.0266	0.09244	82.1918	80.9198	0.11658	69.9411	0.324	1576400000
		HAT2	YEL056W	0	0	0	0	0	0	28	12	7	3388.69	783.468	702.534	NA	NA	NA	NA	NA	94.2643	90.7731	0.09186	87.2818	82.3774	0.06921	88.3663	82.3432	0.05557	72.8155	0.552	2161200000
		PCM1	YEL058W	0	0	0	0	0	0	6	2	0	165.7	1433.64	0	NA	NA	NA	NA	NA	92.2939	88.172	0.07942	83.4829	78.3363	0.07991	87.4776	82.3494	0.08411	76.5166	0.532	4700800000
		SOM1	YEL059C	NA	NA	0	0	0	0	2	0	0	0	0	0	NA	NA	NA	NA	NA	90.5405	91.4414	0.19197	NA	NA	NA	NA	NA	NA	75.0988	0.3	0
		PRB1	YEL060C	0	0	0	0	0	0	22	0	0	1824.84	0	0	497	161	44	17486.6	15039.5	88.6115	86.2194	0.12017	78.1845	73.5481	0.07322	82.9154	78.1087	0.10317	87.3333	1.512	3683100000
		CIN8	YEL061C	0	0	0	0	0	0	19	2	2	1816.84	0	0	283	132	71	4567.42	14717	94.2058	90.3097	0.06834	88.6	81.6	0.03868	89.4212	82.8676	0.04463	80.4305	2.368	617770000
		NPR2	YEL062W	0	0	0	0	0	0	13	7	3	1311.43	19788	3	NA	NA	NA	NA	NA	93.0081	88.0217	0.06662	84.8387	79.3548	0.06772	85.5987	80.0971	0.07366	72.9207	0.049	215370000
		CAN1	YEL063C	0	0	0	0	0	0	52	0	0	14593.7	0	0	NA	NA	NA	NA	NA	96.9492	91.6384	0.05071	90.1695	81.6384	0.05243	62.5397	60.6878	0.03549	81.5686	0.022	632790000
		AVT2	YEL064C	0	0	0	0	0	0	3	0	0	122.622	0	0	NA	NA	NA	NA	NA	93.3747	87.5086	0.06744	89.648	80.8144	0.04832	87.9917	82.1946	0.05963	81.2227	1.459	1160000
		SIT1	YEL065W	0	0	0	0	-0.009834	0	6	2	1	1154.53	126.926	0	433	13	5	64.0895	231.178	95.5414	90.3397	0.05556	88.0573	80.7856	0.05975	30.0283	39.6128	0.00974	78.308	3.458	49546000
		HPA3	YEL066W	0	0	0	0	0	0	7	0	0	39.8822	0	0	NA	NA	NA	NA	NA	6.70391	7.63501	0.00513	NA	NA	NA	75.9777	73.1844	0.13611	NA	0.72	1160100000
		DLD3	YEL071W	0	0	0	0	0	0	13	4	1	1369.2	205.803	0	NA	NA	NA	NA	NA	NA	NA	NA	NA	NA	NA	NA	NA	NA	NA	0.43	100000000000
		RMD6	YEL072W	0	0	0	0	0	0	1	0	0	0	0	0	NA	NA	NA	NA	NA	NA	NA	NA	NA	NA	NA	NA	NA	NA	NA	1.046	NA
		MNN1	YER001W	0	0	0	0	0	0	7	0	0	308.166	0	0	NA	NA	NA	NA	NA	87.3368	87.3803	0.13014	NA	NA	NA	79.3464	78.8235	0.08841	84.6307	7.599	1887700000
		NOP16	YER002W	0	0	0	0	0	0	21	1	0	346.458	0	0	302	48	6	1728.04	430.613	89.1775	89.0332	0.1284	NA	NA	NA	80.5907	77.9184	0.04836	69.6673	0.877	4030600000
		PMI40	YER003C	0	0	0	0	0	0	8	0	0	383.524	0	0	NA	NA	NA	NA	NA	96.7366	92.3077	0.05211	83.683	75.9907	0.03895	93.7063	85.9363	0.04079	76.7296	3.868	58289000000
		FMP52	YER004W	0	0	0	0	0	0	7	0	0	205.107	0	0	447	72	20	3014.14	1741.83	91.342	89.1775	0.12255	67.7419	63.6798	0.08544	85.7759	77.2989	0.05927	76.7296	1.242	3422600000
		YND1	YER005W	0	0	0	0	0	0	11	1	0	1581.08	0	0	558	127	30	15309.7	2394.4	91.4286	90.5291	0.11994	83.9937	80.4543	0.08055	84.7619	81.6931	0.09834	86.5455	0.227	69187000
		NUG1	YER006W	0	0	-0.015949	-0.009616	0	0	105	44	27	13617.9	1969	3154.37	NA	NA	NA	NA	NA	96.5385	92.5641	0.05189	90.3846	84.9359	0.05882	92.1154	86.9231	0.0531	79.1096	0.242	12654000000
		TMA20	YER007C	0	0	0	0	0	0	9	2	1	89.6	6902	0	459	59	19	1235.41	1758.9	97.7901	92.8177	0.03517	NA	NA	NA	NA	NA	NA	83.4661	0.292	5842800000
		PAC2	YER007W	0	0	0	0	0	0	8	3	0	67.1715	1523.42	0	NA	NA	NA	NA	NA	79.5367	84.1699	0.27797	63.2959	68.2896	0.14397	66.2239	72.4858	0.21609	81.8182	0.031	19399000
		SEC3	YER008C	0	0	0	0	0	0	22	9	8	1085.26	2104.21	5069.44	538	130	53	8240.71	19334.3	91.2556	88.5401	0.10403	NA	NA	NA	84.5522	80.9204	0.07269	82.5503	0.058	596910000
		NTF2	YER009W	0	0	0	0	0	0	12	0	0	361.287	0	0	NA	NA	NA	NA	NA	100	95.2	0.001	97.6	86.4	0.01263	98.4	88	0.0085	82.5503	0.141	8796800000
		TIR1	YER011W	0	0	0	0	0	0	2	0	0	9.41591	0	0	NA	NA	NA	NA	NA	29.2763	28.4539	0.13832	76.2264	75.2201	0.11161	68.4825	68.7419	0.02956	91.4172	0.542	NA
		PRE1	YER012W	0	0	-0.01695	0	0	0	108	36	23	26041	37134.7	2418.84	NA	NA	NA	NA	NA	97.9798	92.7609	0.03296	94.9495	86.1953	0.03509	96.4646	87.3737	0.02539	75.7396	0.061	3574400000
		PRP22	YER013W	0	0	0	0	0	0	49	9	2	10823.3	13993.2	0	NA	NA	NA	NA	NA	92.9319	90.4014	0.09872	85.368	79.6537	0.05957	86.1979	81.0764	0.06819	78.2506	0.333	97631000
		BUD25	YER014C	0	0	0	0	0	0	0	0	0	0	0	0	NA	NA	NA	NA	NA	NA	NA	NA	NA	NA	NA	NA	NA	NA	NA	NA	NA
		HEM14	YER014W	0	0	0	0	0	0	2	0	0	0	0	0	NA	NA	NA	NA	NA	91.0946	88.3117	0.0943	82.4399	78.6815	0.08882	82.8096	79.7289	0.10101	81.1377	1.12	3101900000
		FAA2	YER015W	NA	NA	0	0	0	0	5	0	0	37.3137	0	0	34	2	1	0.261445	0	94.7581	89.6057	0.06028	84.8118	80.3763	0.07843	90.7258	83.2437	0.04851	81.2121	0.456	49097000
		BIM1	YER016W	0	0	0	0	0	0	34	8	5	3135.23	731.687	8262.6	643	349	199	66869.1	105037	94.2029	90.2415	0.07632	81.8444	77.5216	0.07163	86.7052	82.1773	0.06322	63.5185	2.001	129000000
		AFG3	YER017C	0	0	0	-0.006807	0	0	11	4	3	1222.21	7013.46	10	541	176	49	16275.2	11864.6	95.795	90.0569	0.05027	88.6598	77.3625	0.03637	50.5202	50.2505	0.01681	76.6082	0.212	1119100000
		SPC25	YER018C	0	0	0	0	0	0	71	9	5	24665.1	2364.96	1134.19	NA	NA	NA	NA	NA	NA	NA	NA	78.2222	75.5556	0.12023	81.9005	81.7496	0.19934	84.0764	2.317	87973000
		SBH2	YER019C	0	0	0	0	0	0	10	1	0	2048.69	0	0	545	58	17	943.011	330.324	100	93.5606	0.001	NA	NA	NA	NA	NA	NA	78.4158	0.375	42587000
		ISC1	YER019W	0	0	0	0	0	0	4	0	0	56.7609	0	0	NA	NA	NA	NA	NA	2.09644	1.88679	0.001	NA	NA	NA	85.7442	78.1272	0.04683	84.0764	2.33	36625000
		GPA2	YER020W	0	0	0	-0.006396	0	0	50	4	3	9695.47	13872	10	NA	NA	NA	NA	NA	NA	NA	NA	80.3383	73.432	0.06266	84.0263	80.1605	0.08789	79.1165	0.955	790580000
		RPN3	YER021W	0	0	0	0	0	0	77	27	17	53206.7	19269.8	10883.1	NA	NA	NA	NA	NA	96.3671	91.6507	0.0534	91.7939	83.4606	0.05225	93.3206	84.4148	0.04202	80.2299	0.065	4962900000
		SRB4	YER022W	0	0	-0.018765	-0.035154	0	0	61	36	25	5078.81	27377.7	12506.9	NA	NA	NA	NA	NA	92.3188	89.372	0.09734	83.8663	79.0698	0.05928	84.5821	79.9712	0.0696	82.8283	0.156	907700000
		PRO3	YER023W	0	0	0	0	0	0	20	6	3	1019.85	4583.2	0	NA	NA	NA	NA	NA	97.9021	93.007	0.03802	95.4545	84.8485	0.02706	96.1538	85.5478	0.02347	82.1782	0.05	31759000000
		YAT2	YER024W	0	0	0	0	0	0	8	0	0	857.858	0	0	NA	NA	NA	NA	NA	94.8052	89.3939	0.05614	89.0811	80.5766	0.04852	89.8268	82.215	0.05622	83.7302	0.142	467760000
		GCD11	YER025W	0	0	0	0	0	0	64	17	14	7010.66	16831.8	21623.6	NA	NA	NA	NA	NA	99.241	94.8767	0.01479	96.9639	89.2473	0.02331	93.6131	85.7056	0.01873	90.5923	0.39	18248000000
		CHO1	YER026C	NA	NA	0	0	0	0	21	0	0	2752.09	0	0	NA	NA	NA	NA	NA	96.7391	92.5121	0.04555	92.0578	82.3105	0.04001	95.6522	86.2319	0.02356	80.1181	0.459	1606900000
		GAL83	YER027C	0	0	0	0	0	0	18	7	2	841.769	7119.85	0	NA	NA	NA	NA	NA	95.4436	91.8465	0.06691	87.0588	81.098	0.06896	89.0215	84.2482	0.08028	77.0526	0.484	797500000
		MIG3	YER028C	0	0	0	0	0	0	5	0	0	279.421	0	0	NA	NA	NA	NA	NA	74.4949	82.9125	0.40286	53.9024	62.2764	0.23911	56.4677	65.257	0.27931	83.6614	0.463	NA
		SMB1	YER029C	NA	NA	0	0	0	0	109	58	50	35494.1	18976.8	39024.4	NA	NA	NA	NA	NA	94.4162	89.5093	0.04583	85.5	77.8333	0.03302	84.7716	80.7107	0.07027	80.303	0.087	263030000
		CHZ1	YER030W	0	0	0	0	0	0	13	3	1	1548.78	0.796609	0	412	35	12	995.211	209.462	83.7662	88.5281	0.2727	73.3766	73.5931	0.09812	76.7742	74.8387	0.01523	80.303	0.829	457470000
		YPT31	YER031C	NA	NA	0	0	0	0	27	7	4	6008.61	6043.78	3406.04	604	240	126	20827.3	35748.5	100	93.2735	0.001	97.3094	87.8924	0.02419	97.3094	87.145	0.01726	85.5799	0.652	11572000000
		FIR1	YER032W	0	0	0	0	0	0	27	4	1	2159.87	2713.88	0	520	93	33	2108.93	1424.88	80.4077	84.1827	0.2431	66.2162	71.2838	0.18012	67.1525	71.861	0.17888	85.5799	2.963	NA
		ZRG8	YER033C	0	0	0	0	0	0	7	2	1	119.066	826.244	0	310	28	9	178.963	166.406	80.4608	82.3656	0.18451	65.3536	67.5022	0.09884	68.2482	69.6472	0.11985	78.7938	0.509	126370000
		EDC2	YER035W	0	0	0	0	0	0	10	0	0	48.356	0	0	399	72	33	3128.6	3536.78	86.8966	85.2874	0.1521	68.4932	73.516	0.22435	68.4932	73.9726	0.20983	83.1224	0.105	NA
		ARB1	YER036C	0	0	0	0	0	0	70	12	2	6657.15	8478.35	375.367	NA	NA	NA	NA	NA	99.5082	94.0984	0.00947	NA	NA	NA	97.7049	89.1257	0.0221	84.7826	0.266	35796000000
		PHM8	YER037W	0	0	0	0	0	0	0	0	0	0	0	0	400	73	24	2181.66	6249.82	95.0156	91.4849	0.08495	86.9159	81.1007	0.07921	90.3427	81.6199	0.04546	80.6706	0.139	8050900
		KRE29	YER038C	0	0	0	0	0	0	5	3	2	857.577	2.90476	1208.71	NA	NA	NA	NA	NA	82.7586	85.4885	0.18402	66.8803	73.5043	0.1626	70.6131	73.9958	0.15791	81.068	0.218	2528900
		HVG1	YER039C	0	0	0	0	0	0	9	0	0	2263.22	0	0	NA	NA	NA	NA	NA	NA	NA	NA	63.6364	58.0645	0.0703	NA	NA	NA	88.8889	0.187	NA
		GLN3	YER040W	0	0	0	-0.040604	0	0	18	5	3	964.422	1684.79	3317.13	NA	NA	NA	NA	NA	NA	NA	NA	83.7178	79.014	0.09019	87.4659	82.5159	0.08128	87.0968	0.358	64488000
		YEN1	YER041W	0	0	0	0	0	0	7	1	0	95.7716	0	0	NA	NA	NA	NA	NA	83.1812	84.9631	0.19832	74.2894	73.7726	0.10394	75.4499	73.5219	0.10241	87.0564	0.082	NA
		MXR1	YER042W	0	0	0	0	0	0	9	2	2	819.368	4.8	2	97	12	4	50.0241	48.1754	95.6522	90.2174	0.03746	90.2174	82.971	0.03979	91.3043	80.9783	0.0322	83.5897	2.851	1425700000
		SAH1	YER043C	0	0	0	0	0	0	24	3	1	3598.66	5517.87	0	NA	NA	NA	NA	NA	99.3318	94.2094	0.01889	97.7728	90.4974	0.03895	97.5501	90.8686	0.03126	85.8369	0.578	247000000000
		ERG28	YER044C	0	0	0	0	0	0	16	14	10	1601.81	20.6304	12.9381	NA	NA	NA	NA	NA	97.973	94.1441	0.04095	18	23.3333	0.17321	15.6328	19.5203	0.0163	88.009	0.343	689470000
		MEI4	YER044C	0	0	0	0	0	0	5	2	1	1617.77	0	0	102	9	4	43.5686	111.666	84.0686	86.2745	0.20112	NA	NA	NA	NA	NA	NA	74.8092	0.266	NA
		ACA1	YER045C	0	0	0	0	0	0	3	0	0	55.1567	0	0	117	19	5	174.783	114.194	75.8065	81.7876	0.36813	57.5238	62.9206	0.17913	59.4862	65.6785	0.21716	80.5118	0.973	NA
		SPO73	YER046W	0	0	0	0	0	0	0	0	0	0	0	0	98	25	6	265.488	220.244	93.75	89.1204	0.06153	81.9444	77.0833	0.08391	88.8112	83.2168	0.06981	78.8119	0.415	NA
		SAP1	YER047C	0	0	0	0	0	0	19	5	1	1188.25	5099.43	0	116	29	7	420.534	464.188	87.8484	87.068	0.14148	76.4576	74.4041	0.11098	23.1954	29.8685	0.01149	84.472	0.544	91435000
		CAJ1	YER048C	0	0	0	0	0	0	8	2	0	72.6672	205.803	0	198	90	46	4020.84	13528.9	98.7212	91.8159	0.01385	NA	NA	NA	NA	NA	NA	76.7258	0.524	10936000000
		ISD11	YER048W	0	0	0	0	0	0	8	2	1	1575.76	0	0	NA	NA	NA	NA	NA	95.7447	92.1986	0.08684	NA	NA	NA	NA	NA	NA	74.5059	NA	1620400000
		TPA1	YER049W	0	0	0	-0.048087	0	0	15	1	0	346.283	0	0	365	63	28	4320.82	13437.9	96.8944	91.4596	0.03523	91.4729	83.0491	0.03835	90.8385	83.5921	0.04362	74.2802	0.629	5008200000
		RSM18	YER050C	0	0	0	0	0	0	35	6	0	1768.9	1.67547	0	NA	NA	NA	NA	NA	92.029	90.0966	0.1022	70.8333	67.2619	0.06252	76.1589	73.0684	0.08355	70.4797	0.465	21127000
		JHD1	YER051W	0	0	0	0	0	0	4	2	2	0	0	0.978388	101	4	0	7.53131	0	82.5203	87.8726	0.27056	73.8	74.6667	0.10453	76.8145	78.4274	0.11747	70.5882	0.313	15684000
		HOM3	YER052C	0	0	0	0	0	0	15	5	1	476.403	424.623	0	586	202	82	26949.1	21037.8	99.0512	93.5484	0.01469	95.0664	85.1992	0.02466	96.2049	87.6028	0.02393	81.5686	0.256	16162000000
		PIC2	YER053C	0	0	0	0	0	0	5	0	0	214.031	0	0	113	10	2	81.2964	34.392	98	92.3333	0.03043	NA	NA	NA	9.66667	8.88889	0.08207	74.364	0.813	6023100
		GIP2	YER054C	0	0	0	0	0	0	17	2	1	1046.53	172.197	0	137	23	5	203.559	45.8654	89.5985	89.4161	0.14657	NA	NA	NA	81.2727	79.8182	0.0936	83.004	0.728	NA
		HIS1	YER055C	0	0	0	0	0	0	6	0	0	1.55111	0	0	NA	NA	NA	NA	NA	95.6229	90.4602	0.04507	NA	NA	NA	92.9293	86.6442	0.05361	71.6797	0.226	17540000000
		FCY2	YER056C	0	0	-0.024773	-0.061851	-0.054639	-0.0264043	6	1	0	613.175	0	0	164	42	13	785.144	1139	97.7486	92.1201	0.03345	NA	NA	NA	73.6364	69.5758	0.05973	88.8224	0.376	1160900000
		RPL34A	YER056C	-0.052	0	0	0	0	0	15	2	1	800.503	1132.57	0	NA	NA	NA	NA	NA	NA	NA	NA	NA	NA	NA	NA	NA	NA	71.2355	0.134	9779600000
		HMF1	YER057C	0	0	0	0	0	0	5	0	0	485.875	0	0	NA	NA	NA	NA	NA	96.8992	91.4729	0.04269	NA	NA	NA	91.4729	86.8217	0.08237	72.5146	0.067	16291000000
		PET117	YER058W	0	0	0	0	0	0	2	0	0	0	0	0	NA	NA	NA	NA	NA	NA	NA	NA	90.6542	85.0467	0.05636	87.8505	82.5545	0.04902	73.5294	0.145	170170000
		PCL6	YER059W	0	0	-0.013645	0	0	0	13	2	1	1746.69	946.016	0	412	39	10	423.479	616.656	92.8571	89.6825	0.08874	77.9859	77.4395	0.11207	83.848	81.4727	0.10716	82.6087	0.282	204420000
		FCY21	YER060W	0	0	0	0	0	0	3	0	0	103.073	0	0	129	14	3	77.2682	72.5975	NA	NA	NA	NA	NA	NA	72.6297	69.4693	0.07511	81.9085	0.161	52757000
		FCY22	YER060W	0	0	0	0	0	0	3	0	0	218.518	0	0	NA	NA	NA	NA	NA	92.081	86.9859	0.05797	NA	NA	NA	NA	NA	NA	79.2857	0.622	NA
		CEM1	YER061C	0	0	0	0	0	0	2	0	0	53.7948	0	0	800	277	96	50511.5	35188	92.5339	88.537	0.07666	NA	NA	NA	85.7466	79.1101	0.06191	85.0163	0.61	431320000
		HOR2	YER062C	0	0	0	0	0	0	20	3	0	3533.71	2901.55	0	405	29	6	175.752	54.2431	99.2	92.1333	0.01131	96.8	84.8	0.01537	98	86.4	0.01014	80.4348	0.31	20122000000
		THO1	YER063W	0	0	0	0	0	0	15	1	0	143.238	0	0	156	19	2	153.449	31.4104	NA	NA	NA	70.5882	71.644	0.12344	71.4286	75.2976	0.17294	75.3036	0.625	7432600000
		ICL1	YER065C	0	0	0	0	0	0	9	0	0	191.812	0	0	214	26	3	248.426	58.328	98.2047	91.8013	0.02651	94.2549	83.7822	0.02699	NA	NA	NA	83.3333	0.221	NA
		RRT13	YER066W	0	0	-0.017138	0	0	0	1	0	0	0	0	0	133	24	4	145.928	82.9517	74.7312	79.9283	0.25365	32.3615	33.139	0.06983	NA	NA	NA	87.8	0.021	NA
		RGI1	YER067W	0	0	0	0	0	0	7	1	1	295.749	0	0	121	15	5	84.9759	146.181	97.5155	92.1325	0.03934	93.1677	81.7805	0.02555	93.1677	82.8157	0.02184	78.5156	0.284	1634200000
		MOT2	YER068W	0	0	-0.025515	-0.010209	0	0	46	13	8	7503.17	15115.1	17547	NA	NA	NA	NA	NA	94.8893	90.9143	0.06991	89.8132	82.4561	0.04729	91.1715	84.6067	0.05813	72.7969	0.024	549830000
		ARG5,6	YER069W	NA	NA	-0.033566	-0.030739	-0.030917	0	8	1	0	511.915	0	0	NA	NA	NA	NA	NA	NA	NA	NA	NA	NA	NA	NA	NA	NA	NA	NA	NA
		RNR1	YER070W	0	0	0	0	0	0	21	9	4	4022.24	22691	2021	NA	NA	NA	NA	NA	98.0856	92.7177	0.02674	94.5946	86.4489	0.03449	79.3026	73.8658	0.05316	86.9048	4.6	7622600000
		VTC1	YER072W	0	0	0	0	0	0	9	0	0	598.014	0	0	521	161	64	33252.3	39113	100	94.5736	0.001	98.4496	88.3721	0.02035	99.2248	89.4057	0.00679	80.5383	0.86	252160000
		ALD5	YER073W	0	0	0	0	0	0	6	1	0	220.722	0	0	402	39	15	479.481	279.485	95.7692	91.3462	0.07265	NA	NA	NA	64.7059	62.8083	0.00361	82.9365	0.022	23233000000
		RPS24A	YER074W	-0.096	0	0	0	0	0	89	1	0	3059.77	0	0	306	157	69	9104.76	17399.1	99.2593	98.2716	0.08951	NA	NA	NA	18.5185	25.1852	0.19707	77.3438	0.206	116000000000
		YOS1	YER074W	NA	NA	0	0	0	0	3	0	0	203.317	0	0	NA	NA	NA	NA	NA	NA	NA	NA	NA	NA	NA	NA	NA	NA	NA	NA	225490000
		PTP3	YER075C	0	0	0	-0.013168	0	0	8	3	2	194.969	257.444	685.523	477	92	47	3486.1	5836.6	89.0323	86.7384	0.12883	NA	NA	NA	NA	NA	NA	49.9002	0.577	184200000
		ICP55	YER078C	0	0	0	0	0	0	7	0	0	268.322	0	0	217	32	12	341.752	324.626	94.9119	90.8676	0.06761	89.0411	81.6699	0.05059	88.0626	83.3007	0.07571	76.699	0.613	644590000
		AIM9	YER080W	0	0	0	0	0	0	0	0	0	0	0	0	116	12	4	85.1658	49.3373	91.7329	89.5601	0.1062	85.6916	80.1272	0.06371	86.5079	81.6402	0.06752	81.4458	0.231	11568000000
		SER3	YER081W	0	0	0	0	0	0	24	5	1	12961.3	7144.06	0	104	10	1	72.8826	0	98.9339	92.4662	0.01918	95.9488	85.9986	0.02517	89.339	79.8863	0.04296	84.0319	0.42	49667000000
		UTP7	YER082C	0	0	0	0	0	0	76	29	20	7272.16	10189.8	1661.68	NA	NA	NA	NA	NA	94.9458	90.9146	0.06345	91.0714	82.4405	0.03954	90.3571	83.2738	0.04987	81.7073	0.614	2984100000
		GET2	YER083C	0	0	0	0	0	0	2	2	1	0	0	0	761	409	216	82377.7	100540	92.9825	88.1871	0.09126	83.045	77.1626	0.11361	84.669	79.5587	0.13026	77.6031	0.144	1694300000
		ILV1	YER086W	0	0	0	0	0	0	37	5	1	3951.74	366.455	0	1145	139	44	7022.67	3584.47	98.7847	93.9236	0.02349	95.6597	85.9375	0.02692	97.9167	88.7731	0.01688	83.2853	0.323	15880000000
		SBH1	YER087C	0	0	0	0	0	0	29	9	5	6783.34	1041.98	2336.24	409	114	28	202.926	259.079	97.561	94.3089	0.05624	NA	NA	NA	NA	NA	NA	84.4828	0.245	42484000
		AIM10	YER087W	0	0	0	0	0	0	5	0	0	22.2362	0	0	NA	NA	NA	NA	NA	92.3611	90.3356	0.10927	84.922	79.3761	0.06411	85.2686	81.918	0.0877	80.3235	0.151	555090000
		DOT6	YER088C	0	0	0	-0.037869	0	0	10	3	0	430.76	5062.95	0	415	48	10	1745.95	647.32	90.1639	89.6672	0.19889	75.289	71.58	0.12992	NA	NA	NA	90.239	0.225	2609400000
		PTC2	YER089C	0	0	0	0	0	0	12	3	3	874.338	6133.46	28178.2	445	96	36	7857.55	7765.97	96.9828	92.0977	0.05016	83.8983	75.4237	0.0345	89.8925	82.5806	0.05143	88.9764	0.111	12037000000
		TRP2	YER090W	0	0	0	0	0	0	19	5	1	2452.79	209.035	0	540	127	41	16030.8	5028.89	97.6331	90.7298	0.02657	94.4773	82.5115	0.02529	94.0828	84.0237	0.03079	87.451	0.209	25616000000
		MET6	YER091C	0	0	0	0	0	0	14	1	0	428.219	0	0	504	111	54	3793.95	4583.42	98.4355	93.4811	0.03232	95.9583	90.917	0.05554	NA	NA	NA	88.247	2.956	454000000000
		IES5	YER092W	0	0	0	0	0	0	21	11	8	946.333	5393.5	355.278	187	63	26	1096	1501.83	NA	NA	NA	80	74.6667	0.06605	81.1024	76.1155	0.07792	86.4542	0.683	135710000
		TSC11	YER093C	0	0	0	0	0	0	14	4	2	1670.87	508.269	0	NA	NA	NA	NA	NA	82.2378	77.7156	0.05525	3.21678	2.61072	0.00118	7.62238	6.89977	0.03681	84.0532	0.022	16076000
		AIM11	YER093C	0	0	0	0	0	0	2	0	0	142.152	0	0	134	52	18	853.485	470.876	90.5109	87.3479	0.12763	NA	NA	NA	NA	NA	NA	81.0811	0.549	56061000
		PUP3	YER094C	0	0	0	-0.009963	0	0	27	15	10	2652.55	11416.9	11852.5	NA	NA	NA	NA	NA	100	94.7967	0.001	96.5854	84.5528	0.01672	25.8687	29.0862	0.05863	77.5148	0.241	2321000000
		RAD51	YER095W	0	0	0	-0.015696	0	0	50	20	8	32156.3	46130.4	32021.2	515	86	38	4655.58	6638.33	98.75	93	0.02457	92.5187	81.5461	0.03478	92.02	83.5411	0.04764	79.1423	6.028	60759000
		SHC1	YER096W	0	0	0	0	0	0	3	0	0	97.2495	0	0	402	23	8	182.954	348.741	84.8077	86.2821	0.20077	66.2362	67.9582	0.1456	70.2048	72.5016	0.15975	84.3137	0.933	NA
		UBP9	YER098W	0	0	0	0	0	0	19	0	0	1451.15	0	0	183	24	11	222.153	117.798	87.5661	87.3457	0.13529	73.022	71.7683	0.08102	75.9791	76.3272	0.10104	85.7988	0.829	NA
		PRS2	YER099C	NA	NA	0	0	0	0	11	3	2	398.764	20.1192	4	NA	NA	NA	NA	NA	98.4277	91.195	0.01705	95.9119	84.1719	0.01552	97.4843	85.1153	0.01123	80.4781	0.558	584290000
		AST2	YER101C	0	0	0	0	0	0	6	1	0	209.023	0	0	142	13	3	71.1354	33.9892	92.3256	90	0.09634	87.6744	80.3101	0.05716	86.9767	81.4729	0.06481	66.2239	0.026	204810000
		SSA4	YER103W	0	0	0	0	0	0	29	13	1	1325.33	6821.22	0	NA	NA	NA	NA	NA	97.8193	91.0696	0.0244	95.1713	83.9564	0.01837	NA	NA	NA	84.8907	0.57	4568600000
		RTT105	YER104W	0	0	0	0	0	0	3	0	0	191.846	0	0	NA	NA	NA	NA	NA	85.0962	87.0192	0.2068	60.9091	68.6364	0.19017	71.4286	75.5556	0.16281	73.8676	0.524	0
		NUP157	YER105C	NA	NA	0	0	0	0	38	10	6	2986.96	4895.73	5963.05	421	25	12	74.9885	154.652	85.868	86.5136	0.17395	71.5407	73.0385	0.13875	42.2208	47.9449	0.03773	76.3975	0.042	2786600000
		MAM1	YER106W	0	0	0	0	0	0	8	3	2	2323.09	161.182	2542.22	131	10	2	28.9211	0	76.2058	81.8864	0.27107	61.25	66.25	0.13734	55.5874	61.2225	0.13575	76.4706	0.132	NA
		GLE2	YER107C	0	0	0	0	0	0	28	5	4	1717.21	92.9322	0	678	125	48	3756.23	6100.02	97.2603	91.6895	0.03013	93.4247	85.2968	0.03558	94.5205	86.5753	0.0334	79.6443	0.145	1541900000
		FLO8	YER108C	0	0	0	0	0	0	5	0	0	146.208	0	0	148	17	5	297.37	116.79	NA	NA	NA	12.1554	12.949	0.15797	NA	NA	NA	85.5397	0.427	NA
		KAP123	YER110C	0	0	0	0	0	0	117	35	18	22438.2	50471.4	101403	NA	NA	NA	NA	NA	98.5624	92.2432	0.02009	96.3163	85.9239	0.02392	96.496	86.9721	0.02378	78.2609	1.149	68342000000
		SWI4	YER111C	0	0	0	0	0	0	20	7	4	3720.29	1224.47	2743.8	383	228	109	13611.8	23328.8	90.4197	87.9866	0.09152	81.932	78.1455	0.06813	83.4552	80.6825	0.07945	83.5968	3.239	93653000
		LSM4	YER112W	0	0	0	0	0	0	94	31	18	36007.5	25235.2	9208.2	NA	NA	NA	NA	NA	NA	NA	NA	81.5385	80.3419	0.07223	NA	NA	NA	67.2447	0.373	2809300000
		TMN3	YER113C	0	0	0	0	0	0	6	0	0	2218.2	0	0	152	22	5	202.835	143.107	93.3428	90.9348	0.10882	84.507	79.8122	0.08035	84.6262	81.1472	0.1028	83.0375	0.072	14406000
		BOI2	YER114C	0	0	0	0	0	0	29	6	3	5419.12	751.123	950.786	407	51	21	2494.26	2997.99	90.4215	87.8352	0.10821	79.9048	76.8254	0.09321	80.6452	77.6724	0.0956	79.1829	0.525	1193200000
		SPR6	YER115C	0	0	0	0	0	0	8	0	0	308.213	0	0	165	8	0	30.3663	0	89.0052	87.26	0.11983	77.8351	73.8832	0.08844	70.8333	73.9583	0.14734	72.5646	0.144	NA
		SLX8	YER116C	0	0	-0.066525	-0.118027	-0.085733	-0.0334407	22	5	1	2710.46	745.77	0	322	158	73	9907.02	17552	80.292	83.09	0.22062	NA	NA	NA	67.3835	72.1625	0.1592	75.2437	0.3	NA
		RPL23B	YER117W	-0.077	0	0	0	0	0	17	2	0	805.246	2812.77	0	NA	NA	NA	NA	NA	100	97.5669	0.001	NA	NA	NA	NA	NA	NA	77.3879	0.208	NA
		SHO1	YER118C	0	0	0	0	0	0	70	13	7	39022.9	20656.6	12744.6	444	76	31	5432.41	4801.94	95.6522	90.942	0.04614	91.8478	84.058	0.04159	89.2761	83.7355	0.06336	87.0897	2.655	0
		AVT6	YER119C	0	0	0	0	0	0	3	0	0	25.3233	0	0	130	20	5	280.347	219.627	94.4321	89.6808	0.08593	86	77.2593	0.05381	88.1696	81.1756	0.08263	86.1017	0.172	NA
		SCS2	YER120W	0	0	0	0	0	0	25	9	3	2390.91	13127.1	19179.7	561	146	61	7258.61	9454.86	93.0328	92.623	0.21571	84.0816	83.6735	0.16456	87.7049	86.7486	0.17534	86.1017	0.927	22607000000
		GLO3	YER122C	0	0	-0.021821	0	0	0	42	8	4	3408.48	2376.93	8418.4	NA	NA	NA	NA	NA	95.1515	90.9764	0.05635	87.2	79.0667	0.03402	89.3145	83.3333	0.04219	86.3931	1.278	10299000000
		YCK3	YER123W	0	0	0	0	0	0	15	0	0	1464.88	0	0	187	41	7	617.647	223.139	96.7619	92	0.03233	91.2381	84.6349	0.03733	92.1905	85.5873	0.03959	86.3931	0.432	999850000
		DSE1	YER124C	0	0	0	0	0	0	9	4	2	248.156	9057.17	18.1029	111	27	19	305.014	2442.26	89.7033	89.3543	0.15195	76.6724	77.2441	0.11636	80.1739	80.6957	0.15354	79.1423	7.869	45887000
		RSP5	YER125W	0	0	0	-0.013984	0	0	253	64	39	212111	120800	109358	NA	NA	NA	NA	NA	NA	NA	NA	97.2806	87.3918	0.01553	96.9136	87.4486	0.02055	91.2351	0.272	1713700000
		NSA2	YER126C	0	0	0	0	0	0	46	20	15	1448.86	171.656	204.905	NA	NA	NA	NA	NA	100	94.1252	0.001	97.318	88.1226	0.01608	99.2337	90.2937	0.0061	82	0.345	5887900000
		LCP5	YER127W	0	0	0	0	0	0	23	1	1	1652.38	0	0	NA	NA	NA	NA	NA	91.5966	90.0093	0.10328	82.8255	79.9631	0.08175	87.1866	82.1727	0.05365	82	0.126	481650000
		SAK1	YER129W	0	0	0	0	0	0	22	8	2	894.248	6995.37	0	153	32	10	359.913	399.036	89.1703	87.54	0.10732	78.559	76.5336	0.09775	79.6552	77.069	0.0825	87.6984	0.051	49146000
		RPS26B	YER131W	0	0	0	0	0	0	31	2	1	2318.61	1954.03	0	220	55	11	841.939	463.056	100	94.6779	0.001	96.6387	91.3165	0.05621	98.3193	92.9972	0.02445	77.3547	0.088	NA
		PMD1	YER132C	0	0	0	0	0	0	15	3	0	742.52	1858.35	0	181	27	5	279.285	337.341	88.7115	88.0084	0.14635	76.6761	75.3239	0.1054	80.3744	78.5593	0.10532	76.5166	0.149	68889000
		GLC7	YER133W	-0.023	0	-0.028973	-0.0481	-0.026044	0	160	65	41	60381.2	248268	168411	NA	NA	NA	NA	NA	100	96.4744	0.001	19.2308	18.3761	0.02523	100	93.1624	0.001	86.4271	0.04	1945600000
		GDI1	YER136W	0	0	0	0	0	0	18	10	9	1397.2	850.876	48889.2	NA	NA	NA	NA	NA	99.7783	93.2003	0.00312	97.7827	87.5831	0.01452	98.4479	87.9527	0.01179	84.8425	0.378	20708000000
		RTR1	YER139C	0	0	0	0	0	0	31	8	3	3785.9	3389.67	0	204	61	24	773.56	2950.3	97.3451	92.4779	0.04419	NA	NA	NA	94.6903	86.1357	0.03055	81.194	0.603	163850000
		COX15	YER141W	0	0	0	0	0	0	8	1	0	5702.67	0	0	NA	NA	NA	NA	NA	95.0617	89.8491	0.07521	93.2099	84.4993	0.04319	90.7407	83.4705	0.05669	88.0531	0.383	581460000
		MAG1	YER142C	0	0	0	0	0	0	18	0	0	481.003	0	0	110	19	7	129.922	402.125	89.527	87.0495	0.08696	68.8761	66.2824	0.06365	81.0811	79.1667	0.07653	73.8351	0.488	183870000
		DDI1	YER143W	0	0	0	0	0	0	20	11	8	3028.07	7480.35	13904.3	104	23	6	547.532	274.379	93.4579	89.5639	0.08053	87.3832	81.9315	0.07504	86.4802	80.8858	0.06942	73.8351	0.182	1688200000
		UBP5	YER144C	0	0	0	0	0	0	10	1	1	1871.1	0	0	118	36	9	988.692	367.027	87.4534	86.7909	0.15077	71.0591	70.8539	0.13148	73.7864	75	0.15443	85.0649	0.447	NA
		FTR1	YER145C	0	0	-0.049761	-0.019425	0	0	28	1	0	1798.97	0	0	437	44	15	679.037	660.319	97.5248	93.2343	0.04633	90.8867	83.0049	0.04443	96.7822	87.8713	0.0265	87.4502	1.952	1055800000
		LSM5	YER146W	0	0	0	0	0	0	55	18	15	5058.08	4103.18	1249.32	NA	NA	NA	NA	NA	NA	NA	NA	73.1092	68.3473	0.07411	95.6989	90.3226	0.0473	80.6641	1.078	492020000
		SCC4	YER147C	0	0	0	0	0	0	14	2	1	732.641	3472.36	0	NA	NA	NA	NA	NA	90.24	88.5333	0.15283	81.0726	77.4974	0.07862	83.36	80.0533	0.10317	82.8694	0.624	NA
		SPT15	YER148W	0	0	0	-0.011899	0	0	141	57	36	52030.6	68951.4	69619.1	NA	NA	NA	NA	NA	100	94.1667	0.001	99.1667	88.75	0.00574	98.75	90	0.01064	82.906	0.104	987120000
		PEA2	YER149C	0	0	0	0	-0.010627	0	10	4	2	821.841	631.728	4578	155	50	25	773.57	1837.34	91.4286	87.381	0.07773	NA	NA	NA	82.7014	78.357	0.08513	73.384	1.431	997490000
		SPI1	YER150W	0	0	0	0	0	0	3	0	0	45.0038	0	0	430	46	12	697.805	936.218	93.2432	88.964	0.10084	73.6486	69.5946	0.07541	NA	NA	NA	82.2134	1.873	NA
		UBP3	YER151C	0	0	0	0	0	0	436	22	6	184175	23863.5	10286.4	524	363	170	44970.4	64178.7	90.7996	88.4629	0.11248	80.4772	75.0181	0.06142	83.6245	79.294	0.0741	77.1552	0.426	5924600000
		PET122	YER153C	0	0	0	0	0	0	5	1	0	410.757	0	0	547	135	61	9571.72	14893.7	90.1575	89.2388	0.18549	NA	NA	NA	82.2835	81.2336	0.15038	85.782	0.447	NA
		OXA1	YER154W	0	0	0	0	0	0	23	6	0	11593.7	2274.2	0	NA	NA	NA	NA	NA	97.2637	91.2935	0.04545	51.1921	46.2366	0.0504	93.7811	83.7479	0.03726	85.782	0.83	611360000
		BEM2	YER155C	0	0	0	0	0	0	49	8	2	11941.2	28205.2	1232.13	516	286	129	32549.5	40767.1	NA	NA	NA	82.6844	78.6685	0.07434	85.3198	80.9327	0.06911	0	0.884	6893400000
		COG3	YER157W	-0.072	0	0	0	0	0	31	8	7	2373.06	260.416	0.666667	NA	NA	NA	NA	NA	91.1471	88.2377	0.11599	83.0235	76.9104	0.07198	NA	NA	NA	70.1271	0.356	209690000
		BUR6	YER159C	0	0	0	0	0	0	10	3	3	881.734	0	0	NA	NA	NA	NA	NA	88.0282	86.385	0.10031	82.5175	78.5548	0.07645	NA	NA	NA	81.7647	0.247	1052500000
		SPT2	YER161C	0	0	0	0	0	0	40	5	2	5070.22	2749.97	675.835	489	72	26	2112.1	2127.04	95.4955	90.6907	0.04829	NA	NA	NA	84.0841	83.0831	0.09674	83.3922	0.506	513680000
		RAD4	YER162C	0	0	0	0	0	0	28	5	2	5478.3	3853.48	2466.41	607	146	53	17851.7	16748.3	90.2116	88.4921	0.11177	NA	NA	NA	82.5627	79.2162	0.06649	81.2834	0.112	28098000
		CHD1	YER164W	0	0	0	0	0	0	53	13	8	2650.85	1890.65	2740.29	253	70	22	1258.36	1591.38	96.1172	91.3488	0.05021	NA	NA	NA	91.8312	83.6624	0.03989	85.8847	0.118	4171900000
		PAB1	YER165W	-0.036	0	0	-0.06648	-0.028103	0	119	35	12	43326.6	58445.3	139705	NA	NA	NA	NA	NA	99.4801	95.8406	0.01642	97.747	91.6811	0.02814	98.0936	91.97	0.02746	89.3701	0.234	172000000000
		DNF1	YER166W	0	0	-0.028531	-0.013698	-0.025158	0	23	1	1	457.589	0	0	153	9	1	48.034	0	97.0719	91.916	0.03915	NA	NA	NA	34.2571	39.6226	0.00664	82.4458	0.329	1195500000
		BCK2	YER167W	0	0	0	0	0	0	15	5	1	1068.19	718.186	0	248	56	11	440.058	148.9	93.772	90.9127	0.10145	82.7506	78.6713	0.07675	85.4631	81.7116	0.09087	92.6148	0.588	93285000
		CCA1	YER168C	0	0	0	0	0	0	5	1	0	66.8083	0	0	NA	NA	NA	NA	NA	NA	NA	NA	86.8132	81.3187	0.07385	87.9121	81.8071	0.06686	78.7524	0.19	2669500000
		RPH1	YER169W	0	0	0	0	0	0	5	3	0	169.708	435.027	0	NA	NA	NA	NA	NA	94.9749	89.6566	0.0656	86.8812	79.2079	0.06012	88.1841	81.675	0.07071	84.4488	0.769	278660000
		ADK2	YER170W	0	0	0	0	0	0	3	0	0	264.62	0	0	133	7	0	26.6594	0	91.1504	87.6106	0.12617	82.9787	76.0284	0.07248	83.4043	76.5957	0.09788	75.3488	2.612	NA
		RAD3	YER171W	0	0	0	0	0	0	49	15	8	30796.7	7083.74	37581	NA	NA	NA	NA	NA	98.9717	92.5878	0.00957	97.3008	87.1465	0.01391	97.6864	87.1894	0.01014	80	0.114	362090000
		BRR2	YER172C	0	0	-0.042635	-0.054667	-0.057707	0	93	56	44	15149.9	62215.7	42470.5	NA	NA	NA	NA	NA	90.573	89.0327	0.11559	80.6169	78.1614	0.08654	33.0205	40.2588	0.0084	75.3521	0.031	1704600000
		RAD24	YER173W	0	0	0	-0.034918	0	0	22	6	4	2269.87	400.333	0	192	33	15	216.4	143.263	87.1601	86.2538	0.12403	76.6117	75.4623	0.0971	76.9231	76.6717	0.10473	75.3521	0.08	NA
		GRX4	YER174C	0	0	0	0	0	0	19	7	3	907.289	874.619	18290	130	13	7	114.796	183.609	91.3934	90.5738	0.13921	86.4754	82.5137	0.06198	85.6557	82.1038	0.07328	85.473	0.543	554250000
		TMT1	YER175C	0	0	0	0	0	0	3	1	0	3.45771	0	0	118	6	1	8.35589	0	89.9666	86.3991	0.08591	82.6087	78.4838	0.06398	82.2742	80.0446	0.09147	77.3649	0.613	1998100000
		ECM32	YER176W	0	0	0	0	0	0	1	0	0	0	0	0	144	25	7	225.179	328.078	88.7701	88.4433	0.15918	78.9015	76.286	0.0939	78.5461	77.2754	0.11932	70.5653	0.026	390650000
		BMH1	YER177W	0	0	-0.051694	-0.064201	-0.093609	-0.0166666	103	34	11	38580	111330	23801	576	140	39	12304.3	5544.15	99.2509	93.2584	0.00884	97.0037	85.8926	0.01691	97.417	89.1759	0.00501	92.016	0.083	82550000000
		PDA1	YER178W	0	0	0	0	0	0	24	6	2	5236	9111.96	0	615	189	92	14955.3	43215.4	99.0476	93.254	0.02089	95.2381	86.6667	0.03743	88.9849	81.1375	0.02148	89.801	0.27	24189000000
		DMC1	YER179W	0	0	0	0	0	0	25	4	2	15153	5984.44	0	80	14	4	131.194	137.68	99.4012	91.9162	0.00607	20.3593	18.8623	0.00409	98.2036	86.6267	0.00708	77.0774	0.201	NA
		ISC10	YER180C	0	0	-0.01601	0	-0.015377	0	3	0	0	26.4779	0	0	99	10	1	65.401	0	84.6442	88.015	0.23794	NA	NA	NA	NA	NA	NA	76.8786	0.102	NA
		SLO1	YER180C	NA	NA	0	0	0	0	3	0	0	35.2123	0	0	426	41	10	1342.37	821.896	76.7442	79.0698	0.23476	NA	NA	NA	NA	NA	NA	67.9612	NA	6574100
		FMP10	YER182W	0	0	0	0	0	0	5	0	0	76.0712	0	0	140	6	2	16.7735	18.3708	91.8033	86.7486	0.06601	NA	NA	NA	87.2951	80.1913	0.0526	66.4093	0.741	292040000
		FAU1	YER183C	0	0	0	0	0	0	2	0	0	0	0	0	131	13	8	87.8795	228.411	90.0474	85.1501	0.06902	NA	NA	NA	83.8863	81.0427	0.10106	73.7044	0.2	33138000
		PUG1	YER185W	0	0	0	0	0	0	0	0	0	0	0	0	105	10	1	46.0234	0	91.0891	88.8889	0.11042	NA	NA	NA	73.8318	72.378	0.12532	78.2435	0.061	NA
		DEG1	YFL001W	0	0	0	0	0	0	7	0	0	79.1702	0	0	816	308	129	38038.6	43777.1	90.0452	89.9698	0.13567	74.8879	76.5321	0.12433	79.8643	81.448	0.14006	80.5687	0.384	221510000
		SPB4	YFL002C	0	0	0	0	0	0	364	38	23	235883	1475.06	3572.35	NA	NA	NA	NA	NA	93.2343	89.934	0.08475	88.1384	82.0977	0.05283	87.6238	83.5534	0.08814	80.6604	0.236	410830000
		MSH4	YFL003C	0	0	0	0	0	0	11	1	1	3529.84	0	0	176	70	29	3895.7	5872.43	92.8246	90.6606	0.10113	85.9251	81.4226	0.06554	NA	NA	NA	71.0983	0.409	NA
		VTC2	YFL004W	0	0	0	0	0	0	6	2	0	6096.58	473.012	0	126	14	1	119.066	0	95.7729	92.1498	0.06551	87.846	83.3534	0.08377	56.9301	58.1901	0.04039	83.432	0.61	16281000000
		SEC4	YFL005W	0	0	0	0	0	0	38	14	8	6907.47	33104.6	11070	NA	NA	NA	NA	NA	99.5349	94.1085	0.00781	99.0698	87.2868	0.00485	98.6047	89.9225	0.01223	84.5266	0.126	5480500000
		BLM10	YFL006W	0	0	0	0	0	0	32	8	3	903.262	1379.14	0	176	33	3	2830	7106.01	94.7737	90.0762	0.06653	NA	NA	NA	89.5007	83.0767	0.05922	84.3501	0.158	689020000
		SMC1	YFL008W	-0.083	-0.11	0	0	0	0	44	17	6	3883.91	50747.7	33297.6	NA	NA	NA	NA	NA	95.4397	90.9881	0.05918	87.4507	79.558	0.04098	89.4395	82.7241	0.05105	63.9623	1.995	2303900000
		CDC4	YFL009W	0	0	0	0	-0.017821	0	24	13	8	3500.67	18101.4	4626.84	NA	NA	NA	NA	NA	93.8383	90.1155	0.08341	83.0573	77.9618	0.07031	87.1338	81.9533	0.0767	87.8713	0.032	172330000
		WWM1	YFL010C	0	0	-0.081565	-0.065353	-0.155385	-0.022158	69	1	1	10765.2	0	0	166	35	10	501.032	238.402	87.7934	84.82	0.11492	76.4151	75.1572	0.15656	83.0189	78.9308	0.0998	87.8713	0.417	1368300000
		AUA1	YFL011W	NA	NA	0	0	0	0	1	0	0	0	0	0	115	14	3	85.077	54.2388	NA	NA	NA	NA	NA	NA	NA	NA	NA	72.5838	0.236	NA
		HXT10	YFL011W	0	0	0	0	0	0	3	1	0	20.8861	0	0	491	113	37	9933.86	17124.7	95.2381	89.6825	0.06291	90.4762	81.5629	0.053	NA	NA	NA	75.8755	1.925	NA
		IES1	YFL013C	0	0	0	0	0	0	37	15	10	1646.88	9912.43	184.842	301	137	49	11672	7281.8	89.8281	87.5358	0.13818	77.0604	72.3901	0.08095	80.8023	77.8415	0.10466	71.8095	0.15	213040000
		HSP12	YFL014W	0	0	0	0	-0.015722	0	8	0	0	373.514	0	0	184	40	11	679.442	432.594	97.2477	94.8012	0.06595	87.156	86.8502	0.13692	91.7431	88.3792	0.06788	82.3762	0.597	17199000000
		MDJ1	YFL016C	0	0	0	0	-0.017289	0	21	1	1	1583.39	0	0	NA	NA	NA	NA	NA	96.6732	90.5414	0.0416	89.1892	79.9228	0.03594	92.0849	84.556	0.0441	83.7302	0.45	2667300000
		GNA1	YFL017C	0	0	0	0	0	0	11	2	2	171.889	0	0	NA	NA	NA	NA	NA	91.8239	89.5178	0.12218	89.9371	81.3417	0.0341	86.7925	83.6478	0.09467	86.1224	0.717	2883400000
		LPD1	YFL018C	0	0	0	0	0	0	18	7	4	3266.72	12312.4	25	NA	NA	NA	NA	NA	98.3968	91.5832	0.02187	94.3888	85.9719	0.03595	96.3928	85.8383	0.02007	77.7996	0.36	48363000000
		SMX2	YFL018W	0	0	0	0	0	-0.0200926	46	17	6	4261.54	863.681	31.316	NA	NA	NA	NA	NA	96.1039	92.6407	0.07822	NA	NA	NA	NA	NA	NA	78.4314	0	110010000
		PAU5	YFL020C	0	0	0	0	0	0	0	0	0	0	0	0	106	11	1	37.637	0	92.6829	86.9919	0.06403	88.5246	83.8798	0.08145	NA	NA	NA	79.8419	0.718	NA
		GAT1	YFL021W	0	0	0	-0.057541	-0.042776	-0.0372163	NA	NA	NA	NA	NA	NA	143	20	3	168.84	36.7439	4.5098	4.37908	0.04764	NA	NA	NA	80.1158	75.9974	0.08056	82.7451	1.063	297440000
		FRS2	YFL022C	0	0	0	0	0	0	16	2	1	703.725	0	0	NA	NA	NA	NA	NA	97.6143	92.9755	0.04198	NA	NA	NA	96.0239	87.4089	0.02925	77.3764	0.445	52309000000
		BUD27	YFL023W	0	0	0	0	0	0	57	9	3	6865.95	2309.01	27462.1	693	244	89	43559.9	62709.2	79.0989	82.7701	0.2309	NA	NA	NA	63.4686	67.9787	0.15149	87.4251	0.165	1676500000
		EPL1	YFL024C	0	0	0	0	0	0	29	15	11	1465.13	826.221	3116.77	NA	NA	NA	NA	NA	89.4025	85.7948	0.05573	NA	NA	NA	90.7473	82.5623	0.03619	88.2	0.563	271930000
		BST1	YFL025C	0	0	0	-0.018583	-0.037284	0	NA	NA	NA	NA	NA	NA	619	271	96	64914.2	43445.7	88.5437	88.6731	0.17846	79.3804	77.8638	0.12495	79.2836	78.1542	0.12552	78.6822	0.458	3439400
		STE2	YFL026W	0	0	0	0	0	0	18	6	4	4457.34	14331.8	4578	NA	NA	NA	NA	NA	95.5916	89.9459	0.04842	76.1044	69.411	0.05621	89.5592	81.7479	0.05114	80.6773	1.342	1273300000
		GYP8	YFL027C	0	0	0	0	0	0	0	0	0	0	0	0	519	158	59	31096.4	20185.6	88.7324	88.2629	0.16888	79.9197	76.8407	0.12069	78.5571	78.8911	0.13956	81.5476	0.297	16530000
		CAF16	YFL028C	0	0	0	0	0	0	8	2	0	198.065	86.7908	0	166	6	1	15.1298	0	96.8858	90.3114	0.03552	92.0415	83.8524	0.04507	91.6955	84.5444	0.05098	79.6117	0.127	3865100000
		CAK1	YFL029C	0	0	-0.039891	-0.054271	-0.054382	0	11	2	1	345.318	1153.58	0	NA	NA	NA	NA	NA	86.6848	86.5942	0.1672	77.027	75.2252	0.10215	80.7588	78.5005	0.12343	85.1648	0.389	30852000
		AGX1	YFL030W	0	NA	0	0	0	0	3	1	0	192.877	0	0	122	4	0	4.67062	0	96.6234	90.9091	0.05229	NA	NA	NA	92.4675	83.29	0.05013	82.846	0.344	30047000
		HAC1	YFL031W	0	0	0	0	0	0	10	1	0	564.627	0	0	647	183	74	30152.3	30999.2	97.479	94.6779	0.07934	NA	NA	NA	85.2941	81.0924	0.10503	81.7289	0.162	NA
		RIM15	YFL033C	0	0	-0.018782	0	-0.016792	0	30	6	1	18748.3	7549.27	0	625	280	82	77180.4	39819.8	94.6358	90.2503	0.06581	NA	NA	NA	NA	NA	NA	82.9412	0.349	1584600000
		RPL22B	YFL035C	0	0	0	0	0	0	4	0	0	130.385	0	0	107	5	2	11.634	3.63746	94.3089	91.5989	0.12539	NA	NA	NA	NA	NA	NA	76.2376	0.072	2283500000
		MOB2	YFL035C	0	0	0	-0.037354	-0.028394	0	10	2	1	2300.79	52.0722	0	NA	NA	NA	NA	NA	98.2578	93.4959	0.03236	NA	NA	NA	NA	NA	NA	84.8837	0.088	368600000
		RPO41	YFL036W	0	0	0	0	0	0	14	3	1	1104.56	13802	0	120	72	46	2494.06	10383.1	95.7069	90.4022	0.0503	88.7657	81.1284	0.04644	89.9191	82.4626	0.05107	84	0.999	142410000
		TUB2	YFL037W	0	0	0	-0.011623	-0.033149	0	69	8	2	13880.5	6851.11	4578	NA	NA	NA	NA	NA	100	94.3837	0.001	98.9059	86.725	0.00614	99.7812	90.6637	0.00217	92.8977	2.333	15753000000
		YPT1	YFL038C	0	0	-0.020844	-0.015316	-0.023002	0	41	10	7	11654.2	18196.8	111820	NA	NA	NA	NA	NA	100	92.233	0.001	99.0291	87.2168	0.00357	100	90.1294	0.001	92.8977	0.203	7348800000
		ACT1	YFL039C	-0.134	-0.06	0	0	0	0	130	57	33	57160.6	151267	271494	NA	NA	NA	NA	NA	99.7333	97.3333	0.001	96	91.1111	0.001	96	91.7333	0.001	91.4513	0.48	223000000000
		FET5	YFL041W	0	0	0	0	0	0	20	1	1	1714.5	0	0	418	54	24	1763	1161.76	95.1768	90.6752	0.06777	77.3352	70.4212	0.04818	91.0112	83.9486	0.05873	82.7907	1.03	1432700000
		YFL042C	YFL043C	0	0	0	0	-0.014893	0	NA	NA	NA	NA	NA	NA	134	10	1	22.7241	0	NA	NA	NA	NA	NA	NA	NA	NA	NA	NA	0.93	NA
		OTU1	YFL044C	0	0	0	0	0	0	11	8	3	850.128	1593.03	0	164	4	1	5.37142	0	92.3841	89.6247	0.10932	88.4106	81.7881	0.06036	86.4238	82.6711	0.11034	81.875	1.419	131330000
		SEC53	YFL045C	0	0	0	0	0	0	24	6	0	1973.59	1981.02	0	NA	NA	NA	NA	NA	98.8189	92.2572	0.01841	94.8819	89.1076	0.06271	96.063	88.3202	0.03635	87.9245	0.75	39737000000
		FMP32	YFL046W	0	0	0	0	0	0	3	0	0	198.324	0	0	135	5	4	11.3257	112.164	98.5577	91.8269	0.00948	94.686	83.7359	0.0204	92.2705	83.7359	0.02554	81.3492	0.184	78609000
		RGD2	YFL047W	0	0	0	0	0	0	12	0	0	1081.72	0	0	119	7	3	36.5445	123.176	95.2381	90.3361	0.06145	88.3562	79.1324	0.04181	92.3184	83.0074	0.03291	79.918	0.667	1156000000
		EMP47	YFL048C	0	0	0	0	0	0	37	4	2	7107.4	6902	4578	142	6	1	23.0472	0	NA	NA	NA	81.7978	77.7528	0.07644	82.9213	78.7266	0.07962	79.918	0.321	7586800000
		SWP82	YFL049W	0	0	-0.021558	-0.015934	-0.040131	-0.0142304	12	9	4	42.1269	101.352	0	186	22	4	151.716	102.359	86.859	86.859	0.14843	76.6667	74.7619	0.09448	NA	NA	NA	77.7996	0.75	791840000
		ALR2	YFL050C	0	0	0	0	0	0	9	1	0	273.876	0	0	70	10	1	33.0676	0	75.6098	80.7588	0.26388	64.8064	68.489	0.15467	69.5304	72.2413	0.17624	77.5148	0.517	NA
		DAK2	YFL053W	0	0	0	0	0	-0.0193266	2	0	0	6.06414	0	0	120	7	0	11.9477	0	97.4619	93.9086	0.05233	NA	NA	NA	93.2318	84.4896	0.03947	83.9604	0.796	7483800
		AGP3	YFL055W	0	0	0	0	0	-0.0195404	1	0	0	0	0	0	141	15	2	152.517	6.89901	94.6237	89.4265	0.06846	NA	NA	NA	85.3309	79.3679	0.06603	70.8015	0.104	NA
		AAD6	YFL056C	0	0	0	0	0	0	1	0	0	0	0	0	140	9	1	22.4555	0	77.2727	75.1515	0.15287	NA	NA	NA	NA	NA	NA	77.9961	0.01	NA
		SNO3	YFL060C	0	0	-0.030144	0	-0.026647	-0.0238309	4	2	0	0	0	0	NA	NA	NA	NA	NA	NA	NA	NA	NA	NA	NA	NA	NA	NA	NA	1.856	NA
		LOC1	YFR001W	-0.038	0	0	0	0	0	69	19	4	5371.17	624.066	416.25	NA	NA	NA	NA	NA	95.5882	90.8497	0.04756	89.3204	82.5243	0.03924	86.4078	83.4951	0.05079	66.4151	0.145	737020000
		NIC96	YFR002W	-0.041	0	0	0	0	0	37	12	8	2077.87	9174.71	14226.9	NA	NA	NA	NA	NA	95.3516	91.4978	0.06813	90.7032	83.234	0.04418	86.584	78.805	0.03928	77.2575	1.697	2561000000
		YPI1	YFR003C	0	0	0	0	0	0	9	3	3	1232.86	42.9221	1660.65	NA	NA	NA	NA	NA	91.6129	90.5376	0.10084	83.2258	81.9355	0.08876	80.8917	78.1316	0.07025	82.5926	0.184	27781000
		RPN11	YFR004W	-0.029	-0.058	0	0	-0.028665	0	772	369	44	986596	1.30333e+06	37229.3	NA	NA	NA	NA	NA	99.3464	93.2462	0.00952	99.0196	87.3638	0.00549	98.0392	88.0174	0.01205	82.5926	0.427	6340900000
		SAD1	YFR005C	0	0	0	0	0	0	4	0	0	61.6592	0	0	NA	NA	NA	NA	NA	87.7506	88.0475	0.16958	79.0287	75.6439	0.08307	80.1782	78.9161	0.10498	83.7545	0.26	17873000
		YFH7	YFR007W	0	0	0	0	0	0	2	0	0	0	0	0	126	11	1	77.3932	0	88.3853	88.4797	0.16163	75.2809	76.6854	0.14917	75.2113	77.0892	0.11726	68.8462	0.575	90645000
		FAR7	YFR008W	0	0	0	0	0	0	12	4	1	1794.64	8471.44	0	559	132	52	6240.29	6056.76	87.7828	85.822	0.16675	NA	NA	NA	77.5785	77.5785	0.14318	77.5862	0.343	55600000
		GCN20	YFR009W	0	0	0	0	-0.018838	0	34	4	1	3288.97	129.09	0	230	82	40	2725.89	7384.79	97.3404	91.8883	0.03723	NA	NA	NA	NA	NA	NA	76.0784	0.346	18862000000
		UBP6	YFR010W	0	0	0	0	0	0	54	23	17	8461.52	4285.74	8672.19	696	240	91	25871.3	20993.7	96.994	93.2532	0.04988	92.6	85.4667	0.03789	91.1824	85.1035	0.04622	76.9912	0.521	11751000000
		AIM13	YFR011C	0	0	0	0	-0.010623	0	9	6	5	780.08	4043.98	0	179	61	25	1387.73	2401.75	92.9412	90.9804	0.12715	91.7647	81.3725	0.04477	90	83.5294	0.06867	77.712	0.317	1611600000
		IOC3	YFR013W	0	0	0	0	-0.019966	0	21	4	1	425.64	33.8155	0	150	42	14	835.444	2059.81	91.1616	89.0572	0.11482	NA	NA	NA	NA	NA	NA	78.937	0.286	181910000
		CMK1	YFR014C	0	0	0	0	0	0	185	11	1	127574	31752.6	0	99	13	3	107.28	52.346	92.6174	89.038	0.08496	85.4586	80.3132	0.07103	87.1397	80.6356	0.06096	78.8413	0.386	633860000
		GSY1	YFR015C	0	0	0	0	-0.012022	0	21	6	1	8728.85	7669.75	0	122	11	0	159.619	0	98.7288	92.0433	0.01725	94.4993	83.78	0.03275	81.831	72.723	0.02337	85.1485	1.457	964300000
		FAB1	YFR019W	0	0	0	0	0	0	18	6	2	699.519	14102.4	0	NA	NA	NA	NA	NA	93.8045	89.1798	0.06532	NA	NA	NA	NA	NA	NA	82.2695	0.06	232760000
		ATG18	YFR021W	0	0	0	0	0	0	30	5	2	9957.46	7698.89	4578	158	42	7	812.681	104.002	97.2	92.3333	0.0424	NA	NA	NA	94.8	86.2667	0.03936	81.6367	0.248	18506000
		ROG3	YFR022W	0	0	0	0	0	0	9	1	1	572.729	0	0	372	52	11	1426.93	900.489	92.4966	89.9045	0.1111	80.5707	76.9022	0.10421	85.034	81.542	0.09777	91.6335	0.549	3612900
		PES4	YFR023W	0	0	0	0	0	0	1	0	0	0	0	0	112	21	6	381.504	309.38	NA	NA	NA	NA	NA	NA	90.6863	84.8584	0.05325	76.908	0.124	NA
		LSB3	YFR024C	0	0	0	0	-0.013194	0	104	17	9	74109.5	2655.25	665.16	117	14	3	726.75	669.975	95.6522	90.5072	0.03197	NA	NA	NA	NA	NA	NA	88.4244	0.371	4281300000
		HIS2	YFR025C	0	0	0	0	0	0	4	0	0	1439.26	0	0	NA	NA	NA	NA	NA	90.7463	90.0498	0.18134	NA	NA	NA	NA	NA	NA	64.1682	0.267	551210000
		ULI1	YFR026C	0	0	-0.020404	-0.009756	-0.032584	0	0	0	0	0	0	0	140	4	2	4.23076	13.3138	NA	NA	NA	NA	NA	NA	34.1014	43.7788	0.43356	NA	1.017	NA
		ECO1	YFR027W	0	0	0	0	-0.015001	0	21	8	4	2701.49	1609.31	186.453	NA	NA	NA	NA	NA	92.1708	89.7983	0.12555	NA	NA	NA	85.8156	79.669	0.06499	57.845	1.776	NA
		CDC14	YFR028C	0	0	0	0	0	0	167	52	15	92922.1	173971	52255	NA	NA	NA	NA	NA	97.1014	92.1498	0.03855	92.3913	84.1184	0.04412	NA	NA	NA	71.1462	0.57	91005000
		PTR3	YFR029W	0	0	0	0	-0.027341	0	12	2	0	941.159	0	0	NA	NA	NA	NA	NA	93.5294	90.3431	0.09522	83.947	77.565	0.06293	84.3109	80.0098	0.08804	76.5049	0.177	62043000
		MET10	YFR030W	0	0	0	0	0	0	16	1	0	918.342	0	0	128	13	2	62.19	19.5034	94.2995	90.5314	0.08724	23.0918	21.095	0.06698	88.1503	82.4021	0.08142	79.2614	1.647	1025000000
		SMC2	YFR031C	0	0	0	0	-0.015161	0	24	10	4	4430.32	22679.6	0.666667	NA	NA	NA	NA	NA	94.188	90.6838	0.0738	3.84615	3.24786	0.00922	12.862	12.5213	0.00455	81.2048	0.364	338790000
		RPL2A	YFR031C	0	0	0	0	0	0	131	40	7	5312.84	23330.9	15759.2	253	58	14	645.219	369.575	100	97.2441	0.001	NA	NA	NA	NA	NA	NA	75.2918	0.078	143000000000
		RRT5	YFR032C	0	0	0	0	-0.009599	0	2	0	0	5.78741	0	0	73	4	2	7.58936	23.2256	NA	NA	NA	NA	NA	NA	10.7266	9.80392	0.00485	80.8725	0.262	NA
		RPL29	YFR032C	0	0	0	0	0	0	34	0	0	1544.85	0	0	203	73	19	2659.96	2455.07	100	98.3051	0.001	NA	NA	NA	NA	NA	NA	NA	NA	223860000
		QCR6	YFR033C	0	0	0	0	0	0	12	0	0	5770.39	0	0	425	91	38	5759.06	10416.8	NA	NA	NA	NA	NA	NA	81.8792	77.4049	0.03363	81.5686	0.25	383940000
		PHO4	YFR034C	0	0	0	0	0	0	157	10	7	51354.7	4209.61	18083.5	82	17	5	72.771	140.365	91.1672	87.2766	0.08515	NA	NA	NA	NA	NA	NA	87.7301	1.185	104410000
		CDC26	YFR036W	0	0	0	0	0	0	17	6	4	1157.52	0	0	NA	NA	NA	NA	NA	83.0645	79.0323	0.05802	NA	NA	NA	75.8065	76.0753	0.04895	76	0.368	NA
		RSC8	YFR037C	0	0	0	-0.065061	0	0	68	26	18	10745.8	4433.01	8129.91	NA	NA	NA	NA	NA	96.0503	91.7415	0.06904	90.7308	82.1153	0.04014	91.25	83.2738	0.04402	83.6538	0.594	7408000000
		IRC5	YFR038W	0	0	0	0	0	0	8	0	0	212.891	0	0	372	27	11	271.029	306.176	93.2084	89.4614	0.08244	NA	NA	NA	86.5497	79.7661	0.07073	83.6538	0.848	89245000
		SAP155	YFR040W	0	0	0	0	-0.027809	0	22	3	2	2645.27	880.062	36.6342	249	70	31	1357.23	2447.12	94.2289	89.9834	0.05182	85.4086	78.5992	0.04072	89.4317	82.3529	0.04307	86.9048	0.166	755070000
		ERJ5	YFR041C	0	0	0	0	0	0	2	0	0	25.0249	0	0	130	6	1	14.7022	0	88.1356	89.0395	0.22878	85.4237	81.1299	0.06275	85.0847	78.8701	0.04749	83.2512	0.651	825880000
		KEG1	YFR042W	0	0	0	0	0	0	4	1	0	20.011	0	0	NA	NA	NA	NA	NA	89.5	85.6667	0.10472	87.5	78.8333	0.03702	86	80.5	0.1132	83.2512	0.346	28979000
		IRC6	YFR043C	0	0	0	-0.014403	-0.029485	0	7	0	0	1165.86	0	0	NA	NA	NA	NA	NA	NA	NA	NA	63.9344	69.3989	0.12182	70.5394	72.7524	0.12076	82.6087	0.072	36492000
		DUG1	YFR044C	0	0	0	0	0	0	8	5	2	1105.78	13800	0	144	15	5	97.4615	78.0315	99.1684	92.5156	0.01457	84.1121	76.0748	0.0423	96.0499	85.5163	0.02318	78.7276	0.147	51724000000
		CNN1	YFR046C	0	0	0	0	0	0	6	3	0	70.5801	649.748	0	130	15	3	87.7193	8.36338	83.1492	85.5433	0.25158	65.3117	69.3767	0.18899	69.863	72.6941	0.17806	86.5546	0.903	NA
		BNA6	YFR047C	0	0	0	0	-0.018156	0	6	3	2	398.246	0	0	148	12	2	71.9894	17.4189	96.9492	92.0904	0.04546	82.1212	75.7576	0.04723	93.8983	87.2316	0.04381	79.8	0.482	591640000
		RMD8	YFR048W	0	0	0	0	0	0	5	0	0	39.9475	0	0	129	33	12	437.127	1426.73	94.1088	89.9799	0.08042	85.7997	78.3757	0.05673	89.1729	83.1078	0.06799	78.0198	0.092	21416000
		YMR31	YFR049W	0	NA	0	0	0	0	9	3	2	650.281	0	0	463	45	13	543.859	478.391	87.8049	87.5339	0.1558	84.5528	81.3008	0.10182	85.3659	82.1138	0.14392	85.4962	0.429	779320000
		PRE4	YFR050C	0	0	0	0	0	0	31	17	12	1395.46	566.766	6.21218	NA	NA	NA	NA	NA	97.7444	91.2281	0.02522	93.2331	85.8396	0.0471	94.3609	85.7143	0.03766	79.0997	0.477	1828200000
		RET2	YFR051C	0	0	-0.085515	-0.082394	-0.039705	0	35	11	7	7762.43	7878.24	3269.42	NA	NA	NA	NA	NA	96.1538	90.293	0.05331	90.293	83.0281	0.06793	91.0256	84.3101	0.0643	70.4415	0.399	5864400000
		RPN12	YFR052W	0	0	0	0	0	0	59	27	22	6431.95	2523.02	131.384	NA	NA	NA	NA	NA	97.8102	92.0925	0.04226	90.146	81.6302	0.04889	93.4307	84.4282	0.04747	67.4905	0.353	17711000000
		HXK1	YFR053C	0	0	0	0	0	0	16	1	1	2889.33	0	0	445	60	21	1530.09	1109.51	97.5258	93.3333	0.05478	NA	NA	NA	78.1633	76.2585	0.10721	88.6905	1.304	39010000000
		IRC7	YFR055W	0	0	0	-0.021964	0	-0.0201382	1	0	0	0	0	0	142	4	1	7.48606	0	91.2181	87.441	0.0811	NA	NA	NA	75.0623	70.5736	0.07216	76.1431	0.518	NA
		ERG26	YGL001C	0	0	0	0	0	0	20	13	9	1973.99	596.684	3070.28	NA	NA	NA	NA	NA	97.4212	92.0726	0.03126	94.5559	86.0554	0.02663	95.702	87.3926	0.02568	68.62	0.102	4061800000
		ERP6	YGL002W	0	NA	0	0	0	0	4	0	0	58.8146	0	0	122	7	1	11.356	0	93.0556	90.4321	0.09757	88.4259	81.4815	0.05563	81.4815	80.7099	0.12213	77.2727	0.447	4954700
		CDH1	YGL003C	0	0	0	0	0	0	NA	NA	NA	NA	NA	NA	645	258	142	54812.4	137267	96.1131	90.7538	0.0478	93.4629	83.8634	0.03255	94.6996	84.8645	0.02827	77.2727	0.633	NA
		RPN14	YGL004C	0	0	0	0	0	0	22	17	10	66.4555	638.15	3.61691	109	10	3	49.8005	80.5277	85.1319	88.0895	0.25935	71.4964	75.772	0.1802	74.463	78.043	0.19213	76.8173	0.441	287000000
		COG7	YGL005C	0	0	0	0	0	0	14	8	6	4039.32	14884.2	0.333333	659	240	116	16171.9	27709.6	85.7651	84.8161	0.15301	61.747	62.249	0.0942	73.2143	75	0.13409	77.2727	0.231	269760000
		PMC1	YGL006W	0	0	0	0	0	0	32	1	0	11253	0	0	460	35	9	1030.84	748.208	92.3664	88.8889	0.08857	85.2071	79.5717	0.06737	86.6836	82.16	0.08312	82.8431	0.245	803260000
		PMA1	YGL008C	0	0	0	0	0	0	54	5	1	14787	747.717	0	NA	NA	NA	NA	NA	98.803	96.8444	0.04845	95.8606	93.2099	0.08848	85.4145	78.8038	0.06096	91.4286	4.135	285000000000
		LEU1	YGL009C	0	0	0	0	0	0	15	3	0	1387.57	543.058	0	416	34	10	582.811	257.55	98.2028	92.3406	0.02258	16.9448	15.3188	0.03523	93.3248	86.9491	0.0482	76.8317	0.725	89234000000
		SCL1	YGL011C	0	0	-0.016081	0	0	0	45	22	15	39020.8	7323.44	33196.5	NA	NA	NA	NA	NA	98.8095	91.9312	0.01396	96.8254	85.9788	0.01699	97.2222	87.037	0.01649	78.6885	0.028	6366300000
		ERG4	YGL012W	0	0	-0.036634	-0.023035	0	0	19	10	4	8046.54	614.851	1.01905	NA	NA	NA	NA	NA	95.7717	90.3453	0.04673	91.1205	83.2276	0.0459	93.2347	84.8485	0.03333	82.7112	0.597	585550000
		PDR1	YGL013C	0	0	0	0	0	0	19	4	2	2104.76	7144.01	19.9678	537	155	61	15693.3	20578.3	92.0635	88.6088	0.07926	78.361	75.5371	0.09115	84.8206	79.9448	0.06825	84.0237	0.478	294920000
		PUF4	YGL014W	0	0	0	0	-0.01492	0	63	1	0	12869.3	0	0	196	43	17	470.475	2452.31	92.6966	89.0262	0.08843	84.1132	78.7087	0.06124	13.3708	12.6592	0.00363	88.4921	0.424	1254300000
		KAP122	YGL016W	0	0	0	0	0	0	24	5	1	1241.38	5545.89	0	226	66	24	1256.83	2333.69	95.9297	92.3219	0.06766	86.5989	83.0253	0.08898	89.1767	84.5513	0.08367	81.25	0.31	2098600000
		ATE1	YGL017W	0	0	0	0	-0.01838	0	9	1	0	103.981	0	0	99	17	2	143.258	9.1468	89.881	88.2937	0.10814	79.249	76.6798	0.09906	83.6978	81.6435	0.10797	78.125	0.154	668240000
		JAC1	YGL018C	0	0	0	0	0	0	4	0	0	886.136	0	0	NA	NA	NA	NA	NA	94.0217	89.4928	0.07013	78.1553	73.7864	0.08359	83.6957	79.8913	0.09607	78.2383	0.082	432460000
		CKB1	YGL019W	0	0	-0.03821	-0.033562	-0.026216	0	75	19	10	9615.24	5116.56	3080.57	590	228	94	35473.5	41967.7	100	93.6451	0.001	95.3405	86.2605	0.0274	97.482	88.9688	0.01743	89.1608	0.22	1712900000
		GET1	YGL020C	0	0	0	0	0	0	6	2	1	4508.47	0	0	664	365	173	79234.3	72457.8	90.2128	88.6525	0.15568	82.9787	79.5745	0.10998	81.7021	80.5674	0.13256	89.1608	1.038	1929300000
		ALK1	YGL021W	0	0	0	0	0	0	5	1	1	490.712	0	0	120	8	1	36.5602	0	NA	NA	NA	NA	NA	NA	78.5621	77.2549	0.12128	90.7895	7.36	32814000
		STT3	YGL022W	0	0	0	0	-0.017984	0	19	9	7	4281.09	236.247	1.9	NA	NA	NA	NA	NA	98.6072	92.3863	0.02335	94.7075	84.169	0.02708	96.5181	86.9545	0.02371	86	1.11	149670000
		PIB2	YGL023C	NA	NA	0	0	0	0	13	0	0	853.833	0	0	191	88	38	1705.37	4041.44	91.9685	88.294	0.09559	NA	NA	NA	81.5549	77.9472	0.08474	86	0.208	352970000
		PGD1	YGL025C	0	0	-0.029561	-0.049754	-0.027725	0	46	25	18	5496.59	2560.86	472.921	NA	NA	NA	NA	NA	87.9699	87.051	0.15926	76.0192	73.0616	0.10357	78.9855	77.1337	0.13717	82.9167	0.05	504790000
		TRP5	YGL026C	0	0	0	0	-0.01649	0	15	3	1	3627.05	543.058	0	NA	NA	NA	NA	NA	98.727	92.6921	0.01864	96.0396	86.2801	0.02404	97.5955	86.1858	0.01467	85.3448	0.141	96992000000
		CWH41	YGL027C	0	0	0	-0.026184	-0.033469	0	3	0	0	28.8638	0	0	533	103	46	5304.62	8400.5	93.7575	90.4762	0.07632	85.012	81.9744	0.08081	87.6647	82.8343	0.06757	83.5821	2.428	8547700000
		SCW11	YGL028C	0	0	0	0	0	0	4	0	0	160.216	0	0	134	13	2	122.581	26.0964	87.0968	83.6918	0.10367	78.777	74.94	0.09529	73.5714	72.3214	0.11306	80.5882	10.82	672240000
		CGR1	YGL029W	0	0	0	0	0	0	7	0	0	30.2108	0	0	152	111	71	5574.75	24799.4	95.8333	93.6111	0.0845	NA	NA	NA	NA	NA	NA	80.4651	0.236	11072000
		RPL30	YGL030W	-0.093	0	0	0	0	0	135	11	2	11038.7	7610.2	0	NA	NA	NA	NA	NA	100	97.7778	0.001	NA	NA	NA	NA	NA	NA	78.865	0.137	13971000000
		RPL24A	YGL031C	-0.031	0	0	-0.009336	-0.018233	0	66	6	1	2238.18	503.546	0	252	87	28	3136.75	3517.41	NA	NA	NA	NA	NA	NA	NA	NA	NA	79.9213	0.098	99381000000
		AGA2	YGL032C	0	0	0	0	0	0	1	0	0	0	0	0	125	10	2	44.9024	12.4632	75.2809	79.7753	0.32841	NA	NA	NA	65.1685	70.0375	0.21109	75.1468	1.427	135840000
		HOP2	YGL033W	0	0	0	0	-0.022047	0	2	1	1	11636	0	0	NA	NA	NA	NA	NA	88.2883	86.3363	0.1027	NA	NA	NA	80.1762	77.2394	0.06025	71.5953	0.549	NA
		MIG1	YGL035C	0	NA	-0.011812	-0.018348	-0.021225	0	2	3	2	3.05244	164.425	3328.97	172	56	23	842.334	2470.12	91.7323	88.3858	0.09477	NA	NA	NA	85.2362	79.5276	0.08113	90.0596	0.92	160910000
		PNC1	YGL037C	0	0	0	0	0	0	16	2	0	1407.68	777.489	0	137	20	2	169.089	5.68643	97.2222	92.1296	0.05803	91.2037	84.7222	0.05485	93.5185	86.1111	0.04683	78.1065	1.893	9734800000
		OCH1	YGL038C	0	0	0	0	0	0	4	0	0	13.5251	0	0	NA	NA	NA	NA	NA	87.7083	87.9861	0.1857	34.9896	34.3685	0.14983	73.9669	75.6198	0.20298	81.9085	2.828	1088400000
		HEM2	YGL040C	0	0	0	0	0	0	8	2	0	47.1957	0	0	NA	NA	NA	NA	NA	98.8304	91.8129	0.01663	NA	NA	NA	NA	NA	NA	79.7665	1.117	4530700000
		DST1	YGL043W	0	0	0	0	-0.012585	0	30	12	2	1014.25	5607.91	0	299	146	64	6607.91	11130	97.0874	92.5566	0.054	NA	NA	NA	92.2581	86.0215	0.05395	81.2217	0.658	6775400000
		RNA15	YGL044C	NA	NA	0	0	0	0	22	8	6	11937.8	1144.52	26049.4	NA	NA	NA	NA	NA	96.3333	92.2222	0.03976	NA	NA	NA	87.4608	78.9969	0.03062	81.2217	0.68	623220000
		RIM8	YGL046W	0	0	0	0	0	0	10	4	1	2826.36	7513.18	0	278	214	100	21751.2	28380.3	93.1734	89.5449	0.08968	84.058	76.1473	0.05087	88.6029	82.0466	0.06833	79.6875	0.467	34641000
		ALG13	YGL047W	0	0	0	0	0	0	5	4	1	617.561	0	0	NA	NA	NA	NA	NA	89.1089	87.9538	0.16761	75.9804	71.0784	0.10477	NA	NA	NA	79.6992	0.198	195280000
		RPT6	YGL048C	0	0	0	0	0	0	77	35	28	11521.6	26811	14651.6	NA	NA	NA	NA	NA	99.7531	92.8395	0.00332	98.7654	86.5021	0.00654	99.5062	88.8889	0.0033	79.6992	0.093	10096000000
		TIF4632	YGL049C	0	0	0	0	0	0	49	18	10	7578.35	11372.9	13971.1	NA	NA	NA	NA	NA	92.2404	89.3989	0.09544	73.9698	72.2613	0.08464	80.1733	79.3066	0.1023	85.7143	0.175	6715600000
		TYW3	YGL050W	0	0	0	0	-0.037587	0	4	0	0	660.684	0	0	111	12	5	66.7947	67.1618	89.3773	87.4237	0.13308	NA	NA	NA	80.5861	80.5861	0.12186	73.062	0.06	323140000
		MST27	YGL051W	0	0	0	0	-0.019731	0	50	3	1	15620.1	0	0	394	35	7	429.758	889.119	NA	NA	NA	NA	NA	NA	NA	NA	NA	NA	0.05	NA
		PRM8	YGL053W	0	0	0	0	0	0	15	0	0	551.312	0	0	107	15	5	65.1339	36.8828	NA	NA	NA	NA	NA	NA	42.6295	50.8632	0.24258	NA	0.215	NA
		ERV14	YGL054C	0	0	0	0	0	0	10	0	0	1422.68	0	0	320	173	95	8601.63	24118.5	96.3768	89.6135	0.001	NA	NA	NA	NA	NA	NA	71.6243	0.437	379270000
		OLE1	YGL055W	0	0	0	0	-0.011735	0	28	4	2	7554.9	0	0	NA	NA	NA	NA	NA	97.2549	94.7059	0.0823	NA	NA	NA	95.4902	90.5882	0.04995	93.6128	7.478	10381000000
		SDS23	YGL056C	0	0	0	0	0	0	22	0	0	1888.49	0	0	111	13	3	65.9982	92.2477	96.2121	91.1616	0.05255	NA	NA	NA	91.3043	84.184	0.0745	82.9026	0.858	495410000
		GEP7	YGL057C	0	0	0	0	0	0	2	0	0	0	0	0	142	35	12	509.182	438.663	NA	NA	NA	60.274	66.4384	0.15513	62.4138	67.0115	0.20183	74.7748	0.271	172660000
		RAD6	YGL058W	0	0	-0.028459	-0.051356	-0.065132	0	27	8	5	2328.43	15396.2	14376.6	721	135	50	4485.7	6034.54	98.8372	92.8295	0.001	99.422	87.0906	0.001	96.5116	87.9845	0.01568	80.6228	0.174	100160000
		PKP2	YGL059W	0	0	0	0	0	0	94	0	0	41475.9	0	0	140	32	11	633.285	1013.29	97.9633	92.1928	0.02811	NA	NA	NA	93.89	83.5031	0.02677	74.3697	0.606	970340
		YBP2	YGL060W	0	0	-0.014291	0	0	0	25	1	1	3278.34	0	0	372	66	19	4226.78	1994.45	83.3073	85.8034	0.23979	62.4269	66.1306	0.15257	66.568	69.9704	0.17386	78.0556	2.261	51969000
		DUO1	YGL061C	0	0	0	0	0	0	24	10	7	1095.6	4147.32	4427.68	NA	NA	NA	NA	NA	91.498	89.4737	0.10896	76.4	75.6	0.07276	84.8	79.4667	0.05793	78.1768	1.879	720030000
		PYC1	YGL062W	0	0	0	0	0	0	16	1	0	804.729	0	0	109	18	6	365.951	157.331	98.8115	91.1432	0.01474	96.0951	84.3237	0.02051	90.7705	81.4282	0.04524	88.4259	0.869	11621000000
		PUS2	YGL063W	0	0	0	0	0	0	2	0	0	0	0	0	120	54	19	2281.34	4185.82	90.8356	89.2183	0.13369	75.4717	73.2255	0.09344	82.2102	81.1321	0.15344	82.8508	0.243	NA
		MRH4	YGL064C	0	0	0	0	0	0	5	1	0	214.309	0	0	NA	NA	NA	NA	NA	90.0533	87.2706	0.10647	78.4247	72.774	0.0795	81.4433	77.205	0.09396	82.8508	0.249	249870000
		ALG2	YGL065C	0	0	0	0	0	0	2	0	0	10.2961	0	0	NA	NA	NA	NA	NA	91.0537	88.3366	0.11288	84.7826	78.7879	0.05456	88.0952	82.9365	0.07021	77.4319	0.965	479100000
		SGF73	YGL066W	0	0	0	0	0	0	104	25	18	19419.6	2865.37	5.34492	384	216	85	12463.7	22037.4	89.2097	87.4367	0.12008	NA	NA	NA	79.9397	78.0292	0.09429	80.0554	0.186	922840000
		NPY1	YGL067W	0	0	-0.013518	0	-0.024541	0	7	0	0	185.373	0	0	115	17	3	104.342	41.4342	90.3646	87.6736	0.10754	86.9792	80.5556	0.06498	86.9792	80.6424	0.07315	79.0646	0.376	547140000
		MNP1	YGL068W	0	0	0	0	0	0	22	0	0	2936.36	0	0	NA	NA	NA	NA	NA	95.3608	92.6117	0.09086	85.7143	81.2808	0.09091	89.1753	83.8488	0.10403	85.9848	0.15	4965800000
		RPB9	YGL070C	0	0	-0.0328	-0.071174	0	0	36	18	15	16495.4	180.319	217.045	NA	NA	NA	NA	NA	100	93.7158	0.001	99.1803	86.8852	0.00432	100	88.5246	0.001	85.9316	0.684	143800000
		AFT1	YGL071W	0	0	-0.067737	-0.035456	-0.111523	0	19	9	3	10632.1	11947.4	6865	124	35	4	657.185	69.8258	87.6437	86.59	0.12869	53.3716	51.6978	0.10113	80	77.9376	0.09961	87.3767	0.162	NA
		HSF1	YGL073W	0	NA	0	0	0	0	23	3	1	944.242	358.198	0	NA	NA	NA	NA	NA	90.4077	88.809	0.11186	78.4795	75.9064	0.07528	81.1456	79.2761	0.08033	79.3307	0.433	475270000
		MPS2	YGL075C	0	0	0	0	0	0	21	7	4	1569.88	2775.81	12053.7	NA	NA	NA	NA	NA	85.2713	86.3049	0.20384	NA	NA	NA	67.5127	72.758	0.20356	75.1468	0.956	49093000
		RPL7A	YGL076C	0	0	0	0	0	0	117	18	0	9310.68	14375.8	0	NA	NA	NA	NA	NA	4.91803	4.78142	0.0054	NA	NA	NA	NA	NA	NA	78.501	0.087	277000000000
		HNM1	YGL077C	0	0	0	0	-0.017186	0	60	0	0	7253.07	0	0	373	30	10	175.763	243.189	96.6252	90.8822	0.03626	NA	NA	NA	91.8295	84.6063	0.04956	82.5581	0.562	97201000
		DBP3	YGL078C	0	0	0	0	0	0	32	6	2	1053.56	6.8296	0	289	89	26	5618.57	3230.17	NA	NA	NA	91.587	83.5564	0.03879	92.543	84.7036	0.04856	80.5333	0.412	15600000000
		KXD1	YGL079W	0	0	0	0	0	0	11	2	0	778.165	6033.74	0	131	16	5	101.129	114.409	91.2844	89.1437	0.09355	NA	NA	NA	84.8624	79.3578	0.04655	82.0331	0.297	NA
		FMP37	YGL080W	0	0	0	0	0	0	3	0	0	195.897	0	0	207	68	24	1445.02	3102.72	96.9231	91.5385	0.04113	NA	NA	NA	93.8462	89.2308	0.06387	86.0544	0.063	133560000
		SCY1	YGL083W	0	0	0	0	-0.009609	0	9	0	0	1717.53	0	0	106	7	2	35.683	32.7934	90.1985	87.0968	0.11888	64.0547	57.2554	0.0461	84.2432	79.9421	0.09351	74.4094	0.65	400090000
		GUP1	YGL084C	0	0	0	0	0	0	8	0	0	700.547	0	0	220	94	34	2683.6	5213.41	94.6429	90.119	0.06666	89.2857	81.25	0.04842	91.0714	84.2262	0.05738	70.2128	0.708	17106000
		LCL3	YGL085W	0	0	0	0	0	0	0	0	0	0	0	0	134	26	2	356.924	13.8618	92.7007	90.3893	0.08253	85.8182	81.2121	0.06571	83.2117	82.8467	0.12011	76.3052	0.0742	NA
		MAD1	YGL086W	0	0	0	0	0	0	20	6	3	781.501	9919.66	1423.46	423	89	40	3743.56	3804.02	NA	NA	NA	NA	NA	NA	81.1271	77.5448	0.0652	76.9585	0.089	2444600000
		MMS2	YGL087C	0	0	0	0	0	0	11	2	1	26578.6	0	0	171	85	38	2823.17	5494.9	97.0803	90.7543	0.0289	70.8029	64.2336	0.0195	68.6131	62.0438	0.03492	76.9585	0.081	3875500000
		MF(ALPHA)2	YGL089C	0	0	0	0	0	0	2	0	0	172.63	0	0	87	3	0	4.69437	0	87.5	88.8889	0.22017	69.6296	67.9012	0.11435	73.1707	73.4417	0.18085	70.8661	3.969	NA
		LIF1	YGL090W	0	0	0	0	0	0	12	4	4	1814.75	8907.18	11454.7	109	2	0	0.204684	0	77.9621	83.4123	0.29719	NA	NA	NA	65.4206	73.3645	0.2141	73.1293	1.933	NA
		NBP35	YGL091C	0	0	0	0	0	0	7	0	0	2438.33	0	0	NA	NA	NA	NA	NA	98.1707	92.6829	0.0275	NA	NA	NA	93.2927	85.6707	0.03755	73.0375	0.078	346900000
		NUP145	YGL092W	-0.024	0	-0.017954	0	-0.040945	0	34	18	12	1038.42	9398.34	897.292	NA	NA	NA	NA	NA	85.1515	85.9343	0.16969	NA	NA	NA	73.79	74.8325	0.12295	86.6412	0.203	2743000000
		SPC105	YGL093W	0	0	-0.056865	-0.10842	0	0	18	6	3	332.786	318.468	4578	NA	NA	NA	NA	NA	81.5418	84.401	0.21232	NA	NA	NA	71.5368	75.6494	0.16228	81.8182	2.211	4508600000
		PAN2	YGL094C	0	0	0	0	-0.022495	0	7	1	1	90.5954	0	0	211	36	9	429.73	338.794	96.6816	90.6726	0.03925	91.7563	83.184	0.04003	92.0322	84.0346	0.04016	81.8605	0.78	472750000
		VPS45	YGL095C	0	0	0	0	0	0	13	4	3	295.684	84.9845	314.998	640	70	20	1386.5	1635.14	93.4142	90.1791	0.08129	87.7586	80.6897	0.04625	86.5052	80.9689	0.06027	73.8964	0.166	912480000
		TOS8	YGL096W	0	0	0	0	-0.014272	0	6	1	0	204.341	0	0	157	13	1	59.2711	0	86.5942	87.0773	0.15634	61.324	65.7375	0.15722	68.1159	74.2754	0.18034	81.5842	0.35	NA
		SRM1	YGL097W	0	0	0	0	0	0	34	10	5	1370.13	1877.27	4992.03	NA	NA	NA	NA	NA	96.473	89.9032	0.03821	NA	NA	NA	91.2863	83.4025	0.04853	64.9351	0.491	4690700000
		USE1	YGL098W	0	0	0	0	0	0	15	7	7	4736.92	770.136	15643.2	NA	NA	NA	NA	NA	88.5714	87.8912	0.15545	NA	NA	NA	NA	NA	NA	83.5644	0.499	155800000
		LSG1	YGL099W	NA	NA	0	0	0	0	53	17	10	1791.87	2091.81	7676.84	NA	NA	NA	NA	NA	95.9627	90.9938	0.04183	92.5	84.7917	0.03655	95	86.0938	0.02826	79.1667	0.389	6277800000
		SEH1	YGL100W	NA	NA	0	0	0	0	49	15	10	4108.08	4751.9	27427	890	338	105	81058.6	48544.9	96.5616	91.1175	0.04275	91.7143	85.5238	0.04878	95.1289	86.2464	0.03214	74.0385	0.232	602650000
		RPL28	YGL103W	0	0	0	0	0	0	111	7	2	4192.13	2185.68	3968.56	NA	NA	NA	NA	NA	NA	NA	NA	77.1812	74.4966	0.02267	97.9866	95.5257	0.05293	70.0587	0.145	144000000000
		VPS73	YGL104C	NA	NA	0	0	0	0	28	0	0	9414.35	0	0	182	13	3	110.339	12.9188	93.6605	89.3661	0.07871	85.6855	79.0323	0.06071	88.5081	80.7796	0.0585	68.1729	0.459	NA
		ARC1	YGL105W	0	0	0	0	0	0	59	2	2	36069.8	0	0	622	59	15	1565.62	302.163	97.8723	94.1489	0.05146	91.5344	86.9489	0.07515	90.7162	86.3837	0.09433	76.6744	0.08	45731000000
		RMD9	YGL107C	0	0	0	0	0	0	1	0	0	0	0	0	NA	NA	NA	NA	NA	89.6605	88.2716	0.13246	79.6947	76.1832	0.09115	78.8018	78.085	0.12076	80.137	0.314	718360000
		CUE3	YGL110C	0	0	-0.031814	-0.028902	-0.088284	-0.0173573	2	0	0	17.4662	0	0	173	47	20	768.75	1207.46	87.84	87.3067	0.12151	NA	NA	NA	79.8722	77.7955	0.09341	72.1311	0.417	432540000
		NSA1	YGL111W	0	0	0	0	0	0	70	33	21	2546.6	2324.78	3310.94	NA	NA	NA	NA	NA	84.6652	86.5371	0.22196	77.1552	75.7902	0.09934	76.7241	77.8736	0.1337	85.2	0.312	603610000
		TAF6	YGL112C	0	0	0	0	0	0	121	41	33	17992.2	15667.1	7023.53	NA	NA	NA	NA	NA	98.062	91.7959	0.02577	94.5736	84.3669	0.0308	93.9922	85.3359	0.04041	85.2	0.723	994420000
		SLD3	YGL113W	0	0	0	0	0	0	15	12	10	283.41	7996.16	17488.9	NA	NA	NA	NA	NA	87.7976	86.9544	0.12349	75.7396	75.6903	0.13215	75.8519	76.2963	0.1316	74.3202	0.27	NA
		SNF4	YGL115W	0	0	0	0	0	0	43	13	6	31386.3	12131.5	89.0343	312	211	89	13458.9	26381.4	98.4472	92.4431	0.02373	95.9627	85.9213	0.03065	97.8261	86.646	0.01845	83.2911	0.073	467800000
		CDC20	YGL116W	0	0	0	0	0	0	43	14	7	9093.26	13752.5	23907.5	NA	NA	NA	NA	NA	97.3813	91.7621	0.03041	NA	NA	NA	92.0195	83.6048	0.03805	83.004	6.425	NA
		COQ8	YGL119W	NA	NA	0	0	0	0	6	2	0	41.5282	0	0	NA	NA	NA	NA	NA	92.6148	90.3526	0.09627	NA	NA	NA	NA	NA	NA	73.8964	0.735	301750000
		PRP43	YGL120C	0	0	0	0	0	0	164	45	19	28857.7	47009.9	99565	NA	NA	NA	NA	NA	98.8266	93.09	0.01853	96.7405	84.7892	0.01589	97.1317	86.7449	0.01863	73.9382	0.393	4003000000
		GPG1	YGL121C	0	0	0	0	0	0	12	0	0	3276.4	0	0	133	16	6	74.6153	114.616	96.0317	92.0635	0.07623	81.1024	77.1654	0.1209	84.127	81.746	0.13899	81.3142	1.207	195610000
		NAB2	YGL122C	0	0	0	0	0	0	2576	30	14	1.26092e+07	17132.2	17550.2	NA	NA	NA	NA	NA	NA	NA	NA	88.5338	80.0752	0.03452	87.0722	78.834	0.04294	75.7812	0.244	835630000
		RPS2	YGL123W	-0.058	0	0	0	0	0	51	3	1	2742.92	231.333	0	NA	NA	NA	NA	NA	100	98.6877	0.001	96.8627	94.7712	0.13167	98.8235	95.0327	0.04058	80.5941	0.21	226000000000
		MON1	YGL124C	0	0	0	0	0	0	16	4	1	4781.61	6902	0	286	93	48	2455.73	9633.36	92.3913	89.8033	0.10794	81.8321	76.4885	0.08319	85.2941	79.6698	0.0753	72.2008	0.3	117280000
		MET13	YGL125W	0	0	0	0	0	0	4	1	1	695.804	0	0	192	19	4	102.043	87.584	97.6667	91.6111	0.02267	NA	NA	NA	95.1667	84.4444	0.01923	88.4319	1.323	3745400000
		SCS3	YGL126W	0	0	0	0	0	0	2	0	0	247.563	0	0	486	120	39	10042.1	4379.09	92.3684	89.5614	0.13868	NA	NA	NA	72.1785	67.1916	0.07512	82.4561	1.31	26005000
		SOH1	YGL127C	0	0	0	0	0	0	36	19	10	3826.05	11.3023	0.856187	695	212	74	14222.7	8625.07	96.8504	92.9134	0.06503	NA	NA	NA	92.9134	83.9895	0.02655	82.4561	0.854	0
		CWC23	YGL128C	0	0	0	0	0	0	22	14	10	1050.36	175.421	1417.18	NA	NA	NA	NA	NA	86.9258	86.2191	0.17917	62.1622	62.0495	0.12286	79.9296	78.6385	0.1048	81.746	0.211	53959000
		RSM23	YGL129C	0	0	0	0	0	0	37	12	3	12678.3	646.614	0.428571	NA	NA	NA	NA	NA	NA	NA	NA	81.4815	75.0343	0.06373	85.8093	80.1183	0.07116	86.7347	0.358	1417300000
		CEG1	YGL130W	0	0	0	0	0	0	26	10	2	959.009	1071.62	189.792	NA	NA	NA	NA	NA	97.3856	92.3747	0.04273	92.4242	82.4675	0.02604	93.29	84.5599	0.03467	74.4898	0.56	2451700000
		SNT2	YGL131C	0	0	0	0	-0.025311	0	7	1	0	350.447	0	0	116	9	3	85.3935	43.1614	82.7292	85.5721	0.20021	70.2741	73.3427	0.1332	70.1977	74.2232	0.14251	74.4898	0.423	12590000
		ITC1	YGL133W	0	0	0	0	-0.031457	0	29	8	5	11315.3	1531.76	7630.78	185	52	14	901.68	968.578	88.4858	88.2229	0.15934	78.4436	77.1984	0.0927	77.8555	77.3116	0.11165	84.4311	0.171	524990000
		PCL10	YGL134W	NA	NA	0	0	0	0	23	4	3	3356.16	649.696	4238.53	NA	NA	NA	NA	NA	86.4368	87.7395	0.18629	69.7309	72.7205	0.13407	73.2877	75.0381	0.14957	84.9057	0.868	NA
		RPL1B	YGL135W	0	0	0	0	0	0	88	3	1	3980.19	3960.93	0	352	102	22	8494.29	2749.78	99.5392	98.0031	0.03765	97.6959	95.0845	0.08008	NA	NA	NA	68.1818	0.464	70908000000
		MRM2	YGL136C	0	0	0	0	0	0	2	0	0	25.309	0	0	NA	NA	NA	NA	NA	92.1875	90.3125	0.11197	87.5	81.9792	0.07429	87.1875	83.4375	0.07906	72.5338	0.35	NA
		SEC27	YGL137W	0	0	-0.015447	-0.018546	0	0	121	15	7	44609.3	15949.6	7445.05	NA	NA	NA	NA	NA	94.1964	90.2902	0.06325	74.0289	68.8864	0.05779	91.6667	84	0.04332	85.8407	0.04	10544000000
		FLC3	YGL139W	0	0	0	0	0	0	2	0	0	0	0	0	82	4	0	4.65115	0	1.49626	1.03907	0.001	89.3035	82.7529	0.05993	64.7768	61.3189	0.03916	80.7921	1	510070000
		HUL5	YGL141W	NA	NA	0	0	0	0	12	0	0	2884.03	0	0	165	25	3	362.334	101.219	NA	NA	NA	84.9781	80.5921	0.07891	86.9231	82.2344	0.07788	83.2618	1.099	13100000
		GPI10	YGL142C	0	0	0	0	0	0	2	0	0	0	0	0	NA	NA	NA	NA	NA	87.013	86.3636	0.16533	74.3922	72.3393	0.11421	80.2589	78.9105	0.12267	83.4043	0.259	36727000
		MRF1	YGL143C	0	0	0	-0.026997	0	0	NA	NA	NA	NA	NA	NA	NA	NA	NA	NA	NA	95.3995	90.0726	0.05994	NA	NA	NA	89.3462	84.1001	0.0709	73.817	0.196	1211000
		ROG1	YGL144C	0	0	0	0	0	0	4	1	1	49.6713	0	0	434	41	13	1396.9	457.305	94.1606	89.8783	0.0654	87.2464	78.4541	0.03713	88.9535	82.219	0.05607	84.7619	0.843	8236400
		TIP20	YGL145W	NA	NA	0	0	0	0	10	6	5	1413.2	198.289	0	NA	NA	NA	NA	NA	88.3191	86.8946	0.16756	77.0099	74.8472	0.1201	79.4034	77.2254	0.12484	76.1719	0.501	516160000
		RRT6	YGL146C	0	0	0	0	0	0	3	0	0	336.3	0	0	96	8	3	43.6357	67.7395	85.8974	86.859	0.22777	71.4286	71.2169	0.13741	72.2045	75.3994	0.20587	77.6031	0.652	NA
		RPL9A	YGL147C	0	0	0	0	0	0	78	3	0	1694.36	1731.59	0	260	57	14	1257.12	1216.57	98.4293	96.6841	0.07647	91.623	91.4485	0.18772	NA	NA	NA	79.5824	0.204	274000000000
		ARO2	YGL148W	0	0	-0.01935	-0.014887	-0.021752	0	9	1	0	198.61	0	0	602	199	84	34712.4	35195.3	NA	NA	NA	NA	NA	NA	97.8723	87.1454	0.01703	NA	0.396	47346000000
		INO80	YGL150C	0	0	-0.029481	-0.077008	-0.079325	0	41	21	12	1852.23	10130.6	4705.51	NA	NA	NA	NA	NA	91.135	86.3443	0.05481	NA	NA	NA	87.8523	81.2081	0.04598	84.4	0.949	2883500000
		NUT1	YGL151W	0	0	0	0	0	0	36	24	16	6802.84	38726	6.91498	427	216	96	24083.9	43997.4	92.6808	89.565	0.09313	NA	NA	NA	86.1674	80.6755	0.06865	75.3138	0.701	363630000
		PEX14	YGL153W	0	0	0	0	0	0	41	14	8	14178.1	11259.4	7.5	295	65	15	1768.22	1206.93	88.8889	88.1092	0.14694	77.4286	75.3333	0.10086	79.0698	78.6822	0.11514	74.4444	0.267	4060300000
		LYS5	YGL154C	0	0	0	0	0	0	5	2	1	727.747	6902	0	NA	NA	NA	NA	NA	83.5165	86.3248	0.25046	31.0219	33.455	0.15662	69.2308	74.6032	0.21306	74.4444	0.107	NA
		CDC43	YGL155W	0	0	0	0	0	0	1	1	1	0	0	0	NA	NA	NA	NA	NA	90.4509	86.7374	0.13878	82.4934	78.4262	0.09459	79.1005	79.2769	0.1465	78.7589	0.243	6426700
		AMS1	YGL156W	0	0	0	0	0	0	9	4	1	648.901	7522.69	0	140	8	2	58.6925	6.73058	96.3989	91.1357	0.04612	92.6131	83.7181	0.033	93.5365	85.4725	0.03742	76.0108	0.669	435090000
		ARI1	YGL157W	0	0	0	0	-0.012546	0	8	2	0	4305.86	337.255	0	109	7	2	33.1571	21.2359	90.8046	88.6015	0.10439	77.5862	76.0536	0.07952	83.3333	78.9272	0.07018	70.9052	0.911	23542000000
		RCK1	YGL158W	0	0	0	0	0	0	142	4	0	48550.6	1530.79	0	369	59	21	2866.18	2754.36	NA	NA	NA	NA	NA	NA	65.7744	68.8974	0.16522	76.0618	0.29	NA
		AIM14	YGL160W	0	0	0	0	0	0	3	0	0	0	0	0	430	42	14	1647.08	965.284	NA	NA	NA	77.0979	76.049	0.1268	78.3217	78.2634	0.13168	78.3848	0.408	203110000
		YIP5	YGL161C	0	0	0	0	0	0	14	6	2	1410.93	14404.5	0	99	6	1	11.2858	0	90.3226	87.5269	0.11523	84.7619	78.5185	0.06783	81.0897	77.9915	0.10224	78.3848	0.455	106650000
		SUT1	YGL162W	0	NA	0	0	0	0	NA	NA	NA	NA	NA	NA	413	114	38	15235.3	31012.9	88.9632	87.291	0.13146	71.7949	71.4744	0.14155	78.8079	76.7108	0.12619	83.7255	2.03	NA
		RAD54	YGL163C	0	0	0	0	0	0	10	2	2	12928	13800	9152	532	88	37	5864	4622.25	96.9933	90.7572	0.03433	NA	NA	NA	91.8708	83.2962	0.04343	79.6078	2.879	NA
		YRB30	YGL164C	0	0	0	0	0	0	3	1	1	59.3661	0	0	71	20	0	252.206	0	NA	NA	NA	85.1016	78.5553	0.04832	85.8427	80.3745	0.0565	77.3171	0.488	232690000
		CUP2	YGL166W	0	0	0	0	0	0	10	0	0	1001.94	0	0	151	9	0	31.1277	0	81.9383	84.4347	0.25169	NA	NA	NA	68.8596	74.269	0.30014	86.6799	0.252	NA
		PMR1	YGL167C	0	0	0	0	0	0	23	0	0	4928.32	0	0	896	466	208	151144	184502	98.5263	91.7544	0.01835	NA	NA	NA	95.6842	85.8596	0.0235	83.3656	0.166	23453000000
		HUR1	YGL168W	0	0	0	0	0	0	1	0	0	0	0	0	495	268	111	25924.4	32417.4	30.6306	32.7327	0.40995	NA	NA	NA	NA	NA	NA	78.2946	0.334	NA
		SUA5	YGL169W	0	0	0	0	0	0	0	0	0	0	0	0	NA	NA	NA	NA	NA	91.3349	89.7736	0.12802	82.6698	79.1569	0.0845	86.4169	80.4059	0.0737	76.1628	0.445	215580000
		SPO74	YGL170C	NA	NA	0	0	0	0	6	1	0	101.007	0	0	116	10	2	61.1297	133.469	83.0918	86.715	0.22187	69.8795	73.253	0.12464	NA	NA	NA	76.2279	0.189	NA
		ROK1	YGL171W	0	0	0	0	0	0	21	3	2	202.408	0	0	NA	NA	NA	NA	NA	93.8053	90.9145	0.07499	88.8496	82.7139	0.04564	88.1625	82.9211	0.05596	79.3594	0.404	2034600000
		NUP49	YGL172W	0	NA	0	0	0	0	41	14	8	2291.13	1468.04	2218.34	NA	NA	NA	NA	NA	90.7173	87.2011	0.09277	79.716	73.4956	0.07833	79.6646	74.2837	0.08815	84.9206	0.623	506940000
		KEM1	YGL173C	0	0	0	-0.023241	-0.020786	0	87	27	15	25804.1	39016.5	56687.3	866	253	102	27862.4	41528.1	94.4372	90.8159	0.07637	88.3388	81.7372	0.05509	88.5342	82.8013	0.06298	87.1032	0.239	36087000000
		BUD13	YGL174W	0	0	0	0	0	0	12	1	1	129.502	0	0	262	113	44	3218.92	4162.71	NA	NA	NA	67.1642	71.393	0.15749	64.9123	69.8246	0.15307	76.7442	0.658	672390000
		SAE2	YGL175C	0	0	0	0	-0.012937	0	13	3	2	370.977	0	0	418	35	14	1153.13	632.16	86.087	88.9855	0.22967	73.1988	74.2555	0.10277	73.2759	74.7126	0.13453	76.7442	1.3	NA
		MPT5	YGL178W	NA	NA	0	0	0	0	23	7	3	2782.39	16058	4697.31	NA	NA	NA	NA	NA	NA	NA	NA	83.1603	78.0469	0.06447	89.3148	83.4688	0.064	83.4677	0.593	46005000
		TOS3	YGL179C	0	0	0	0	0	0	87	0	0	31692.6	0	0	381	21	2	132.174	10.4915	85.7398	87.2252	0.20696	70.0348	72.2997	0.15951	74.735	78.0919	0.20822	79.5635	1.204	NA
		ATG1	YGL180W	NA	NA	0	0	0	0	203	7	5	98579.8	813.172	15394.1	433	127	53	16255.5	25499.5	NA	NA	NA	88.5936	81.3584	0.04936	91.6667	84.2963	0.04957	87.2763	0.767	115620000
		GTS1	YGL181W	0	0	0	0	0	0	34	10	0	2242.86	16425.8	0	128	18	8	139.241	652.993	NA	NA	NA	83.8235	77.1242	0.0748	85.0746	80.3483	0.09518	71.9608	0.319	3389100000
		STR3	YGL184C	NA	NA	0	0	0	0	8	0	0	119.279	0	0	343	37	11	1387.24	111.175	97.6344	91.3262	0.03144	89.8925	81.7921	0.05428	92.9032	82.3656	0.03222	74.7082	3.813	91140000
		TPN1	YGL186C	NA	NA	0	0	0	0	1	0	0	0	0	0	NA	NA	NA	NA	NA	NA	NA	NA	NA	NA	NA	89.8625	83.5052	0.06493	76.2836	0.36	38281000
		CDC55	YGL190C	NA	NA	0	0	0	0	59	16	6	15333.5	10801.3	6442.94	NA	NA	NA	NA	NA	99.2395	95.057	0.01416	97.1645	87.2716	0.01	96.9582	89.3536	0.01861	83.2669	0.571	5190700000
		COX13	YGL191W	NA	NA	0	0	0	0	4	0	0	39.1399	0	0	455	38	9	1247.17	1416.93	98.4496	90.9561	0.01622	97.6744	85.0129	0.01015	95.3488	86.8217	0.03118	73.4774	0.183	72821000
		IME4	YGL192W	NA	NA	0	0	0	0	5	0	0	612.651	0	0	NA	NA	NA	NA	NA	90.099	88.0088	0.14468	80.5466	74.4373	0.07588	83.7171	79.6053	0.0953	94.1176	0.671	NA
		HOS2	YGL194C	0	0	0	-0.00813	-0.031358	0	14	8	6	1699.5	829.067	6339.26	524	177	55	13210.3	6598.16	98.0088	91.7404	0.02095	92.2566	82.6696	0.03423	95.354	85.767	0.02635	83.0688	0.283	36466000
		GCN1	YGL195W	NA	NA	0	0	0	0	72	18	8	12187.7	24507.2	12727.9	612	133	53	11480.1	11018.8	94.5734	90.0823	0.07081	NA	NA	NA	89.1256	82.86	0.06674	72.3164	1.584	42463000000
		DSD1	YGL196W	0	0	0	0	-0.034064	0	1	0	0	0	0	0	167	44	30	722.689	3594.87	90.4206	88.9408	0.13008	NA	NA	NA	84.8131	82.0872	0.09425	73.6739	0.646	632020000
		MDS3	YGL197W	0	0	0	0	-0.024451	0	17	8	4	1372.55	1822.06	8606.98	128	23	7	217.135	610.403	94.4892	89.3369	0.0581	86.6711	78.8792	0.05519	88.3737	81.5636	0.06078	87.3449	0.75	416440000
		YIP4	YGL198W	0	0	-0.027079	-0.025532	0	0	23	8	2	2116.88	219.764	0	86	19	7	172.316	671.07	92.3404	88.5106	0.12667	79.7521	73.416	0.06739	85.1695	81.2147	0.09599	83.737	0.537	6486000
		EMP24	YGL200C	NA	NA	0	0	0	0	66	9	5	16416.7	16078.1	22850	408	85	32	6833.12	5266.68	99.0148	92.4466	0.01496	96.0591	83.908	0.01414	94.5813	86.6995	0.03964	83.737	1.74	1297000000
		MCM6	YGL201C	0	0	0	0	0	0	45	15	8	8552.06	1053.28	3836.59	NA	NA	NA	NA	NA	NA	NA	NA	NA	NA	NA	NA	NA	NA	77.1368	2.848	743440000
		ARO8	YGL202W	NA	NA	0	0	0	0	11	3	0	561.151	205.803	0	159	63	18	2210.27	1399.64	NA	NA	NA	91.2	83.6667	0.06398	93.2	85.6667	0.05483	79.7217	0.234	117000000000
		KEX1	YGL203C	0	0	0	0	0	0	50	0	0	5987.87	0	0	152	63	24	1264.34	2274.9	NA	NA	NA	NA	NA	NA	NA	NA	NA	63.9623	0.496	4236900000
		POX1	YGL205W	0	0	0	0	0	0	9	1	0	296.307	0	0	426	91	33	6562.69	5883.47	95.1936	89.3636	0.05011	NA	NA	NA	NA	NA	NA	79.3241	0.05	NA
		CHC1	YGL206C	NA	NA	0	0	0	0	51	20	7	7444.26	17060.7	7293.27	NA	NA	NA	NA	NA	98.2456	91.7927	0.0238	95.8258	84.4525	0.02193	95.8258	85.5011	0.02513	81.3121	0.861	50014000000
		SPT16	YGL207W	0	0	0	0	0	0	115	39	16	26706	107623	89833.4	NA	NA	NA	NA	NA	98.3575	91.4332	0.01413	69.5946	61.7117	0.02058	95.1691	85.2496	0.02089	77.8338	2.553	23583000000
		SIP2	YGL208W	0	0	-0.011231	0	-0.016153	0	21	3	2	1605.54	631.771	0	90	12	4	62.2051	75.8472	88.9157	87.9518	0.16663	NA	NA	NA	72.2973	72.1471	0.14444	87.9056	0.578	149020000
		MIG2	YGL209W	0	0	-0.044988	-0.030769	-0.030789	0	8	0	0	1436.99	0	0	93	9	4	29.0087	88.6014	96.6057	91.993	0.06116	NA	NA	NA	87.2063	82.4195	0.07891	88.2114	1.501	51090000
		YPT32	YGL210W	NA	NA	0	0	0	0	21	8	3	2684.16	10278.7	4536.96	440	27	9	618.231	307.026	98.1982	95.3453	0.0479	NA	NA	NA	97.2973	87.6877	0.02001	90.4523	0.301	732030000
		NCS6	YGL210W	0	0	0	0	0	0	7	3	2	2447.51	0	4	618	208	81	23680.4	27162.1	97.493	90.7149	0.03453	NA	NA	NA	91.9355	82.1685	0.0284	72.5352	0.099	32571000
		VAM7	YGL212W	0	0	0	0	-0.017345	0	41	15	8	8290.67	7681.82	15165.2	842	244	112	22041.3	44307.4	NA	NA	NA	NA	NA	NA	78.481	76.6878	0.11833	82.6816	1.447	188210000
		SKI8	YGL213C	0	0	0	0	0	0	32	5	5	3902.04	20776.8	24354.4	347	91	39	2078.85	4596.7	95.2141	92.3594	0.07914	NA	NA	NA	91.1839	84.9706	0.0592	82.6816	0.138	721710000
		CLG1	YGL215W	0	0	0	0	0	0	10	1	1	887.331	0	0	190	73	37	1512.63	4112.13	90.0217	87.3463	0.08444	NA	NA	NA	86.8132	83.4432	0.10006	90.4192	0.03	NA
		KIP3	YGL216W	0	0	0	0	0	0	18	3	0	1416.06	0	0	406	159	79	18300.7	47950.9	93.6803	88.8063	0.06849	NA	NA	NA	88.3951	80.6173	0.05229	75.5814	3.063	341780000
		MDM34	YGL219C	0	0	0	0	0	0	8	2	0	4149.2	0	0	NA	NA	NA	NA	NA	95	90.2174	0.0598	NA	NA	NA	87.2845	80.3161	0.06082	78.2353	0.25	3688300
		FRA2	YGL220W	NA	NA	0	0	0	0	7	4	2	806.695	3428.9	2287	NA	NA	NA	NA	NA	NA	NA	NA	65	61.1111	0.0639	NA	NA	NA	89.0244	0.144	86611000
		NIF3	YGL221C	0	0	0	0	0	0	8	2	0	248.977	0	0	161	6	0	8.049	0	89.2361	88.5417	0.17121	NA	NA	NA	85.0694	79.9769	0.10274	89.0244	0.11	6600500000
		EDC1	YGL222C	0	0	0	0	0	0	5	1	0	188.501	0	0	164	18	4	170.539	229.644	90.2857	90.2857	0.27578	75.1351	75.6757	0.17778	81.1429	82.2857	0.19574	80.4167	0.241	50514
		COG1	YGL223C	0	0	0	0	0	0	16	8	6	2006.16	260.416	0.333333	NA	NA	NA	NA	NA	85.3717	85.9313	0.24297	73.9336	71.9589	0.12411	76.4286	75.0794	0.17109	83.2237	0.175	408670000
		SDT1	YGL224C	NA	NA	0	0	0	0	2	0	0	0	0	0	349	41	12	2169.78	152.092	95	90.119	0.06329	90	81.7857	0.04952	91.0714	84.2857	0.05321	71.6535	0.23	364570000
		VRG4	YGL225W	0	NA	0	0	0	0	10	0	0	1688.83	0	0	NA	NA	NA	NA	NA	97.9228	93.3729	0.04612	92.3077	85.9961	0.05439	94.0653	86.7458	0.05139	79.8828	1.44	500940000
		OST5	YGL226C	0	NA	0	0	-0.010288	0	11	5	2	1643.43	0	0	156	22	9	102.974	256.174	89.5349	86.8217	0.11954	NA	NA	NA	NA	NA	NA	75.6614	0.156	1130100000
		MTC3	YGL226W	0	0	0	0	0	0	3	0	0	0	0	0	194	52	17	1057.39	1286.99	89.4309	88.8889	0.14079	NA	NA	NA	NA	NA	NA	75.6614	0.735	26004000
		VID30	YGL227W	0	0	0	0	0	0	20	7	5	734.24	18392	19	217	47	16	734.983	2194.24	92.228	88.5665	0.06922	NA	NA	NA	85.8031	80.5872	0.05322	73.0994	0.896	698580000
		SHE10	YGL228W	0	0	0	-0.025724	0	0	0	0	0	0	0	0	116	19	13	118.491	1094.88	NA	NA	NA	76.2069	74.1954	0.08724	77.7202	77.0294	0.11657	NA	0.288	2335700000
		SAP4	YGL229C	0	0	0	0	0	0	14	1	0	437.164	0	0	138	19	4	290.117	144.247	88.0488	88.5772	0.16812	75.3309	74.8897	0.10631	77.3923	78.2297	0.15188	80.2348	0.084	66716000
		EMC4	YGL231C	0	0	0	0	0	0	4	0	0	161.496	0	0	157	18	10	129.539	562.58	90.5759	88.1326	0.09969	84.2105	82.4561	0.1119	87.3684	83.1579	0.07709	83.1169	0.052	1532700000
		TAN1	YGL232W	0	0	0	0	0	0	8	1	0	1059.9	0	0	117	16	8	145.12	745.134	93.4708	90.0344	0.05565	48.0969	43.2526	0.02471	68.4932	64.0411	0.03771	83.8565	0.49	1452800000
		SEC15	YGL233W	0	0	0	0	0	0	19	10	8	926.43	2578.39	3282.38	NA	NA	NA	NA	NA	95.2747	91.6117	0.07481	88.7309	80.8899	0.04997	89.4505	83.4799	0.06176	86.5546	0.319	205710000
		ADE5,7	YGL234W	NA	NA	0	0	0	0	21	2	0	2786.16	263.521	0	NA	NA	NA	NA	NA	NA	NA	NA	NA	NA	NA	NA	NA	NA	NA	NA	NA
		MTO1	YGL236C	0	0	0	0	0	0	2	0	0	39.0868	0	0	543	112	48	6760.02	7229.86	92.8251	89.0384	0.11686	87.426	77.4655	0.05015	89.4659	80.4154	0.06001	NA	0.538	21287000
		HAP2	YGL237C	NA	NA	0	0	0	0	NA	NA	NA	NA	NA	NA	556	112	45	5566.08	7594.55	86.4151	85.4088	0.14404	77.8195	75.3133	0.13579	76.5799	76.9517	0.16646	84.9421	0.602	125440000
		CSE1	YGL238W	0	0	0	0	-0.018878	-0.0198297	19	4	2	1975.35	1306.11	134.907	NA	NA	NA	NA	NA	97.1875	92.2917	0.04368	94.0625	84.5833	0.0327	94.5833	86.0069	0.03572	86.0963	0.179	2014500000
		DOC1	YGL240W	0	0	0	0	0	0	26	11	8	993.61	764.205	3876.88	NA	NA	NA	NA	NA	92.4	88.8	0.08924	87.2	79.4667	0.04535	89.2	83.6	0.06796	86.4516	0.733	20694000
		KAP114	YGL241W	0	0	0	0	0	0	17	10	8	715.948	1945.6	8830.34	114	16	5	76.158	61.9178	87.6617	86.335	0.12699	76.1858	75.8564	0.12348	77.7996	77.8978	0.14066	78.3465	0.435	104910000
		TAD1	YGL243W	0	0	0	0	0	0	1	0	0	0	0	0	101	9	3	38.1184	24.5837	NA	NA	NA	68.1592	70.6468	0.16146	71.1443	75.6219	0.17887	77.0992	0.08	73051000
		RTF1	YGL244W	0	0	0	0	0	0	30	8	8	787.389	27.513	157.325	764	343	145	44664.1	43202.1	96.2366	91.5173	0.03752	89.6309	82.4839	0.03127	90.9735	82.8319	0.02635	72.973	0.306	2238800000
		GUS1	YGL245W	0	0	0	0	0	-0.0191029	83	9	2	63240.9	15829.7	0	NA	NA	NA	NA	NA	98.5876	92.8437	0.02225	94.4915	88.0414	0.04816	95.1977	87.2411	0.03633	82.6446	0.132	133000000000
		RAI1	YGL246C	0	0	0	0	-0.018145	0	45	7	1	2112.18	393.977	0	NA	NA	NA	NA	NA	93.5401	89.1473	0.06472	89.5141	81.6709	0.04	88.2051	82.0513	0.04688	82.6446	0.26	723500000
		BRR6	YGL247W	0	0	0	0	-0.01036	0	4	1	0	1893.31	0	0	NA	NA	NA	NA	NA	83.9196	84.5896	0.15525	74.3719	74.2044	0.15157	74.6269	75.4561	0.11539	71.5116	0.085	1226500
		PDE1	YGL248W	0	0	0	0	0	0	3	0	0	0.123598	0	0	110	22	2	281.135	35.2301	95.935	91.0569	0.06011	84.8649	79.4595	0.07318	88.3469	81.5718	0.06047	79.0179	0.14	182380000
		ZIP2	YGL249W	0	0	0	-0.01416	-0.04918	0	5	1	0	673.114	0	0	96	15	2	129.457	4.50281	NA	NA	NA	58.5674	67.7434	0.1918	62.9888	71.1825	0.23394	70.8779	0.064	NA
		RMR1	YGL250W	0	0	0	0	0	0	8	1	0	1572.44	0	0	NA	NA	NA	NA	NA	90.4564	89.0733	0.13736	81.1475	79.7814	0.11314	82.996	79.892	0.08474	76.3441	0.601	NA
		HFM1	YGL251C	0	0	0	0	0	0	6	0	0	46.4111	0	0	114	8	3	40.3797	29.6481	88.4777	87.3844	0.11847	73.5318	69.0378	0.06458	15.873	17.3489	0.01378	76.3441	0.522	216010000
		RTG2	YGL252C	0	-0.108	-0.01426	0	-0.016883	0	30	8	4	1450.94	2212.62	5222.19	656	242	85	33293.7	34642	97.2789	92.6304	0.03351	86.0856	77.5739	0.02067	96.4286	86.1111	0.01482	79.1011	0.817	1456300000
		HXK2	YGL253W	0	0	-0.047876	-0.057021	-0.097745	0	20	9	2	1697.86	14478	132.898	282	122	52	4554.51	11229.4	99.7942	95.0617	0.01019	94.6502	89.5062	0.07058	71.1066	70.4235	0.13538	85.119	0.808	171000000000
		FZF1	YGL254W	0	0	0	0	0	0	10	1	1	5301.8	0	0	105	11	4	49.0205	294.342	77.6667	81.2222	0.245	63.4868	67.7632	0.22456	72.0395	73.3553	0.16117	74.2574	0.277	NA
		ZRT1	YGL255W	0	0	0	0	0	0	1	0	0	0	0	0	244	98	43	5427.9	7440.74	90.4255	87.9433	0.12665	NA	NA	NA	89.3617	82.4468	0.06835	81.7822	2.751	10070000
		ADH4	YGL256W	0	0	0	0	-0.030383	0	16	0	0	3792.51	0	0	140	15	4	54.9147	46.8546	NA	NA	NA	NA	NA	NA	82.2014	79.0788	0.0854	82.4219	0.305	47996000
		MNT2	YGL257C	0	0	0	0	0	0	1	0	0	0	0	0	263	39	12	854.929	2160.52	79.4275	82.4687	0.22452	NA	NA	NA	73.4266	75.3497	0.16087	81.1133	1.208	12847000
		VEL1	YGL258W	0	0	0	0	0	0	0	0	0	0	0	0	126	9	1	27.2646	0	94.2029	89.533	0.04912	NA	NA	NA	87.3786	85.1133	0.09059	81.5842	0.148	NA
		YPS5	YGL259W	0	0	0	0	0	0	2	0	0	0	0	0	124	10	1	44.7898	0	61.8497	66.2813	0.31223	NA	NA	NA	NA	NA	NA	73.7769	0.564	NA
		PAU11	YGL261C	0	0	0	0	0	0	0	0	0	0	0	0	428	28	7	727.232	409.877	95.8333	92.5	0.11218	NA	NA	NA	94.1667	88.6111	0.0793	74.2991	0.549	NA
		COS12	YGL263W	0	0	0	0	0	0	3	0	0	270.934	0	0	116	7	3	9.92243	38.1522	NA	NA	NA	NA	NA	NA	45.8647	58.2289	0.28102	NA	0.617	NA
		SWC4	YGR002C	0	0	0	0	0	0	31	23	17	2823.81	2656.97	2805.17	NA	NA	NA	NA	NA	94.5378	89.7059	0.06714	83.6327	76.6467	0.05135	88.0252	80.7423	0.05687	71.1864	0.107	208440000
		CUL3	YGR003W	0	0	0	0	-0.011198	0	8	2	0	115.505	216.872	0	115	8	1	51.8317	0	87.3656	86.9624	0.16545	76.0375	76.3945	0.11719	73.9653	77.4811	0.15806	71.1864	0.495	4380500
		PEX31	YGR004W	0	0	0	0	-0.014702	0	5	1	0	76.435	0	0	411	84	34	6678.59	13332.3	92.8726	90.3528	0.10788	84.9462	81.7921	0.09535	88.1466	83.7644	0.07249	73.2039	0.171	2622000
		TFG2	YGR005C	0	0	0	0	0	0	46	21	14	3787.09	1199.59	3266.9	NA	NA	NA	NA	NA	98.75	92.25	0.01311	95.5	86.6667	0.02335	96.75	87.3333	0.01476	69.8198	0.191	2772500000
		PRP18	YGR006W	0	0	0	0	0	0	8	1	1	1179.75	0	0	NA	NA	NA	NA	NA	86.9565	86.5613	0.15474	73.8281	73.3073	0.17231	75.9843	75.5906	0.15319	69.8198	0.007	27429000
		ECT1	YGR007W	0	0	0	0	0	0	1	0	0	0	0	0	397	28	8	356.546	111.359	92.2601	88.6481	0.0878	78.9474	73.6842	0.0708	86.9969	82.6625	0.07491	82.5175	0.06	61538000
		STF2	YGR008C	0	0	0	0	0	0	6	0	0	226.649	0	0	89	12	3	98.4145	34.5778	95.2381	89.2857	0.05615	NA	NA	NA	88.0952	81.3492	0.05326	72.3735	0.565	4764800000
		SEC9	YGR009C	0	0	0	0	0	0	18	11	6	900.044	1763.13	1513.88	NA	NA	NA	NA	NA	89.4817	88.0589	0.09964	NA	NA	NA	83.1818	79.3939	0.07383	78.7698	0.151	489080000
		NMA2	YGR010W	0	0	0	0	0	0	7	2	1	38.3025	0	0	127	21	5	393.328	408.602	99.2405	92.4051	0.00935	97.2152	86.3291	0.01951	96.962	88.27	0.02186	80.0395	0.136	9403600
		SNU71	YGR013W	0	0	0	0	0	0	35	20	16	1371.61	3239.46	603.956	NA	NA	NA	NA	NA	86.7955	88.2448	0.22456	70.9003	74.2765	0.20845	75.1603	80.1816	0.27287	77.6744	0.108	233260000
		MSB2	YGR014W	0	0	0	0	0	0	15	2	2	2844.69	78.4244	889.104	145	30	8	265.955	525.597	74.6596	77.7358	0.34137	56.5476	56.1508	0.20248	57.6497	60.7785	0.27425	90.6561	2.458	219140000
		UGA1	YGR019W	0	0	0	0	0	0	2	0	0	55.3199	0	0	124	10	0	27.8862	0	96.3907	92.8521	0.07587	NA	NA	NA	94.0552	88.535	0.06323	90.6561	0.516	7670400000
		VMA7	YGR020C	0	0	0	0	-0.017473	0	26	9	9	2474.86	4399.54	28860.3	NA	NA	NA	NA	NA	98.3051	93.2203	0.03039	NA	NA	NA	97.4576	88.9831	0.02255	84.5395	0.267	6670200000
		MTL1	YGR023W	0	0	0	0	0	0	4	1	0	884.621	0	0	155	23	8	284.727	519.175	NA	NA	NA	NA	NA	NA	65.1591	61.9207	0.16078	80.5118	0.7	93735000
		THG1	YGR024C	0	0	0	0	0	0	10	3	0	277.254	0	0	NA	NA	NA	NA	NA	95.7806	92.4051	0.07381	NA	NA	NA	92.827	85.2321	0.03475	78.5354	0.216	NA
		RPS25A	YGR027C	0	0	0	0	0	0	26	2	1	905.878	0	0	553	109	42	4336.87	7916.09	100	96.6049	0.001	100	97.2222	0.001	100	96.2963	0.001	70.4142	0.167	79626000000
		MSP1	YGR028W	0	0	0	0	0	0	12	2	0	1088.47	0	0	379	54	22	1351.67	1207.49	98.3425	91.8048	0.0186	NA	NA	NA	85.5721	76.2852	0.02328	71.0476	0.391	17890000
		ERV1	YGR029W	0	0	0	0	0	0	9	4	4	114.006	672.356	9152	NA	NA	NA	NA	NA	NA	NA	NA	37.037	33.8624	0.0127	NA	NA	NA	78.5714	0.015	121790000
		POP6	YGR030C	0	0	0	0	0	0	11	7	6	5448.14	1368.5	0.333333	NA	NA	NA	NA	NA	81.6456	85.443	0.25066	66.6667	73.3753	0.19702	70.2532	76.3713	0.16884	62.1528	0.138	107090000
		GSC2	YGR032W	0	0	0	0	0	0	11	1	1	1205.04	0	0	137	33	10	439.611	330.039	98.0475	92.19	0.02451	94.4122	84.3964	0.02564	51.7189	53.1682	0.00732	79.1908	0.439	689490000
		TIM21	YGR033C	0	0	0	0	0	0	16	8	7	1514.39	6501.11	1243.8	103	20	6	139.678	90.7638	86.9388	86.5306	0.14455	NA	NA	NA	80.8163	79.0476	0.10947	68.8716	0.43	520830000
		RPL26B	YGR034W	-0.023	0	0	0	0	0	83	2	0	1907.45	100.334	0	504	81	35	1747.16	5416.91	100	98.4252	0.001	NA	NA	NA	99.2126	91.8635	0.01148	74.4141	0.089	187000000000
		CAX4	YGR036C	0	0	0	0	0	0	1	0	0	0	0	0	NA	NA	NA	NA	NA	92.887	90.0976	0.11576	90.795	81.8689	0.0539	88.75	83.3333	0.08154	79.5635	0.973	16234000
		ACB1	YGR037C	NA	NA	0	0	0	0	28	0	0	19266.3	0	0	108	30	10	359.664	921.519	100	95.7854	0.001	61.4815	55.3086	0.0446	97.7011	89.272	0.03239	79.3372	0.482	28371000000
		ORM1	YGR038W	0	0	0	0	0	0	15	4	1	379.177	4.28571	0	98	32	21	441.578	3484.35	98.1982	92.3423	0.02416	90.5405	84.8348	0.05761	NA	NA	NA	77.6031	0.665	10052000
		KSS1	YGR040W	0	0	0	0	0	0	131	25	9	67664.8	37957.9	7496.57	401	40	13	755.139	1274.84	99.7283	91.4855	0.00288	97.8261	83.7862	0.00709	97.2826	84.3297	0.00936	82.6087	0.316	288740000
		BUD9	YGR041W	0	0	0	0	0	0	9	3	0	1356.17	1906.74	0	124	15	3	140.558	39.0402	78	83.697	0.31707	36.7201	43.1373	0.24165	61.1511	69.7842	0.26287	83.3333	6.509	63066000
		NQM1	YGR043C	0	0	0	0	0	0	8	2	0	533.244	0	0	440	40	7	685.136	93.2766	96.0961	89.1892	0.02864	89.4895	82.0821	0.05795	92.4925	84.8849	0.0436	76.5625	0.022	60696000
		RME1	YGR044C	0	0	0	0	0	0	1	0	0	0	0	0	157	20	5	175.078	133.141	77.7409	83.4994	0.35162	58.4665	64.7497	0.22027	59.9359	65.0641	0.21689	81.0277	7.011	95378000
		TAM41	YGR046W	0	0	0	0	0	0	3	0	0	17.1031	0	0	NA	NA	NA	NA	NA	95.0649	90.7359	0.06304	86.7876	82.9879	0.06871	87.5325	82.1645	0.06516	68.251	0.623	709500
		TFC4	YGR047C	0	0	0	0	-0.022111	0	28	16	7	7380.34	6773.62	24163	NA	NA	NA	NA	NA	NA	NA	NA	90.3509	82.0013	0.03307	91.2366	83.6092	0.03668	84.5304	0.611	244880000
		UFD1	YGR048W	0	0	0	0	0	0	31	13	5	3637.99	7983.81	4.95556	NA	NA	NA	NA	NA	96.1219	90.3047	0.04754	91.2329	80.9132	0.03398	89.2562	82.7365	0.06709	84.5304	0.731	725710000
		SCM4	YGR049W	0	0	0	0	0	0	3	0	0	16.5486	0	0	115	11	0	63.1194	0	97.861	91.4439	0.04081	87.7005	82.1747	0.07171	94.6524	85.7398	0.03818	84.7087	0.172	44421000
		FMP48	YGR052W	0	0	0	0	0	0	52	3	1	10641	837.827	0	135	31	6	445.597	148.783	NA	NA	NA	33.6043	30.804	0.06799	86.7209	81.0298	0.06665	76.2646	0.703	NA
		MUP1	YGR055W	0	0	0	0	0	0	61	1	0	17999.1	0	0	435	60	22	1493.59	2441.01	97.7352	91.7538	0.03074	93.75	84.8958	0.0349	95.4704	85.7724	0.03015	79.1749	2.227	123230000
		RSC1	YGR056W	0	0	-0.03328	0	0	0	31	18	15	4824.19	4694.78	1402.76	NA	NA	NA	NA	NA	91.7026	89.8348	0.09855	83.3333	80.2509	0.08133	NA	NA	NA	85.2652	0.199	372370000
		LST7	YGR057C	0	0	0	0	0	0	4	1	0	1516	0	0	NA	NA	NA	NA	NA	96.281	91.7355	0.03719	92.1488	83.6088	0.02721	94.2149	85.8127	0.02258	78.501	0.258	NA
		PEF1	YGR058W	0	0	0	0	0	0	12	4	0	1555.44	4.17511	0	272	111	30	5943.27	2789.51	94.0299	90.0498	0.06905	83.3333	78.2738	0.07648	86.6071	81.25	0.08001	78.9474	0.09	239390
		SPR3	YGR059W	0	0	0	0	0	0	3	0	0	21.0756	0	0	419	100	41	6826.98	7098.59	91.8129	88.7589	0.07999	77.4757	76.246	0.05823	82.8125	79.4271	0.0659	72.8285	0.136	NA
		ERG25	YGR060W	0	NA	0	0	0	0	77	18	12	28290.5	10018.2	36.719	NA	NA	NA	NA	NA	95.4693	92.3409	0.02418	97.7346	91.4779	0.03254	98.0583	91.0464	0.02858	94.1884	0.376	53418000
		ADE6	YGR061C	0	0	0	0	0	0	11	3	0	491.73	9375.09	0	463	82	24	4322.96	922.583	97.4227	91.9489	0.03337	93.8144	85.9352	0.03934	94.2563	86.4998	0.03987	84.8066	0.711	45163000000
		COX18	YGR062C	NA	NA	0	0	0	0	7	0	0	1688.65	0	0	NA	NA	NA	NA	NA	90.5063	87.7637	0.1282	81.7035	76.8665	0.09508	78.9308	76.7296	0.14059	80.0813	0.761	NA
		SPT4	YGR063C	0	0	0	0	0	0	32	14	6	5218.43	1376.05	1084.8	NA	NA	NA	NA	NA	100	91.5033	0.001	97.0588	85.6209	0.01399	98.0392	85.9477	0.00895	76.7717	0.405	1444000000
		VHT1	YGR065C	0	0	0	0	0	0	9	0	0	3.75514	0	0	NA	NA	NA	NA	NA	97.8078	90.8375	0.02454	NA	NA	NA	94.6218	84.3697	0.02402	80.4348	1.362	100540000
		ART5	YGR068C	0	0	0	-0.021566	0	0	8	3	1	389.554	709.717	0	151	27	9	471.056	542.612	92.3208	88.9078	0.09386	NA	NA	NA	86.802	79.5262	0.07455	73.7769	1.245	28332000
		ROM1	YGR070W	0	0	0	0	0	0	5	1	0	217.378	0	0	449	59	16	3212.28	575.505	89.7059	88.293	0.13478	77.2414	76.1782	0.10968	46.7243	49.0521	0.03181	77.0428	0.855	NA
		UPF3	YGR072W	0	0	0	0	0	0	6	3	1	348.49	0	0	540	126	46	6716.23	4954.59	NA	NA	NA	80.0512	78.3461	0.07611	80.4627	78.5775	0.05993	88.5463	0.348	223070000
		SMD1	YGR074W	0	0	0	0	0	0	56	32	19	4444.3	2475.23	1853.02	NA	NA	NA	NA	NA	NA	NA	NA	91.9463	82.1029	0.03048	91.7808	83.105	0.04204	NA	0.848	252150000
		PRP38	YGR075C	0	0	0	0	0	0	17	7	3	4778.49	3.55382	0	NA	NA	NA	NA	NA	85.5422	86.0776	0.19304	NA	NA	NA	78.9256	79.6143	0.15094	77.2926	0.488	5533500
		MRPL25	YGR076C	0	0	0	0	-0.018458	0	11	2	1	607.097	0	0	NA	NA	NA	NA	NA	96.8153	90.6582	0.0385	NA	NA	NA	87.8981	85.7749	0.09692	68.984	0.514	296820000
		PEX8	YGR077C	0	0	0	0	0	0	15	6	2	3254.29	2.66667	0	273	76	33	3026.34	5105.19	81.8644	84.9153	0.30782	67.8689	70.4372	0.22753	68.8119	72.3322	0.24458	80.6084	0.36	2817000
		PAC10	YGR078C	0	0	0	0	0	0	15	5	5	567.453	1.31823	1524.67	NA	NA	NA	NA	NA	96.4824	89.4472	0.04719	88.0597	79.1045	0.03209	94	83.3333	0.0179	82.1023	0.223	4293800000
		TWF1	YGR080W	0	0	0	0	0	0	12	3	1	1388.42	2795.21	0	107	17	5	185.331	349.937	91.2651	89.3574	0.13996	75	75.8929	0.14243	79.5181	78.8153	0.13985	79.5812	0.294	4945000000
		SLX9	YGR081C	0	0	0	-0.015562	-0.030586	0	17	6	3	3637.23	551.27	743.059	634	206	71	20925.6	27100.9	85.7143	87.619	0.21483	NA	NA	NA	77.619	76.8254	0.10668	79.2453	0.266	1202500000
		TOM20	YGR082W	0	0	0	0	0	0	20	5	3	1775.1	1524.4	2004.02	NA	NA	NA	NA	NA	98.3607	93.6248	0.03107	NA	NA	NA	96.1749	86.8852	0.02671	79.2453	0.401	442360000
		GCD2	YGR083C	0	0	0	0	-0.011046	0	12	7	7	540.064	0	0	NA	NA	NA	NA	NA	94.6319	89.9796	0.06106	NA	NA	NA	90.411	82.8006	0.04817	83.2258	0.281	2304600000
		MRP13	YGR084C	0	0	0	0	0	0	35	9	3	13841.2	93.0994	0.428571	164	27	9	353.889	183.553	3.53982	2.94985	0.02346	NA	NA	NA	76.4012	72.8614	0.08623	80.1653	0.69	750860000
		RPL11B	YGR085C	0	0	0	0	0	0	107	7	3	1267.48	6137.95	6840.04	253	53	14	1011.46	481.456	100	92.9119	0.001	97.1264	92.7203	0.05075	100	91.5709	0.001	70.1721	0.468	190000000000
		PIL1	YGR086C	0	0	0	0	0	0	84	16	7	26838.3	21847.2	21337.1	474	108	38	13596.9	3949.81	98.8201	93.9036	0.02295	74.9263	67.1583	0.02021	95.8702	85.7424	0.02114	89.8	5.144	44015000000
		PDC6	YGR087C	0	0	0	0	0	0	10	0	0	315.651	0	0	92	7	1	20.4689	0	96.8028	89.5796	0.04006	93.617	80.8511	0.02891	80.9947	73.5938	0.04473	72.2543	0.435	7889600
		CTT1	YGR088W	0	0	0	0	0	0	3	0	0	9.13505	0	0	340	49	15	2682.11	1003.17	98.3986	91.3405	0.01478	NA	NA	NA	95.7295	86.0617	0.0266	84.8907	0.207	1725900000
		NNF2	YGR089W	0	0	0	0	0	0	16	2	0	2478.99	6902	0	189	48	20	541.386	1122.97	90.3949	88.9007	0.13074	81.1579	78.0351	0.08244	83.847	80.0567	0.08288	77.0916	0.752	581740000
		UTP22	YGR090W	0	0	0	0	-0.030422	0	127	55	36	19653	47144.4	41282.3	NA	NA	NA	NA	NA	94.5924	90.9066	0.0824	89.1041	82.1899	0.05674	89.8305	84.396	0.06922	85.6	0.772	4032800000
		PRP31	YGR091W	0	NA	0	0	0	0	54	31	15	6772.09	22422.7	114.553	NA	NA	NA	NA	NA	NA	NA	NA	67.1815	70.4633	0.15423	71.7435	75.0167	0.17999	78.0576	0.17	31646000
		DBF2	YGR092W	0	0	0	0	0	0	123	31	7	36576.8	66182.7	16766.9	279	189	114	10946.1	39357.8	97.9058	90.925	0.0207	13.438	13.3799	0.13244	74.6141	66.7238	0.02073	75.8065	6.256	402370000
		VAS1	YGR094W	0	0	0	0	0	0	17	5	0	5004.03	4101.16	0	NA	NA	NA	NA	NA	97.1014	92.965	0.05332	93.1159	86.0809	0.0495	94.0217	86.2017	0.04571	80.7971	0.111	144000000000
		RRP46	YGR095C	-0.033	0	0	0	0	0	23	15	12	462.523	4919.43	52.2655	NA	NA	NA	NA	NA	91.9283	90.583	0.12924	83.9286	79.1667	0.07496	NA	NA	NA	81.1388	0.027	167100000
		TPC1	YGR096W	0	NA	-0.015949	-0.009616	-0.001913	0	2	0	0	34.4119	0	0	126	21	6	188.975	330.107	93.6306	91.0828	0.10449	84.4937	79.4304	0.08097	86.1635	80.608	0.08212	81.1388	0.414	2736400
		ASK10	YGR097W	0	0	0	0	0	0	36	2	0	4315.09	111.922	0	123	109	92	6993.18	40925	94.5899	89.9069	0.06383	NA	NA	NA	88.7728	80.9399	0.04857	90.4192	0.237	1339700000
		ESP1	YGR098C	0	0	-0.027697	-0.017549	-0.032913	0	12	3	1	3464.76	37.7801	0	NA	NA	NA	NA	NA	89.9387	88.0777	0.132	78.8862	76.4994	0.10601	78.3833	78.7508	0.14291	79.8206	0.984	272510000
		TEL2	YGR099W	0	0	0	0	0	0	13	2	1	4202.68	5307.1	0	NA	NA	NA	NA	NA	83.8897	86.0184	0.22715	71.0375	73.439	0.15378	71.0826	72.3647	0.1505	79.8206	2.667	266120000
		MDR1	YGR100W	0	0	0	0	0	0	11	2	0	333.729	3856.05	0	214	52	18	1063.74	816.916	96.6316	90.4912	0.03803	92.6316	83.0526	0.0327	91.5966	84.4538	0.05143	81.9788	0.261	1199900000
		PCP1	YGR101W	0	0	0	0	0	0	4	0	0	1358.19	0	0	276	129	62	6735.39	20877.2	94.2197	89.6917	0.08007	85.0144	78.2901	0.08639	86.8195	79.8472	0.06226	82.8996	0.985	NA
		NOP7	YGR103W	0	0	0	0	0	0	124	56	40	21814.1	23772.4	50319.7	NA	NA	NA	NA	NA	95.2145	91.4741	0.05415	89.4389	84.4884	0.06478	NA	NA	NA	78.125	0.526	14949000000
		SRB5	YGR104C	0	0	0	0	0	0	64	31	27	2721.78	3316.63	12877.1	NA	NA	NA	NA	NA	87.2964	87.5136	0.15913	83.0619	77.633	0.06751	83.7134	79.8046	0.08865	78.5408	0.187	29430000
		VMA21	YGR105W	0	0	0	0	0	0	19	6	4	1566.72	10434.3	4580	393	183	49	22011.2	11803.6	97.4026	90.4762	0.02519	85.7143	80.5195	0.04525	96.1039	87.013	0.01505	78.4483	0.381	NA
		VOA1	YGR106C	0	0	-0.019483	0	-0.016652	0	8	1	0	954.365	0	0	122	10	1	66.2197	0	NA	NA	NA	72.0149	75.6219	0.19862	74.7212	78.3147	0.20396	77.3622	0.384	236780000
		CLB1	YGR108W	0	0	0	0	0	0	11	3	3	1682.52	0	0	407	41	10	1179.18	276.478	94.2797	89.4774	0.0617	40.4211	39.4386	0.06674	85.8051	81.3559	0.06361	88.0716	8.779	25986000
		CLB6	YGR109C	0	0	0	0	0	0	10	1	1	281.25	0	0	173	25	6	162.235	98.7177	90.5512	89.0639	0.12629	81.9843	78.503	0.07147	NA	NA	NA	83.0739	7.086	NA
		CLD1	YGR110W	NA	NA	0	0	0	0	2	0	0	0	0	0	81	10	4	26.9712	23.8528	91.6854	89.1386	0.08922	37.0861	35.9823	0.13441	81.4159	79.2773	0.10423	66.6012	0.146	1145000
		SHY1	YGR112W	0	0	0	0	0	0	16	8	6	138.982	9665.01	5432.39	129	35	11	538.523	608.25	88.9744	87.9487	0.14021	77.8338	74.0554	0.08821	80.3571	77.6361	0.10185	75.2187	0.171	16241000
		DAM1	YGR113W	0	0	0	0	0	0	39	16	11	2652.58	8825.26	35651.2	NA	NA	NA	NA	NA	NA	NA	NA	79.9419	78.0039	0.10153	80.1749	79.5918	0.09527	NA	1.849	156380000
		SPT6	YGR116W	0	0	0	0	-0.062431	0	24	9	3	2101.49	5069.89	13.1822	NA	NA	NA	NA	NA	NA	NA	NA	95.0379	85.6191	0.02011	93.2622	83.8114	0.01506	NA	0.349	10928000000
		RPS23A	YGR118W	-0.041	0	0	0	0	0	34	0	0	1627.3	0	0	548	118	38	13692.3	19527.5	100	95.8621	0.001	NA	NA	NA	NA	NA	NA	74.5597	0.165	35667000000
		NUP57	YGR119C	0	0	0	0	0	0	43	16	4	2419.28	10922.5	3.32056	NA	NA	NA	NA	NA	93.1985	89.1544	0.06754	NA	NA	NA	85.1376	79.8777	0.07397	81.8667	0.368	8653400000
		COG2	YGR120C	0	0	0	0	-0.015473	0	37	15	11	5050.25	20042.5	36530.8	NA	NA	NA	NA	NA	91.6031	89.313	0.11241	85.8779	79.2621	0.06974	NA	NA	NA	72.7626	0.916	638750000
		MEP1	YGR121C	0	0	0	0	0	0	14	1	0	4938.99	0	0	168	19	4	128.311	65.3387	97.3577	90.1762	0.03877	91.1111	80.6734	0.04437	77.0916	66.9323	0.02173	86.9835	0.828	871390
		PPT1	YGR123C	0	0	0	0	0	0	12	3	1	1937.6	0	0	78	7	0	21.0251	0	94.7368	91.358	0.06341	90.8382	83.6907	0.04058	91.0331	84.5354	0.04448	67.9764	0.276	4092400000
		ASN2	YGR124W	0	0	0	0	-0.014827	0	10	2	0	388.562	337.255	0	113	8	1	67.3015	0	98.6014	93.2984	0.02332	93.1818	85.373	0.04639	85.5903	78.1829	0.06203	80.3922	6.28	53355000000
		UTP8	YGR128C	0	0	0	0	0	0	63	35	20	8948.42	13835.5	16742.2	NA	NA	NA	NA	NA	90.4628	88.2188	0.1197	NA	NA	NA	80.3347	77.8243	0.09886	78.481	0.061	1653800000
		SYF2	YGR129W	0	0	0	0	0	0	24	5	3	2358.11	0	0	142	22	9	109.689	531.314	85.6481	86.4198	0.11849	NA	NA	NA	67.907	74.2636	0.11536	78.481	0.946	363590000
		FHN1	YGR131W	0	0	0	0	-0.018362	0	1	0	0	0	0	0	120	4	0	9.04486	0	94.3182	90.5303	0.05612	78.2857	77.1429	0.1297	87.3563	81.8008	0.07865	79.3037	0.688	NA
		PHB1	YGR132C	0	0	0	-0.027274	-0.051175	0	19	6	2	2176.9	10556.8	6	670	201	60	24520.6	19993.4	98.6063	90.8246	0.01724	94.4251	85.0174	0.03958	96.1672	85.9466	0.0295	76.5237	0.189	5943900000
		PEX4	YGR133W	0	0	0	0	0	0	8	3	1	2485.25	0	0	568	131	43	10493.4	8669.53	1.63934	1.27505	0.09766	72.1649	71.8213	0.17132	70.4918	69.7632	0.12429	76.5237	0.501	1056200
		CAF130	YGR134W	0	0	0	0	0	0	18	8	6	1631.15	7010.93	5395.37	192	29	7	428.202	427.472	88.0107	89.0468	0.21051	38.8693	37.8681	0.10223	77.8073	78.0136	0.14036	74.8485	0.296	65835000
		PRE9	YGR135W	0	0	0	0	0	0	50	23	12	10060.2	24285.6	20154.4	336	162	71	5856.04	13450.4	98.8372	91.7313	0.0216	97.6744	86.4341	0.0119	95.7364	86.4341	0.02249	80.9524	0.438	11588000000
		LSB1	YGR136W	0	0	0	0	0	0	18	5	3	1529.85	6187.29	8904.4	134	5	0	9.7113	0	80.1619	78.6775	0.15884	78.9683	75.1323	0.0927	78.5124	77.4105	0.12461	85.4962	0.138	5081400000
		TPO2	YGR138C	0	0	0	0	0	0	24	0	0	939.92	0	0	115	11	1	74.7069	0	99.1857	91.8024	0.00999	NA	NA	NA	87.2	80.7467	0.07567	88.8668	2.925	514740000
		CBF2	YGR140W	0	0	0	-0.027352	0	0	37	15	4	4267.74	17068.8	9897.73	NA	NA	NA	NA	NA	NA	NA	NA	NA	NA	NA	81.5817	78.2171	0.094	72.9207	2.327	20973000
		VPS62	YGR141W	0	0	0	0	-0.014412	0	2	0	0	0	0	0	162	29	1	457.151	0	93.7901	90.7923	0.08663	84.5339	80.4379	0.07806	85.7749	83.0149	0.09735	72.6644	0.238	53893000
		BTN2	YGR142W	0	0	0	0	-0.029249	0	25	4	2	7747.64	144.476	4578	366	30	8	546.457	824.703	NA	NA	NA	65.3938	70.7239	0.13612	67.381	73.3333	0.12258	75.9259	0.922	NA
		SKN1	YGR143W	0	0	0	0	0	0	4	2	1	1134	8546.88	0	208	37	6	398.013	132.94	94.8254	89.7801	0.05173	NA	NA	NA	67.5539	62.8221	0.03218	84.3564	5.617	30637000
		THI4	YGR144W	0	0	0	0	0	0	7	3	2	49.0658	0	0	126	11	3	110.401	163.628	99.0798	92.8425	0.01264	NA	NA	NA	97.8528	89.5706	0.01768	76.7258	0.111	NA
		ENP2	YGR145W	0	0	0	0	-0.014451	0	42	10	8	2973.94	142.443	9950.36	NA	NA	NA	NA	NA	95.3324	91.6549	0.05681	92.5247	84.8613	0.03147	NA	NA	NA	74.1855	0.343	1831000000
		ECL1	YGR146C	0	0	0	0	0	0	4	0	0	78.5105	0	0	161	9	0	43.7808	0	90.5213	89.7314	0.17308	81.2207	80.1252	0.14667	NA	NA	NA	86.2233	1.495	NA
		NAT2	YGR147C	0	-0.31	-0.023155	-0.022595	-0.051424	0	3	0	0	45.1407	0	0	NA	NA	NA	NA	NA	86.1111	87.8472	0.24538	73.7024	75.2018	0.15413	75.8621	77.7011	0.19245	79.397	0.3	256460000
		RPL24B	YGR148C	-0.029	0	0	-0.010776	-0.022255	0	20	4	1	678.609	6301.16	0	205	50	13	845.058	282.28	98.7097	96.5591	0.06334	92.2581	89.4624	0.15128	96.7742	90.5376	0.04252	76.8482	0.125	32146000000
		CCM1	YGR150C	0	0	0	0	0	0	4	0	0	229.665	0	0	NA	NA	NA	NA	NA	84.9711	86.8593	0.21316	NA	NA	NA	NA	NA	NA	59.9628	0.953	189150000
		RSR1	YGR152C	0	0	0	0	0	0	14	3	2	2023.52	10352.4	0	129	15	1	179.08	0	95.2206	91.9118	0.07447	NA	NA	NA	91.5441	84.8039	0.05611	80.9145	5.978	85014000
		GTO1	YGR154C	0	0	0	0	0	0	3	0	0	3.4496	0	0	118	10	2	71.2647	5.37063	NA	NA	NA	NA	NA	NA	79.3872	78.0873	0.15774	79.4872	0.581	NA
		CYS4	YGR155W	0	0	0	0	0	0	39	4	0	14099.2	8348.5	0	574	47	13	807.418	224.173	29.783	27.0217	0.03202	NA	NA	NA	95.858	85.7988	0.02531	86.3366	0.522	204000000000
		PTI1	YGR156W	0	0	0	0	-0.026108	0	22	17	15	4273.7	657.312	302.992	NA	NA	NA	NA	NA	94.8235	93.098	0.11608	NA	NA	NA	87.2941	84.1569	0.10796	84.5833	0.282	1263900000
		CHO2	YGR157W	0	0	0	0	-0.034319	0	4	0	0	914.023	0	0	855	403	147	98177	63933.6	93.6709	90.1419	0.07859	NA	NA	NA	89.7819	83.2759	0.05541	85.5446	0.734	7676900000
		MTR3	YGR158C	-0.04	0	0	0	0	0	21	16	13	420.216	4278.82	12680.5	NA	NA	NA	NA	NA	87.6	88.2667	0.19009	79.3774	76.6537	0.10833	79.4574	76.8734	0.09902	81.0742	0.064	39085000
		NSR1	YGR159C	0	0	0	0	0	0	47	6	1	2472.95	2887.46	0	NA	NA	NA	NA	NA	NA	NA	NA	83.5294	80	0.08146	85.7482	81.3935	0.07647	NA	0.421	11392000000
		RTS3	YGR161C	0	0	0	0	0	0	16	6	4	1837.89	154.361	416.516	362	77	34	1530.9	1653.98	95.057	91.128	0.07336	59.8485	59.0909	0.11058	84.8485	81.4394	0.11119	90.099	1.13	NA
		TIF4631	YGR162W	0	0	0	-0.008533	0	-0.0106972	88	31	13	13003.9	44933.3	62943.1	NA	NA	NA	NA	NA	NA	NA	NA	82.1429	79.6939	0.10075	82.4561	80.8394	0.10255	84.2629	0.256	19821000000
		GTR2	YGR163W	0	0	0	0	-0.031434	0	19	6	2	12696.6	17111.7	0	NA	NA	NA	NA	NA	NA	NA	NA	97.3607	86.8035	0.01393	NA	NA	NA	81.7048	0.437	123520000
		MRPS35	YGR165W	0	0	0	0	0	0	35	12	1	3086.26	721.081	0	NA	NA	NA	NA	NA	93.3333	91.1111	0.1005	91.0145	84.058	0.05998	89.5652	84.058	0.0623	65.3696	0.418	731510000
		KRE11	YGR166W	0	0	0	0	0	0	15	8	6	3316.36	0	0.666667	515	154	50	8046.47	3690.68	87.1658	87.4629	0.19543	76.4602	74.5723	0.12685	79.5374	78.2918	0.14	83.1492	0.373	14601000
		CLC1	YGR167W	0	0	-0.015385	-0.010218	-0.016699	0	38	4	2	12545.5	49.4036	0	NA	NA	NA	NA	NA	88.1356	88.9831	0.13712	81.7797	80.3672	0.06545	79.661	80.791	0.08804	83.4615	0.574	19198000000
		PUS6	YGR169C	0	0	0	0	0	0	0	0	0	0	0	0	153	11	0	41.9919	0	90.3465	90.5116	0.17594	NA	NA	NA	13.0864	13.0864	0.03116	78.4969	0.225	99708000
		PSD2	YGR170W	0	0	0	0	0	0	7	3	0	2506.13	7572.65	0	457	109	46	9243.06	11267.3	92.2671	90.4804	0.10392	83.0139	79.036	0.06841	86.4983	82.0557	0.06828	78.7629	0.359	239840000
		MSM1	YGR171C	0	0	0	0	0	0	3	0	0	140.226	0	0	NA	NA	NA	NA	NA	90.2609	87.8261	0.11813	NA	NA	NA	81.0764	79.1088	0.10758	75.641	0.105	119650000
		YIP1	YGR172C	0	0	0	0	0	0	27	10	4	1870.9	4833.93	5247.24	NA	NA	NA	NA	NA	98.3871	92.7419	0.02068	NA	NA	NA	96.371	87.3656	0.02347	83.3962	0.32	179290000
		RBG2	YGR173W	0	0	0	0	0	0	16	2	1	1255.69	0	0	128	4	0	4.86369	0	99.4565	92.9348	0.00715	95.9239	84.8732	0.01893	NA	NA	NA	83.3962	0.137	3976500000
		CBP4	YGR174C	0	0	0	0	0	0	11	1	0	4204.18	0	0	560	137	60	9252.41	24353.3	NA	NA	NA	75.8824	70.9804	0.07228	82.3529	74.3137	0.02378	70.6093	0.592	190210000
		ERG1	YGR175C	0	0	0	0	0	0	20	9	2	842.845	3569.63	759	NA	NA	NA	NA	NA	NA	NA	NA	96.9758	88.9785	0.02869	97.1774	88.9785	0.02413	90.1478	0.293	10459000000
		ATF2	YGR177C	0	0	0	0	0	0	7	0	0	62.971	0	0	147	13	2	67.7672	21.7217	89.5327	89.7819	0.19881	NA	NA	NA	79.4393	80.4984	0.16985	75	3.141	10729000
		PBP1	YGR178C	0	0	0	0	-0.016261	0	38	8	3	4422.67	11130.7	9152	486	120	47	6452.87	5745.71	93.6288	90.9511	0.08799	85.4972	82.4125	0.07363	86.1264	81.9139	0.074	87.3913	0.114	8791100000
		OKP1	YGR179C	0	0	0	0	0	0	31	15	12	2895.59	5475.3	22588.4	NA	NA	NA	NA	NA	85.5037	85.5856	0.14274	73.236	72.6683	0.08449	71.6707	72.7199	0.10657	76.7624	1.201	54286000
		RNR4	YGR180C	0	0	0	0	0	0	36	8	4	7915.4	15573.9	24360.3	NA	NA	NA	NA	NA	98.8406	94.7826	0.03593	NA	NA	NA	NA	NA	NA	91.2698	0.104	37466000000
		TIM13	YGR181W	0	0	0	0	0	0	7	3	3	565.347	235.532	86298	456	182	66	45442.2	41652.6	97.1429	91.1111	0.03871	NA	NA	NA	91.4286	85.7143	0.06995	69.8656	0.06	1212300000
		QCR9	YGR183C	0	0	0	0	0	0	5	1	0	173.932	0	0	654	216	75	32455.2	19818.5	NA	NA	NA	NA	NA	NA	NA	NA	NA	79.2363	0.736	0
		UBR1	YGR184C	0	0	0	0	-0.02427	0	27	6	6	5264.88	12960.7	12545.2	516	188	75	40666.4	47936.8	96.0533	90.6031	0.04351	NA	NA	NA	90.9836	83.6749	0.04482	82.5832	0.184	759930000
		TYS1	YGR185C	0	0	0	0	0	0	19	3	2	1459.76	452.053	893.957	NA	NA	NA	NA	NA	96.9543	92.2166	0.06838	NA	NA	NA	94.4162	86.2098	0.04474	83.0189	0.15	75938000000
		TFG1	YGR186W	0	0	0	0	0	0	38	15	13	2331.8	860.443	3027.95	NA	NA	NA	NA	NA	93.75	90.6703	0.07425	NA	NA	NA	85.8099	80.946	0.05835	83.0189	0.295	2717600000
		HGH1	YGR187C	0	0	0	0	-0.01241	0	12	3	0	488.854	327.168	0	230	42	15	399.974	386.947	92.9114	89.7046	0.08233	NA	NA	NA	88.3249	80.6261	0.034	77.0588	0.677	2105900000
		BUB1	YGR188C	0	0	0	0	0	0	19	5	3	4403.25	2244.03	1691.04	568	56	4	1717.49	100.148	87.9024	88.4228	0.15721	NA	NA	NA	76.2319	76.9404	0.1296	65.1769	3.273	NA
		CRH1	YGR189C	0	0	0	0	0	0	3	0	0	137.754	0	0	110	8	1	21.3321	0	86.6142	84.7113	0.14351	NA	NA	NA	NA	NA	NA	83.499	8.29	1035000000
		HIP1	YGR191W	0	0	0	0	0	0	12	3	1	1979.25	11431	0	NA	NA	NA	NA	NA	96.5174	91.5976	0.05127	90.7438	83.5813	0.05853	92.0398	84.5218	0.04569	80.9145	0.566	120480000
		TDH3	YGR192C	0	0	0	0	-0.025513	0	61	8	2	14360.7	7171.07	5457.74	431	81	25	5007.82	7203.59	98.7952	98.3936	0.14254	40.3614	39.5582	0.12803	NA	NA	NA	89.6825	0.797	1360000000000
		PDX1	YGR193C	0	0	0	0	0	0	11	5	1	148.928	0	0	154	16	4	92.5739	39.0762	85.1319	88.0895	0.33562	76.087	76.9726	0.16538	77.9126	79.5307	0.20034	76.8116	0.392	12203000000
		XKS1	YGR194C	0	0	0	0	0	0	2	0	0	0	0	0	104	5	2	12.5709	33.6066	NA	NA	NA	84.4113	76.9486	0.05948	84	78.7222	0.08028	60.2941	0.25	676960000
		SKI6	YGR195W	0	0	0	0	0	0	26	15	12	5865.1	2607.17	3989.59	NA	NA	NA	NA	NA	99.187	93.3604	0.0128	96.3415	86.0434	0.02097	98.374	88.0759	0.01198	69.6226	0.133	162740000
		FYV8	YGR196C	0	0	0	0	0	0	6	1	1	97.6772	0	0	135	32	11	167.811	161.739	13.3252	13.6512	0.12592	NA	NA	NA	68.5142	71.0299	0.1163	72.561	0.32	1083800000
		SNG1	YGR197C	NA	NA	0	0	0	0	2	0	0	1.1499	0	0	140	14	3	61.423	20.5744	90.128	88.0561	0.12462	NA	NA	NA	79.5993	76.442	0.10962	81.1765	0.894	23932000
		YPP1	YGR198W	0	0	0	0	0	0	17	5	1	1037.56	1153.01	0	NA	NA	NA	NA	NA	90.3305	89.2697	0.12531	81.3415	78.1707	0.09068	82.3171	79.5935	0.10051	80.1961	0.168	146140000
		PMT6	YGR199W	0	0	0	0	0	0	3	0	0	40.1217	0	0	362	80	35	4400.57	9016.57	91.9631	89.5477	0.10251	86.9565	81.0716	0.0674	44.25	49.3333	0.00625	65.2661	0.818	371690000
		ELP2	YGR200C	0	0	0	0	0	0	33	13	8	6077.45	4799.51	5086.08	634	232	100	46375	39344.8	92.7757	90.2408	0.09471	84.596	80.5976	0.07237	87.5635	84.0102	0.08034	75.4864	0.411	1403800000
		PCT1	YGR202C	0	0	0	-0.020144	-0.017012	0	5	1	1	3504.11	0	0	128	11	6	11.359	44.4073	NA	NA	NA	86.1111	78.858	0.05872	91.0798	82.4726	0.03566	84.4758	0.275	676840000
		YCH1	YGR203W	0	0	0	0	0	0	11	1	0	2853.53	0	0	129	2	1	0.29677	0	NA	NA	NA	84.5161	75.2688	0.04662	91.2162	83.7838	0.06076	84.4444	0.112	254460000
		ADE3	YGR204W	0	0	-0.026071	0	-0.017755	0	20	2	0	367.015	227.496	0	NA	NA	NA	NA	NA	98.0973	91.4729	0.02598	95.3488	84.4609	0.02684	69.4165	63.1455	0.02605	85.83	0.264	78762000000
		MVB12	YGR206W	0	0	0	0	0	0	4	2	1	340.304	0	0	200	42	13	364.616	401.917	NA	NA	NA	82.1782	83.1683	0.12763	85.1485	82.8383	0.10115	73.9255	0.837	NA
		SER2	YGR208W	0	0	0	0	0	0	4	0	0	195.922	0	0	530	133	73	6112.19	10195.8	NA	NA	NA	85.7605	80.151	0.07778	85.1133	80.3668	0.08333	80.3089	0.294	2185700000
		TRX2	YGR209C	0	0	0	-0.012363	-0.062202	0	23	6	2	3538.77	10938.7	4570.6	131	11	1	39.5358	0	96.1538	93.9103	0.10298	97.1154	85.2564	0.01073	97.1154	85.2564	0.01292	85.0365	0.198	72324000000
		ZPR1	YGR211W	0	0	0	0	0	0	8	2	0	754.962	205.803	0	NA	NA	NA	NA	NA	NA	NA	NA	68.107	61.9342	0.04733	93.0041	85.048	0.04261	75.3346	0.362	4178800000
		SLI1	YGR212W	0	0	0	0	0	0	0	0	0	0	0	0	127	20	1	362.791	0	NA	NA	NA	63.7131	70.1828	0.2082	69.8113	73.6548	0.16698	75.8842	0.334	19096000
		RTA1	YGR213C	0	0	0	0	0	0	2	0	0	162.42	0	0	347	15	7	94.8047	122.454	90.2208	86.9611	0.09914	74.2138	73.2704	0.11983	81.5047	76.0711	0.06621	77.5591	0.102	NA
		RPS0A	YGR214W	-0.031	0	0	0	0	0	49	8	2	2481.87	2137.21	5457.74	268	68	18	1461.12	1415.82	99.6032	96.6931	0.0152	17.8571	17.5926	0.2141	99.6032	94.0476	0.00778	78.9062	0.198	5242000000
		RSM27	YGR215W	0	0	0	0	0	0	30	6	3	1601.06	3529.89	0	NA	NA	NA	NA	NA	93.6364	91.2121	0.09339	90.9091	83.0303	0.03484	94.5455	84.8485	0.0189	81.4249	0.308	201300000
		GPI1	YGR216C	0	0	-0.053667	-0.051811	0	0	3	0	0	21.9248	0	0	NA	NA	NA	NA	NA	90.6404	89.2173	0.1344	78.0687	76.3775	0.11105	80.389	78.1199	0.1218	75.7085	0.203	NA
		CCH1	YGR217W	NA	NA	0	0	0	0	3	0	0	2182.66	0	0	146	24	10	84.2876	205.35	94.8605	90.1126	0.06071	85.3113	79.799	0.06485	NA	NA	NA	75.7085	0.141	17018000
		CRM1	YGR218W	0	0	0	0	0	0	92	30	13	47517.3	63536.1	119059	NA	NA	NA	NA	NA	99.1697	92.4662	0.01139	97.1402	86.0394	0.01676	97.8782	87.1156	0.01278	78.7819	0.315	11657000000
		MRPL9	YGR220C	0	0	0	0	0	0	47	29	16	8473.11	65864.6	292.586	NA	NA	NA	NA	NA	95.1673	89.715	0.0398	88.8476	82.5279	0.05082	89.9628	82.28	0.03602	75.4941	1.225	693370000
		TOS2	YGR221C	0	0	0	0	-0.009359	0	6	1	1	860.81	0	0	100	16	6	140.933	221.595	75.9375	81.0938	0.30846	58.4615	64.9744	0.2289	58.2067	65.8561	0.27266	86.0558	6.07	NA
		PET54	YGR222W	0	0	0	0	0	0	7	0	0	447.954	0	0	NA	NA	NA	NA	NA	83.5017	84.5118	0.2302	73.1544	70.5817	0.12887	73.7542	73.8649	0.12766	84.7826	1.313	69218000
		HSV2	YGR223C	0	0	0	0	0	0	18	0	0	1015.06	0	0	154	35	10	420.18	383.006	92.2222	87.4074	0.0851	NA	NA	NA	88.6667	81.7778	0.06823	76.6932	0.176	330660000
		AZR1	YGR224W	0	0	0	0	0	0	6	0	0	826.849	0	0	96	7	4	27.7755	154.797	86.8293	85.9621	0.17523	NA	NA	NA	73.9535	73.385	0.14536	77.7778	0.834	NA
		AMA1	YGR225W	0	0	0	0	0	0	6	0	0	145.448	0	0	102	6	4	29.0884	264.067	94.2664	91.0624	0.08653	NA	NA	NA	88.7205	83.2211	0.06019	76.3209	0.55	NA
		DIE2	YGR227W	0	0	0	0	0	0	5	0	0	225.26	0	0	97	23	7	332.53	156.597	95.4286	91.9365	0.08021	89.1429	82.4762	0.05711	90.0952	83.4286	0.06048	82.0197	0.534	1790800
		SMI1	YGR229C	0	0	0	0	0	0	37	5	2	3694.84	13674.3	1409.98	725	268	119	27684.7	40854.1	85.8546	86.2475	0.13411	75.6654	76.2991	0.10317	78.0583	76.8285	0.09454	82.0312	0.465	2542000000
		BNS1	YGR230W	0	NA	0	0	0	0	2	0	0	0	0	0	407	34	14	980.971	541.667	NA	NA	NA	50.6173	53.4979	0.16263	60.1449	66.1836	0.23676	73.4653	3.674	NA
		PHB2	YGR231C	0	0	0	0	0	0	21	6	1	5883.72	10487.7	0	355	153	63	10767.3	15996.9	99.3548	91.1828	0.00743	91.6129	84.6237	0.05375	95.8065	86.7742	0.03785	73.5234	1.039	9604300000
		NAS6	YGR232W	0	0	0	0	0	0	39	21	19	2322.81	646.523	35.1005	155	13	2	118.46	28.243	96.9298	91.9591	0.04353	87.2807	82.1637	0.07241	92.1053	83.6257	0.05253	73.4694	0.805	3684300000
		PHO81	YGR233C	0	0	0	0	0	0	20	5	4	3824.19	600.223	785.315	130	5	2	4.21904	61.7013	21.562	20.0057	0.02196	7.47029	6.36672	0.01198	89.6959	81.1374	0.03724	85.0895	0.669	365220000
		YHB1	YGR234W	0	0	0	0	0	0	43	6	0	8084.14	32599.2	0	90	7	2	34.5071	30.9026	92.2306	89.5572	0.10345	86.7168	80.9524	0.05846	50.365	58.6375	0.25224	76.5531	1.972	33514000000
		SPG1	YGR236C	0	0	0	0	-0.014521	0	2	0	0	0	0	0	81	6	1	12.3994	0	92.6316	89.4737	0.11873	89.4737	81.4035	0.04304	91.5789	84.9123	0.06058	76.2	0.71	NA
		KEL2	YGR238C	0	0	0	0	0	0	14	5	2	1042.59	315.914	0	102	28	13	441.733	1836.82	78.3389	82.3419	0.23829	NA	NA	NA	64.4124	70.1035	0.17775	85.4291	1.683	84158000
		PEX21	YGR239C	0	0	0	0	0	0	5	4	2	524.796	8185.45	32	127	19	6	201.709	178.933	80.5556	85.1852	0.31513	61.8056	71.1806	0.33131	62.6298	73.1257	0.39807	79.6443	0.692	NA
		PFK1	YGR240C	0	0	0	0	-0.024449	0	59	11	3	8318.62	8207.24	2726.2	NA	NA	NA	NA	NA	99.4934	93.8197	0.01015	97.6697	88.4161	0.01811	48.8846	54.8982	0.04873	94.0476	1.619	148000000000
		YAP1802	YGR241C	0	0	0	0	0	0	18	8	0	5239.72	8194.6	0	162	11	2	45.5869	14.5073	91.2587	87.8205	0.13075	77.3616	71.3355	0.09037	84.6154	80.0699	0.10224	86.4811	0.431	329510000
		FMP43	YGR243W	0	0	0	0	0	0	2	0	0	97.4186	0	0	142	26	4	223.429	206.093	94.5205	86.758	0.04284	89.0411	80.137	0.05795	91.7808	84.0183	0.05549	78.9883	0.575	1256300
		LSC2	YGR244C	NA	NA	0	0	0	0	6	1	0	59.9175	0	0	392	84	47	2874.07	5347.49	98.3607	92.1155	0.02303	91.5691	83.6066	0.04471	95.082	84.9336	0.02401	80.3097	0.211	23259000000
		SDA1	YGR245C	0	0	0	0	0	0	44	20	16	1017.98	2437.75	15486.4	NA	NA	NA	NA	NA	96.6102	90.917	0.03643	91.0039	84.6154	0.04879	92.607	85.214	0.03399	73.3496	0.346	3516500000
		BRF1	YGR246C	0	0	0	0	0	0	11	5	4	2211.64	339.265	9225.11	NA	NA	NA	NA	NA	94.2953	88.5347	0.05627	90.4132	80.4408	0.03634	91.3043	81.8841	0.03971	75.5814	0.11	239560000
		CPD1	YGR247W	0	0	0	0	-0.009406	0	NA	NA	NA	NA	NA	NA	92	9	1	28.6832	0	97.0711	91.2134	0.04082	88.5714	78.2313	0.03716	89.5833	82.0833	0.06528	77.2994	0.399	31487000
		SOL4	YGR248W	NA	NA	0	0	0	0	2	0	0	160.508	0	0	467	67	25	1847.63	6619.34	NA	NA	NA	80.0781	74.2188	0.04871	79.2254	71.831	0.05036	74.6667	0.434	632850000
		MGA1	YGR249W	0	0	0	0	0	0	14	1	0	793.301	0	0	106	12	6	98.2857	632.979	92.5602	88.9132	0.09446	74.0125	71.3098	0.10699	81.3043	78.5507	0.11566	86.0558	0.127	NA
		GCN5	YGR252W	0	0	-0.064929	-0.011583	-0.048085	0	274	49	25	139524	49374.8	16798.5	400	336	199	47990.7	94859.2	96.8109	92.9385	0.05226	93.1663	85.4214	0.03066	94.533	85.9529	0.03102	69.428	1.042	393800000
		PUP2	YGR253C	0	0	0	0	0	0	38	16	8	3092.46	2957.35	839.834	NA	NA	NA	NA	NA	97.6923	92.4359	0.0298	NA	NA	NA	97.3077	89.2308	0.02321	69.3359	0.498	12233000000
		ENO1	YGR254W	0	0	0	0	-0.018802	0	27	9	4	3157.38	20463.3	5457.74	132	44	11	734.339	537.915	99.7712	98.0168	0.02126	NA	NA	NA	94.508	93.5164	0.16016	87.3518	0.777	1040000000000
		COQ6	YGR255C	-0.04	0	0	-0.012224	0	0	4	0	0	55.6614	0	0	NA	NA	NA	NA	NA	97.4948	91.3709	0.0294	92.2756	81.1413	0.02688	NA	NA	NA	83.4308	0.515	436140000
		GND2	YGR256W	0	0	0	0	0	0	9	1	0	117.574	0	0	122	19	6	149.776	460.573	97.7642	91.1247	0.02696	94.1057	83.6043	0.03276	87.8049	78.1165	0.03686	75.9295	0.475	76273000
		MTM1	YGR257C	0	0	0	0	0	0	2	0	0	9.25729	0	0	NA	NA	NA	NA	NA	95.3552	91.1658	0.07077	NA	NA	NA	88.3152	83.0616	0.07478	82.7493	0.369	19426000
		RAD2	YGR258C	0	0	0	0	0	0	13	4	0	969.351	412.37	0	NA	NA	NA	NA	NA	88.61	87.2587	0.12386	NA	NA	NA	73.4458	71.9361	0.09389	74.6589	0.821	30514000
		TNA1	YGR260W	0	0	0	-0.011481	0	0	39	1	0	6087.46	0	0	188	31	9	479.133	1170.82	NA	NA	NA	NA	NA	NA	95.6929	87.2035	0.03409	19.2308	1.433	250180000
		APL6	YGR261C	0	0	0	0	0	0	19	5	2	2830.64	1173	0	152	61	21	1028.93	1632.67	91.5751	88.9703	0.10563	83.1106	78.0073	0.07683	85.1716	80.719	0.08602	81.0573	0.04	1263300000
		BUD32	YGR262C	0	0	0	0	0	0	40	8	3	8342.05	5231.22	22850	420	55	24	2127.31	2052.12	97.318	91.4432	0.03603	89.272	81.7369	0.06707	87.7395	83.1418	0.09331	81.1594	0.166	753750000
		SAY1	YGR263C	0	0	0	0	0	0	3	0	0	10.4209	0	0	140	19	1	181.716	0	89.3868	88.1289	0.11499	80.2353	77.4902	0.08745	80.6527	77.2339	0.08758	77.0718	0.041	148930000
		MES1	YGR264C	0	0	0	0	0	0	19	7	2	564.737	5935.95	0	NA	NA	NA	NA	NA	78.2956	74.6116	0.05741	91.7443	84.332	0.05194	92.4101	85.3529	0.053	80.0797	0.373	70580000000
		FOL2	YGR267C	0	0	0	0	0	0	24	2	0	2119.67	443.08	0	NA	NA	NA	NA	NA	99.177	93.2785	0.01031	98.7654	86.5569	0.01061	99.5885	89.3004	0.00289	89.1304	0.166	1907100000
		HUA1	YGR268C	0	0	0	0	0	0	18	7	5	1995.99	378.481	1114.48	120	19	2	199.717	39.8693	86.8687	88.5522	0.28763	NA	NA	NA	81.8182	79.4613	0.13431	81.5109	0.061	NA
		YTA7	YGR270W	0	0	0	0	0	0	91	12	2	12838.3	4919.05	1249.47	696	224	107	20477.7	35806.9	NA	NA	NA	NA	NA	NA	81.0753	78.7097	0.08982	NA	0.496	3960500000
		EFG1	YGR272C	0	0	0	0	0	0	6	1	0	47.0146	0	0	NA	NA	NA	NA	NA	NA	NA	NA	NA	NA	NA	NA	NA	NA	NA	0.358	139550000
		SLH1	YGR271W	0	0	0	0	0	0	6	0	0	792.076	0	0	143	30	16	337.111	1252.64	NA	NA	NA	NA	NA	NA	32.8638	39.9915	0.00814	NA	0.428	584410000
		TAF1	YGR274C	-0.057	0	0	0	-0.047847	0	NA	NA	NA	NA	NA	NA	NA	NA	NA	NA	NA	NA	NA	NA	NA	NA	NA	86.8715	81.378	0.0464	NA	0.349	1016900000
		RTT102	YGR275W	0	0	0	0	0	0	54	21	17	4697.51	7527.35	716.787	97	19	7	94.1779	200.77	NA	NA	NA	71.519	70.6751	0.09154	72.6115	77.2824	0.21346	NA	0.77	1046500000
		RNH70	YGR276C	0	0	-0.023517	-0.012263	-0.027557	0	27	0	0	1361.25	0	0	446	49	15	653.833	541.251	NA	NA	NA	86.1011	80.1444	0.06069	84.6293	80.5907	0.08228	NA	1.768	1178500000
		CAB4	YGR277C	0	0	0	0	0	0	6	0	0	12350.4	0	0	NA	NA	NA	NA	NA	NA	NA	NA	76.3934	73.8798	0.10785	80.3922	77.6688	0.12546	NA	0.73	95086000
		CWC22	YGR278W	0	0	0	0	0	0	24	12	7	1811.22	4388.08	209.46	NA	NA	NA	NA	NA	NA	NA	NA	NA	NA	NA	76.2626	74.4108	0.12418	NA	0.695	14940000
		SCW4	YGR279C	0	0	0	0	0	0	7	0	0	640.574	0	0	104	23	11	220.597	1213.48	NA	NA	NA	NA	NA	NA	86.8217	85.702	0.15168	NA	2.662	4569900000
		PXR1	YGR280C	0	0	0	0	0	0	18	1	0	1036.8	0	0	NA	NA	NA	NA	NA	NA	NA	NA	NA	NA	NA	88.1919	81.1808	0.03258	NA	0.353	1257700000
		YOR1	YGR281W	0	0	-0.021099	0	-0.032635	0	39	3	0	4347.26	73.2472	0	211	107	72	6571.72	25504.1	NA	NA	NA	NA	NA	NA	90.8722	82.0149	0.03751	NA	0.378	843010000
		BGL2	YGR282C	0	0	0	0	-0.026297	0	16	1	1	3658.84	0	0	160	51	23	1090.43	4824	99.361	94.5687	0.01434	55.2716	53.8871	0.12555	96.1661	88.7114	0.04189	89.3471	1.313	8166700000
		ERV29	YGR284C	0	0	0	0	0	0	62	5	0	12247.8	3694.12	0	154	39	13	520.911	438.378	98.3871	93.871	0.03171	95.8065	87.0968	0.03415	95.1613	88.6022	0.05458	85.7678	1.85	228930000
		ZUO1	YGR285C	0	0	0	0	-0.01032	0	51	12	3	9778.87	8996.19	672.826	548	67	8	1808.5	215.152	96.9977	92.6097	0.06116	85.654	80.0281	0.05582	94.4573	88.3757	0.04854	65.2985	0.23	83710000000
		BIO2	YGR286C	0	0	0	0	0	0	2	0	0	8.77621	0	0	432	60	24	2069.72	3080.56	97.8667	92.7111	0.03691	NA	NA	NA	95.2	86.9333	0.03478	82.5397	1.062	2068600000
		IMA1	YGR287C	0	0	0	0	0	0	11	0	0	244.854	0	0	124	13	4	95.0774	81.098	96.0951	89.0209	0.03084	NA	NA	NA	NA	NA	NA	69.863	0.176	NA
		MAL13	YGR288W	0	0	0	0	0	0	1	0	0	0	0	0	146	4	0	9.35357	0	83.5095	81.3953	0.11588	NA	NA	NA	67.7755	68.6764	0.11927	64.313	0.959	NA
		MAL11	YGR289C	0	0	0	0	-0.068302	0	14	0	0	1965.96	0	0	433	102	38	8142.05	3569.99	87.6823	82.55	0.07436	NA	NA	NA	54.6311	56.7766	0.07726	61.0895	0.802	NA
		MAL12	YGR292W	0	0	-0.063416	-0.063502	-0.125041	0	4	1	0	24.6866	0	0	111	72	43	2441.38	10325.9	92.637	88.4132	0.07264	NA	NA	NA	NA	NA	NA	83.1373	0.535	NA
		COS6	YGR295C	0	0	0	0	0	0	17	0	0	9006.21	0	0	NA	NA	NA	NA	NA	NA	NA	NA	NA	NA	NA	NA	NA	NA	NA	0.966	NA
		RPL14B	YHL001W	NA	NA	0	0	0	0	81	2	0	4045.08	205.803	0	430	55	11	927.6	149.227	NA	NA	NA	NA	NA	NA	97.8261	93.9614	0.04607	NA	0.224	275680000
		HSE1	YHL002W	0	0	0	0	0	0	49	8	6	11691.1	4728.4	4522.13	214	69	27	1037.54	2133.53	NA	NA	NA	NA	NA	NA	82.3144	79.7671	0.09943	NA	0.141	2075300000
		LAG1	YHL003C	0	0	0	0	0	0	20	2	2	2836.09	0	0	NA	NA	NA	NA	NA	NA	NA	NA	62.1359	58.0097	0.05551	94.1606	84.4282	0.0295	NA	0.178	479810000
		MRP4	YHL004W	NA	NA	0	0	0	0	78	27	22	17421.9	20619.7	39138.3	NA	NA	NA	NA	NA	92.6582	89.8734	0.11454	NA	NA	NA	85.3165	82.9536	0.14056	75.4673	0.298	1633500000
		SHU1	YHL006C	0	0	0	0	0	0	7	2	1	1149.35	4	0	143	15	5	152.916	311.801	89.3333	89.3333	0.20841	NA	NA	NA	80	77.3333	0.13294	75.4673	0.073	NA
		STE20	YHL007C	0	0	0	0	0	0	117	17	7	55403.1	25555.8	11531.6	NA	NA	NA	NA	NA	3.83387	3.33688	0.00229	NA	NA	NA	85.3376	80.9072	0.09097	87.8049	0.252	1865300000
		YAP3	YHL009C	0	0	0	0	0	0	NA	NA	NA	NA	NA	NA	119	16	5	140.114	317.073	78.852	83.6858	0.22352	64.2229	69.7947	0.16656	NA	NA	NA	74.4681	0.408	68074000
		ETP1	YHL010C	0	0	0	0	0	0	7	1	1	612.666	0	0	125	11	1	47.0628	0	91.1263	88.9647	0.10603	82.0819	78.157	0.06228	85.034	80.6122	0.06264	76.4873	0.472	4008800
		PRS3	YHL011C	0	0	0	0	0	0	NA	NA	NA	NA	NA	NA	NA	NA	NA	NA	NA	99.375	92.8125	0.00718	99.375	88.3333	0.00328	99.375	90	0.00448	85.6742	0.303	4689600000
		OTU2	YHL013C	0	0	0	0	0	0	7	0	0	255.073	0	0	155	21	6	163.479	677.107	86.7508	84.858	0.08313	84.7403	80.4113	0.05107	80.3859	79.0997	0.08217	72.1248	0.417	2171600000
		YLF2	YHL014C	0	0	0	0	0	0	11	1	0	201.82	0	0	74	2	1	0.191548	0	94.0741	90.2881	0.06997	89.3827	82.0576	0.04754	88.8889	84.1975	0.07194	91.2281	0.462	45258000
		RPS20	YHL015W	-0.093	0	0	0	0	0	44	2	1	1798.18	205.803	0	NA	NA	NA	NA	NA	NA	NA	NA	99.1736	95.5923	0.001	98.3471	95.5923	0.0327	75.6335	0.131	169000000000
		DUR3	YHL016C	0	0	0	-0.020705	0	0	14	0	0	143.532	0	0	100	9	1	38.1155	0	98.3673	91.3379	0.02166	NA	NA	NA	94.4218	85.4875	0.03682	81.2227	0.372	4596600
		APM2	YHL019C	0	0	0	0	0	0	8	4	3	183.525	6902	0	106	2	0	3.00217	0	92.9276	89.693	0.10206	83.2787	78.5792	0.06825	85.832	82.0977	0.08701	82.6087	0.406	9235500
		OPI1	YHL020C	0	0	0	0	0	0	17	3	2	3799.89	650.277	9152	359	114	44	3512.65	4891.89	91.358	88.1481	0.08654	79.8526	76.4947	0.09326	83.0882	79.3301	0.07513	90.146	0.688	283290000
		AIM17	YHL021C	0	0	0	0	0	0	12	0	0	554.644	0	0	108	23	4	276.999	52.9168	95.2688	90.9677	0.07387	89.7216	80.2284	0.05364	91.3978	83.0824	0.04958	88.9175	0.399	6323400000
		SPO11	YHL022C	0	0	-0.020217	-0.011686	-0.018992	0	7	5	3	3534.85	13800	9152	147	37	11	378.419	913.433	87.4372	86.5159	0.14292	76.808	74.813	0.10037	74.4361	76.3576	0.15759	72.4684	0.4	NA
		NPR3	YHL023C	0	0	0	0	0	0	10	5	2	835.183	0	0	306	140	54	4975.16	9057.51	90.8537	89.1115	0.11304	81.3368	78.559	0.08372	NA	NA	NA	74.0831	0.188	57809000
		RIM4	YHL024W	0	0	0	0	0	0	26	2	1	3856.47	843.872	0	120	36	15	503.459	2781.49	NA	NA	NA	NA	NA	NA	85.6745	80.6212	0.06184	82.0158	0.433	5440300
		SNF6	YHL025W	0	0	-0.019194	0	0	0	31	15	11	2311.79	1943.21	2518.74	332	216	77	24596	34122.8	88.0597	87.1642	0.12975	NA	NA	NA	78.6982	79.2899	0.12862	87.7228	0.542	NA
		RIM101	YHL027W	0	0	-0.070518	-0.061584	-0.089343	-0.0232831	7	1	0	711.482	0	0	323	184	102	12759.2	33085.8	86.3924	86.2342	0.18059	NA	NA	NA	79.2779	76.6091	0.15087	81.6568	0.237	42725000
		WSC4	YHL028W	0	0	0	0	0	0	1	0	0	0	0	0	464	19	6	170.733	113.948	NA	NA	NA	NA	NA	NA	73.1079	68.9748	0.12597	87.4	9.908	NA
		OCA5	YHL029C	0	0	0	0	0	0	8	4	2	4725.69	6896	0	229	62	23	759.965	1675.82	94.8454	90.5253	0.08245	86.1718	79.1849	0.07355	89.8975	83.1625	0.06801	82.6087	0.33	277690000
		ECM29	YHL030W	0	0	0	0	0	0	158	31	22	16557.9	9771.2	213.418	416	48	17	1313.07	1413.97	91.1135	88.99	0.12004	83.547	78.0093	0.08239	84.8128	80.9626	0.1033	75.9843	0.758	2154100000
		GOS1	YHL031C	0	0	-0.04022	-0.065465	-0.095763	0	19	4	3	961.117	0	0	NA	NA	NA	NA	NA	98.6547	92.6756	0.01753	95.5157	84.1555	0.01785	97.7578	87.4439	0.01327	75.0487	0.643	695180000
		GUT1	YHL032C	0	0	0	0	0	0	8	0	0	507.156	0	0	142	14	1	39.7513	0	95.2045	89.5628	0.0623	88.5246	78.2787	0.03815	90.8451	82.1596	0.0535	85.623	0.531	16476000
		RPL8A	YHL033C	0	0	0	0	0	0	107	10	2	6997.18	12921.3	3648.13	657	171	49	9125.21	7564.67	97.6562	94.5312	0.0647	96.0938	92.9688	0.10502	94.1406	91.1458	0.12186	65.5172	0.08	28658000000
		SBP1	YHL034C	0	0	-0.055946	-0.10233	-0.100662	0	81	21	7	6581.66	6060.71	4846.55	244	66	24	1075.71	1721.64	96.2585	93.3107	0.0737	90.4762	86.8481	0.07613	88.4354	86.2812	0.09668	84.8907	0.419	25121000000
		VMR1	YHL035C	0	0	0	-0.024121	-0.029067	-0.0218065	6	0	0	356.189	0	0	142	9	1	20.3211	0	83.4586	85.2339	0.20209	73.2254	74.1802	0.13393	41.0347	46.5217	0.0067	79.3651	0.018	40976000
		MUP3	YHL036W	0	0	0	0	0	0	3	0	0	129.458	0	0	134	5	2	15.3794	7.21904	95.2381	89.7436	0.05997	90.293	81.9902	0.05145	91.0256	82.6618	0.04868	83.89	0.69	NA
		CBP2	YHL038C	0	0	0	0	0	0	3	0	0	147.674	0	0	NA	NA	NA	NA	NA	87.7971	85.42	0.14083	71.5873	71.5344	0.14462	78.0411	76.1453	0.12281	78.33	0.45	196210000
		EFM1	YHL039W	0	0	0	0	0	0	4	1	0	46.9779	0	0	142	11	5	65.1431	141.59	88.9078	86.2912	0.14806	NA	NA	NA	82.2526	79.4084	0.12542	80.1217	0.496	498300000
		ARN1	YHL040C	0	0	0	0	0	0	3	0	0	7.90542	0	0	388	34	9	1026.92	871.875	95.0558	90.3243	0.06695	NA	NA	NA	NA	NA	NA	81.8898	1.984	NA
		ECM34	YHL043W	0	0	0	0	0	0	1	0	0	0	0	0	102	9	2	51.0473	17.3472	67.2414	79.5019	0.4212	NA	NA	NA	NA	NA	NA	66.0377	0.134	NA
		PAU13	YHL046C	0	0	0	0	0	0	2	0	0	0	0	0	95	4	2	6.67123	16.2792	NA	NA	NA	NA	NA	NA	NA	NA	NA	NA	0.493	NA
		ARN2	YHL047C	0	0	0	0	0	0	2	0	0	11.9472	0	0	398	33	7	1019.38	411.845	NA	NA	NA	NA	NA	NA	54.232	57.628	0.02654	NA	0.778	NA
		OSH7	YHR001W	NA	NA	0	0	0	0	21	2	1	3150.11	37156.5	0	NA	NA	NA	NA	NA	NA	NA	NA	NA	NA	NA	71.2088	64.9817	0.02201	NA	0.247	5333800000
		QCR10	YHR001W	0	0	0	-0.024424	-0.041114	0	4	0	0	39.1399	0	0	429	30	10	793.889	3813.63	NA	NA	NA	NA	NA	NA	NA	NA	NA	NA	0.276	237660000
		NEM1	YHR004C	0	0	0	0	-0.014487	0	3	1	0	13.6289	0	0	246	76	28	1784.19	2817.42	NA	NA	NA	79.386	77.0468	0.10062	82.7434	80.3835	0.10792	NA	0.282	21845000
		GPA1	YHR005C	0	0	0	0	-0.019096	0	25	10	8	13621.5	39283.8	52950.2	NA	NA	NA	NA	NA	NA	NA	NA	11.6279	11.4165	0.00454	NA	NA	NA	NA	6.566	713850000
		TIM10	YHR005C	0	0	0	0	0	0	12	4	3	3539.53	2526.84	18288	NA	NA	NA	NA	NA	100	91.3978	0.001	NA	NA	NA	NA	NA	NA	75.4826	0.179	38197000
		STP2	YHR006W	0	0	0	0	0	0	3	0	0	30.9992	0	0	482	81	27	5415.5	5311.64	89.3186	87.7839	0.15899	70.4174	73.2002	0.18775	76.5568	76.9841	0.16124	73.3205	1.446	25421000
		ERG11	YHR007C	0	0	0	-0.035729	-0.025131	0	80	15	8	16684.4	24514	4556.23	NA	NA	NA	NA	NA	98.4906	94.8428	0.0392	93.3962	88.1761	0.06914	94.9057	88.6164	0.05712	92.4152	0.934	7919000000
		SOD2	YHR008C	0	0	0	0	0	0	15	2	0	6476.99	0	0	199	56	17	887.679	1341.01	99.1416	91.9886	0.01122	96.9957	87.1245	0.02412	94.8498	86.9814	0.04345	84.7222	1.038	11125000000
		RPL27A	YHR010W	-0.15	0	0	-0.013491	0	0	80	11	1	5524.62	5617.46	0	NA	NA	NA	NA	NA	100	99.0196	0.001	NA	NA	NA	100	97.0588	0.001	84.4488	0.257	172000000000
		DIA4	YHR011W	-0.031	-0.06	-0.040114	-0.059735	0	-0.0332391	6	0	0	633.882	0	0	NA	NA	NA	NA	NA	89.6861	90.0598	0.16145	NA	NA	NA	84.3049	82.3617	0.10167	84.1924	0.531	NA
		VPS29	YHR012W	0	0	-0.066552	-0.082509	-0.120008	-0.0176476	15	5	4	3163.02	861.661	0	618	208	92	13781.6	18717.7	90.0709	87.9433	0.10207	55.7491	53.3101	0.07468	84.2105	78.9474	0.07318	73.8786	0.318	4251100000
		ARD1	YHR013C	0	0	0	0	-0.012313	0	29	4	2	1280.18	980.802	2	683	196	55	24182.6	14149.3	97.0588	92.577	0.04474	96.6387	84.1737	0.01205	94.1176	84.3137	0.02904	73.8791	0.111	1831800000
		SPO13	YHR014W	0	0	0	0	-0.012745	0	9	1	0	303.936	0	0	144	12	2	69.8708	7.91867	89.6907	86.4834	0.10654	NA	NA	NA	NA	NA	NA	74.2188	0.272	NA
		MIP6	YHR015W	0	0	0	0	0	0	5	0	0	73.8343	0	0	129	11	6	62.8772	415.739	86.0395	88.4168	0.21533	NA	NA	NA	72.2054	75.3273	0.1447	71.5667	0.07	NA
		YSC84	YHR016C	0	0	0	0	0	0	68	16	7	15278.3	2401.22	432.477	354	19	4	176.985	46.1079	93.1915	88.7234	0.05913	57.1984	55.642	0.09539	85.3556	80.1255	0.0682	81.59	0.609	427320000
		YSC83	YHR017W	0	0	0	0	0	0	1	0	0	0	0	0	416	73	22	2957.13	2336.19	88.0519	87.9654	0.17917	75.1918	76.2148	0.16559	79.4805	79.4805	0.12587	81.59	0.243	235180000
		ARG4	YHR018C	0	0	0	0	0	0	5	0	0	62.431	0	0	NA	NA	NA	NA	NA	96.9762	92.0086	0.04423	96.1123	85.6012	0.02105	94.6121	86.4943	0.03391	78.4861	0.267	63583000000
		DED81	YHR019C	0	0	0	0	0	0	41	3	0	2437.58	205.803	0	NA	NA	NA	NA	NA	98.917	93.7425	0.01926	91.3357	85.3189	0.068	94.5848	87.7858	0.0529	86.456	0.081	35467000000
		RPS27B	YHR021C	-0.095	0	0	0	0	0	10	2	0	151.319	205.803	0	301	187	76	17271.8	30634.4	100	99.187	0.001	NA	NA	NA	NA	NA	NA	82.8063	0.061	NA
		ECM12	YHR021W	0	0	0	0	0	0	0	0	0	0	0	0	132	6	1	21.5661	0	15.2318	16.777	0.01682	NA	NA	NA	NA	NA	NA	80.0789	0.914	NA
		MYO1	YHR023W	0	0	0	0	0	0	31	9	5	4848.11	13954.7	5106.12	NA	NA	NA	NA	NA	91.9087	88.3817	0.08483	NA	NA	NA	85.8251	81.3589	0.06677	80.1061	5.613	3558400000
		MAS2	YHR024C	0	0	-0.013541	0	0	0	7	2	1	983.525	6902	0	NA	NA	NA	NA	NA	96.473	91.0097	0.04337	91.2863	82.296	0.04243	93.361	85.2697	0.04331	86.1789	0.608	4213500000
		THR1	YHR025W	0	0	0	0	0	0	14	4	0	114.857	1078.38	0	NA	NA	NA	NA	NA	98.8796	92.7171	0.01763	NA	NA	NA	97.7591	88.9823	0.02019	86.1789	0.142	10300000000
		VMA16	YHR026W	0	0	-0.057105	-0.051296	-0.071294	-0.0181394	38	2	0	8309.26	0	0	NA	NA	NA	NA	NA	99.061	96.5571	0.03909	NA	NA	NA	96.7136	92.4883	0.06724	93.9759	0.389	141330000
		DAP2	YHR028C	0	0	0	0	0	0	8	0	0	467.393	0	0	497	114	35	19680.9	25047.3	91.3203	89.7718	0.13464	83.5566	79.2529	0.08191	84.6154	80.5454	0.07282	74.5902	0.349	1091400000
		YHI9	YHR029C	0	0	0	-0.019217	-0.022646	0	11	0	0	212.759	0	0	112	18	6	91.3746	192.239	85.1351	85.6982	0.17783	74.4898	75.5102	0.15331	77.1987	75.0271	0.08861	76.1329	1.574	3311700000
		SLT2	YHR030C	0	0	0	0	0	0	NA	NA	NA	NA	NA	NA	719	257	124	22545.2	26354.3	94.6281	90.0826	0.05394	90.1031	82.8866	0.05233	92.7984	86.0082	0.04403	84.0959	1.639	936200000
		RRM3	YHR031C	0	0	0	0	0	0	5	1	0	34.8599	0	0	538	156	65	16574.6	19952.5	94.069	89.7931	0.06487	NA	NA	NA	88.1379	80.5977	0.05985	82.6203	0.548	3191700
		ERC1	YHR032W	0	0	0	0	0	0	3	0	0	75.3051	0	0	128	17	6	88.751	177.386	90.678	86.3842	0.09968	NA	NA	NA	NA	NA	NA	82.6203	0.245	NA
		PIH1	YHR034C	0	0	0	0	-0.011993	0	18	10	7	2903.11	13059.1	13421.6	185	51	25	1119.73	3029.74	86.3372	84.3992	0.12134	68.0851	66.1348	0.07325	75.6522	74.1063	0.10594	75.1131	0.034	386850000
		BRL1	YHR036W	0	0	0	0	0	0	4	1	0	1139.14	0	0	NA	NA	NA	NA	NA	NA	NA	NA	67.8497	67.9889	0.15958	78.9809	80.9625	0.19835	92.766	0.492	31411000
		PUT2	YHR037W	0	0	0	0	0	0	3	0	0	0	0	0	117	16	4	84.4893	29.2509	97.7391	90.6087	0.02326	30.7826	27.3043	0.03337	95.3043	85.1014	0.02265	90.7407	0.961	7339300000
		RRF1	YHR038W	0	0	0	-0.037053	0	-0.0182456	2	0	0	42.0366	0	0	559	93	22	4585.25	1204.27	93.0435	90.5797	0.09616	84.7826	80.4348	0.06613	86.1472	82.1068	0.08327	78.6667	1.135	609930000
		MSC7	YHR039C	0	0	0	0	0	0	20	1	0	825.557	0	0	395	47	13	3430.32	2544.79	97.6708	92.2878	0.03701	NA	NA	NA	NA	NA	NA	93.6639	0.808	2134400000
		VMA10	YHR039C	0	0	-0.034626	-0.023345	0	0	23	10	7	2662.49	1.21575	0.666667	151	9	0	4.05807	0	98.2456	95.3216	0.05287	NA	NA	NA	NA	NA	NA	82.7869	0.108	45875000000
		BCD1	YHR040W	NA	NA	0	0	0	0	2	0	0	0	0	0	NA	NA	NA	NA	NA	88.9189	87.027	0.10185	NA	NA	NA	82.6558	79.8555	0.08717	82.7869	0.145	112220000
		SRB2	YHR041C	0	0	0	0	0	0	49	23	13	3724.84	1106.45	312.798	783	327	127	59000.7	41629.4	94.7619	90.1587	0.07105	60.9302	58.4496	0.05053	88.6256	85.1501	0.0809	88.8668	0.196	973200000
		NCP1	YHR042W	0	0	0	0	0	0	22	3	2	11963.8	2222.64	17683.6	NA	NA	NA	NA	NA	96.9609	92.137	0.05717	NA	NA	NA	92.7641	86.2036	0.06012	90.6375	1.036	10039000000
		DOG2	YHR043C	0	0	0	0	0	0	6	0	0	140.678	0	0	360	28	6	399.551	269.554	94.7154	88.2114	0.05285	NA	NA	NA	91.4634	84.6883	0.05752	76.0246	0.588	2749200000
		DOG1	YHR044C	0	0	0	0	0	0	5	0	0	97.9347	0	0	358	51	14	1283.71	872.597	91.8699	86.4499	0.08091	NA	NA	NA	NA	NA	NA	63.8026	0.15	NA
		INM1	YHR046C	0	0	0	0	0	0	4	0	0	208.821	0	0	382	49	16	1250.01	1856.62	95.9322	91.2994	0.04649	89.1525	80.565	0.04518	90.5085	81.9209	0.03354	78.7879	0.261	2434700000
		AAP1	YHR047C	0	0	0	0	-0.008934	0	NA	NA	NA	NA	NA	NA	435	25	8	353.24	221.842	91.1215	87.5779	0.0941	83.2944	79.9065	0.09425	69.7353	67.5489	0.0474	65.748	0.525	1777600000
		YHK8	YHR048W	0	0	0	0	0	0	4	0	0	73.9257	0	0	132	17	4	143.513	181.347	94.358	90.4021	0.08988	86.8726	78.3784	0.05556	88.8889	82.1839	0.06561	70.9234	0.136	NA
		FSH1	YHR049W	0	0	0	0	0	0	1	0	0	0	0	0	164	29	5	209.455	29.3078	97.1193	93.1413	0.04512	64.8045	58.2868	0.02849	93.0041	86.5569	0.04716	83.3333	0.315	16000000000
		SMF2	YHR050W	NA	NA	0	0	0	0	3	0	0	0	0	0	156	32	13	435.924	505.199	94.3739	89.2922	0.08558	NA	NA	NA	91.2727	82.5455	0.05686	81.5126	0.543	12233000
		COX6	YHR051W	0	0	0	0	0	0	7	1	0	926.301	0	0	595	127	30	8647.91	2661.53	95.9459	92.7928	0.09787	NA	NA	NA	95.2703	88.2883	0.05116	90.1639	1.084	3242600000
		CPR2	YHR057C	0	0	0	0	0	0	4	1	0	479.309	0	0	113	17	7	99.6199	482.741	91.7073	89.2683	0.10889	NA	NA	NA	88.2927	83.252	0.07338	84.1772	0.178	429810000
		MED6	YHR058C	0	0	0	-0.012675	0	0	39	20	17	2286.37	820.597	4540.6	NA	NA	NA	NA	NA	95.5932	89.8305	0.04869	88.2943	78.9298	0.03061	88.4746	80.339	0.0455	80.786	0.289	736690000
		FYV4	YHR059W	0	NA	0	0	0	0	7	0	0	185.344	0	0	204	120	57	3988.82	12516.4	88.4615	89.4872	0.17853	77.6923	80	0.13724	81.6794	79.6438	0.10793	80.786	0.153	11315000
		VMA22	YHR060W	0	0	0	0	0	0	13	1	1	1789.53	0	0	385	41	8	693.148	44.3916	NA	NA	NA	68.9119	70.4663	0.12109	76.2431	77.7164	0.12358	81.7778	0.096	334280000
[truncated: 2,758 more rows]
