# Supplementary material for: Characterization and Prediction of Haploinsufficiency Using Systems-Level Gene Properties in Yeast
Source: G3 (Bethesda). 2013 Nov 1;3(11):1965–77. doi: 10.1534/g3.113.008144 (PMC3815059; doi:10.1534/g3.113.008144)
Supplement: Supporting Information [file supp_g3.113.008144_FileS2.xlsx]

## Sheet: Legend
	Legend for sheets labeled "All Genes" and "Tested Genes"
		Identifier		Description
		geneID		SGD gene identifier
		sysName		SGD gene systematic name
		hiYpdDeutschbauer		Rich media (YPD) HI (Deutschbauer et al. 2005)
		meanPostProb		The mean of the 100 posterior probabilities generated using cross validation
		sd		The standard deviation of the 100 posterior probabilities generated using cross validation
		sem		The standard error of the mean (SEM) of the 100 posterior probabilities generated using cross validation
		testedThisWork		Whether the gene was experimentally tested for HI in this work (yes | no)
		testedAs		The reason why the gene was tested experimentally (candidate | negative control | positive control | NA)
		YPD_aucRelWT		Rich media: Average area under the growth curve in the region where t <= 15 hr, across 6 replicates, relative to WT
		YPD_pValue		Rich media: p value for the significance of the difference between WT and mutant area under growth curve means (see Methods for description of calculation)
		nLim_aucRelWT		Nitrogen limited media: Average area under the growth curve in the region where t <= 15 hr, across 6 replicates, relative to WT
		nLim_pValue		Nitrogen limited media: p value for the significance of the difference between WT and mutant area under growth curve means (see Methods for description of calculation)
		cLim_aucRelWT		Carbon limited media: Average area under the growth curve in the region where t <= 15 hr, across 6 replicates, relative to WT
		cLim_pValue		Carbon limited media: p value for the significance of the difference between WT and mutant area under growth curve means (see Methods for description of calculation)

## Sheet: All Genes
	Posterior probabilities for all genes considered in prediction analysis, with experimental results if applicable.
	Significant p-values are highlighted in orange.
		geneID	sysName	hiYpdDeutschbauer	meanPostProb	sd	sem	testedThisWork	testedAs	YPD_aucRelWT	pValue	nLim_aucRelWT	nLim_pValue	cLim_aucRelWT	cLim_pValue
		BEM2	YER155C	0	0.766954	0.0872812	0.0195167	yes	candidate	1.01129	0.315213	0.986967	0.461868	0.972124	0.543535
		ASC1	YMR116C	0	0.613648	0.0320787	0.00717301	yes	candidate	1.01659	0.627235	1.00801	0.444557	0.972428	0.242085
		RPL16A	YIL133C	0	0.598225	0.0380782	0.00851455	yes	candidate	1.00742	0.589555	0.999313	0.962142	1.00217	0.995682
		RPL8B	YLL045C	0	0.572575	0.0284326	0.00635773	yes	candidate	0.999436	0.951753	0.995498	0.444557	1.00662	0.975686
		UBI4	YLL039C	0	0.567725	0.0481072	0.0107571	yes	candidate	0.966984	0.053283	0.995502	0.681934	1.0147	0.841068
		RPL8A	YHL033C	0	0.561849	0.0297155	0.00664459	yes	candidate	1.00856	0.697782	1.00842	0.431352	1.05729	0.0682054
		UBP3	YER151C	0	0.522282	0.025892	0.00578962	yes	candidate	1.00267	0.899204	1.0093	0.641648	1.00326	0.975686
		RPS4B	YHR203C	-0.05	0.5156	0.0245149	0.0054817	no	NA	NA	NA	NA	NA	NA	NA
		EFT2	YDR385W	0	0.49201	0.0520142	0.0116307	yes	candidate	1.00364	0.793774	1.01918	0.104095	1.02697	0.543535
		RPP2B	YDR382W	-0.064	0.491525	0.0227441	0.00508573	no	NA	NA	NA	NA	NA	NA	NA
		RPS6B	YBR181C	0	0.484663	0.0227054	0.00507707	yes	candidate	0.907929	0.000830545	0.965424	0.000134824	0.999921	0.995682
		BCY1	YIL033C	0	0.482499	0.0443026	0.00990637	yes	candidate	0.903241	3.86669e-05	0.925312	5.39052e-05	0.873791	0.000352645
		RPS7A	YOR096W	-0.128	0.449701	0.0207862	0.00464793	no	NA	NA	NA	NA	NA	NA	NA
		RPS3	YNL178W	-0.05	0.44436	0.0300487	0.0067191	no	NA	NA	NA	NA	NA	NA	NA
		RPL25	YOL127W	-0.182	0.436181	0.029899	0.00668562	yes	positive control	0.809595	1.83502e-05	NA	NA	NA	NA
		BRE5	YNR051C	0	0.434246	0.026503	0.00592626	yes	candidate	0.947051	0.0147707	0.955718	0.001005	0.96299	0.106726
		RPS19B	YNL302C	0	0.429498	0.0253265	0.00566318	yes	candidate	0.997696	0.899204	0.99106	0.4037	0.959364	0.158926
		RPL3	YOR063W	0	0.425733	0.0407145	0.00910404	yes	candidate	0.996053	0.821376	0.972691	0.158388	0.978358	0.610738
		RPL31A	YDL075W	-0.139	0.423439	0.0292454	0.00653948	no	NA	NA	NA	NA	NA	NA	NA
		PAN1	YIR006C	-0.043	0.415816	0.0734329	0.0164201	no	NA	NA	NA	NA	NA	NA	NA
		RPL21A	YBR191W	-0.091	0.409318	0.0254806	0.00569764	no	NA	NA	NA	NA	NA	NA	NA
		RPL17A	YKL180W	-0.134	0.404513	0.0263902	0.00590103	no	NA	NA	NA	NA	NA	NA	NA
		RPL26B	YGR034W	-0.023	0.401712	0.019264	0.00430757	no	NA	NA	NA	NA	NA	NA	NA
		ADH1	YOL086C	0	0.400405	0.0324814	0.00726307	yes	candidate	0.998204	0.921756	0.992629	0.444557	0.997821	0.975686
		RPS17A	YML024W	-0.038	0.400157	0.0229785	0.00513815	no	NA	NA	NA	NA	NA	NA	NA
		RPL2B	YIL018W	-0.057	0.399706	0.0493202	0.0110283	no	NA	NA	NA	NA	NA	NA	NA
		RPL6A	YML073C	-0.079	0.395821	0.0286461	0.00640547	no	NA	NA	NA	NA	NA	NA	NA
		GCN5	YGR252W	0	0.392945	0.0317169	0.00709212	yes	candidate	0.966443	0.0347341	0.982397	0.444557	0.982385	0.752255
		RPN11	YFR004W	-0.029	0.390928	0.0256833	0.00574295	yes	positive control	0.973961	0.190014	NA	NA	NA	NA
		RPS20	YHL015W	-0.093	0.381669	0.0247761	0.00554011	no	NA	NA	NA	NA	NA	NA	NA
		RPL27A	YHR010W	-0.15	0.379313	0.0231974	0.00518709	no	NA	NA	NA	NA	NA	NA	NA
		ERG6	YML008C	0	0.375889	0.0253685	0.00567258	yes	candidate	0.98956	0.627235	1.00299	0.72047	1.01603	0.840278
		SEC28	YIL076W	0	0.37445	0.0487165	0.0108933	yes	candidate	0.994198	0.697782	0.94788	0.000332987	0.989937	0.823781
		RPL18A	YOL120C	-0.135	0.37309	0.0361758	0.00808916	no	NA	NA	NA	NA	NA	NA	NA
		RPS13	YDR064W	-0.107	0.370557	0.0265112	0.00592809	no	NA	NA	NA	NA	NA	NA	NA
		RPL13B	YMR142C	-0.153	0.364298	0.0209284	0.00467972	no	NA	NA	NA	NA	NA	NA	NA
		RPL28	YGL103W	0	0.363429	0.0343291	0.00767622	yes	candidate	0.99374	0.717785	1.00089	0.991841	1.00031	0.995682
		HOM6	YJR139C	0	0.362506	0.0361132	0.00807516	yes	candidate	1.03533	0.051032	1.00348	0.790564	0.995128	0.957583
		RPS5	YJR123W	-0.154	0.35963	0.0189376	0.00423457	no	NA	NA	NA	NA	NA	NA	NA
		RPB3	YIL021W	-0.083	0.359416	0.0435897	0.00974696	no	NA	NA	NA	NA	NA	NA	NA
		RPS2	YGL123W	-0.058	0.354804	0.0274077	0.00612854	no	NA	NA	NA	NA	NA	NA	NA
		HMO1	YDR174W	0	0.354204	0.018027	0.00403096	yes	candidate	0.993546	0.845822	0.969668	0.0347235	0.991285	0.841068
		PHO23	YNL097C	0	0.351965	0.0592359	0.0132455	yes	candidate	1.03632	0.118432	0.985616	0.158388	0.989365	0.823781
		RPL10	YLR075W	0	0.351792	0.0346743	0.0077534	yes	candidate	0.941572	0.0147707	0.986104	0.104095	0.990149	0.841068
		RPL5	YPL131W	-0.108	0.351621	0.0190105	0.00425087	no	NA	NA	NA	NA	NA	NA	NA
		RPN10	YHR200W	0	0.347969	0.0236406	0.00528621	yes	candidate	0.960819	0.0147707	0.993787	0.431352	1.00157	0.995682
		RPS31	YLR167W	-0.027	0.346401	0.03131	0.00700112	no	NA	NA	NA	NA	NA	NA	NA
		CCT2	YIL142W	-0.113	0.345069	0.0450614	0.010076	no	NA	NA	NA	NA	NA	NA	NA
		RPS11B	YBR048W	-0.027	0.341452	0.0146048	0.00326573	no	NA	NA	NA	NA	NA	NA	NA
		RPS25A	YGR027C	0	0.341405	0.0219327	0.00490429	no	NA	NA	NA	NA	NA	NA	NA
		RPL11B	YGR085C	0	0.340425	0.0394448	0.00882013	no	NA	NA	NA	NA	NA	NA	NA
		RPL16B	YNL069C	-0.113	0.339295	0.0228803	0.0051162	no	NA	NA	NA	NA	NA	NA	NA
		RPS18A	YDR450W	-0.056	0.337876	0.0340719	0.00761871	no	NA	NA	NA	NA	NA	NA	NA
		PAB1	YER165W	-0.036	0.337794	0.021718	0.00485629	no	NA	NA	NA	NA	NA	NA	NA
		LYS1	YIR034C	0	0.337636	0.0828696	0.0185302	no	NA	NA	NA	NA	NA	NA	NA
		TOM70	YNL121C	0	0.332976	0.0247168	0.00552684	no	NA	NA	NA	NA	NA	NA	NA
		PMR1	YGL167C	0	0.332838	0.0434405	0.00971359	no	NA	NA	NA	NA	NA	NA	NA
		RPS22A	YJL190C	0	0.331369	0.0276341	0.00617918	no	NA	NA	NA	NA	NA	NA	NA
		BMH1	YER177W	0	0.33112	0.0163773	0.00366207	no	NA	NA	NA	NA	NA	NA	NA
		RVS161	YCR009C	0	0.32905	0.0154556	0.00345597	no	NA	NA	NA	NA	NA	NA	NA
		RPS1B	YML063W	-0.063	0.32894	0.019189	0.00429079	no	NA	NA	NA	NA	NA	NA	NA
		RPL12B	YDR418W	-0.152	0.328551	0.0219416	0.00490629	no	NA	NA	NA	NA	NA	NA	NA
		RPL35B	YDL136W	-0.034	0.326935	0.0184504	0.00412563	no	NA	NA	NA	NA	NA	NA	NA
		RPL14A	YKL006W	-0.117	0.323605	0.0211209	0.00472278	no	NA	NA	NA	NA	NA	NA	NA
		RPS14A	YCR031C	0	0.32238	0.0281491	0.00629434	no	NA	NA	NA	NA	NA	NA	NA
		RVS167	YDR388W	0	0.320387	0.0148345	0.0033171	no	NA	NA	NA	NA	NA	NA	NA
		KEM1	YGL173C	0	0.320198	0.0211105	0.00472045	no	NA	NA	NA	NA	NA	NA	NA
		RPL30	YGL030W	-0.093	0.317335	0.0134361	0.00300441	no	NA	NA	NA	NA	NA	NA	NA
		RPS15	YOL040C	-0.157	0.317174	0.0233598	0.00522342	no	NA	NA	NA	NA	NA	NA	NA
		CBC2	YPL178W	0	0.314887	0.0222533	0.00497598	no	NA	NA	NA	NA	NA	NA	NA
		SNF1	YDR477W	0	0.31297	0.0164572	0.00367993	no	NA	NA	NA	NA	NA	NA	NA
		SSD1	YDR293C	0	0.312651	0.0294088	0.00657602	yes	background control	1.01643	0.577421	NA	NA	NA	NA
		RPL24A	YGL031C	-0.031	0.312451	0.0225983	0.00505312	no	NA	NA	NA	NA	NA	NA	NA
		RPS1A	YLR441C	-0.024	0.309172	0.0188193	0.00420813	no	NA	NA	NA	NA	NA	NA	NA
		RHR2	YIL053W	0	0.308709	0.0457539	0.0102309	no	NA	NA	NA	NA	NA	NA	NA
		RPL15A	YLR029C	0	0.301438	0.0314194	0.0070256	no	NA	NA	NA	NA	NA	NA	NA
		ZUO1	YGR285C	0	0.298755	0.026047	0.00582429	yes	background control	0.974128	0.209599	NA	NA	NA	NA
		NAB2	YGL122C	0	0.296501	0.0347668	0.00777409	no	NA	NA	NA	NA	NA	NA	NA
		RPP0	YLR340W	0	0.296489	0.0304785	0.0068152	no	NA	NA	NA	NA	NA	NA	NA
		THR4	YCR053W	0	0.296166	0.0399819	0.00894023	no	NA	NA	NA	NA	NA	NA	NA
		NOP56	YLR197W	-0.039	0.294117	0.0179819	0.00402087	no	NA	NA	NA	NA	NA	NA	NA
		ACT1	YFL039C	-0.134	0.28892	0.0226319	0.00506064	no	NA	NA	NA	NA	NA	NA	NA
		SSE1	YPL106C	0	0.288541	0.0181732	0.00406365	no	NA	NA	NA	NA	NA	NA	NA
		RPL1B	YGL135W	0	0.285755	0.0195678	0.00437549	no	NA	NA	NA	NA	NA	NA	NA
		MCK1	YNL307C	0	0.281282	0.0121095	0.00270778	no	NA	NA	NA	NA	NA	NA	NA
		TEF4	YKL081W	0	0.279232	0.0163593	0.00365804	no	NA	NA	NA	NA	NA	NA	NA
		RPS9B	YBR189W	-0.041	0.27872	0.0169062	0.00378034	no	NA	NA	NA	NA	NA	NA	NA
		RPS7B	YNL096C	-0.03	0.27665	0.0246414	0.00550999	no	NA	NA	NA	NA	NA	NA	NA
		GVP36	YIL041W	0	0.276595	0.0327861	0.0073312	no	NA	NA	NA	NA	NA	NA	NA
		RPS6A	YPL090C	-0.048	0.274398	0.0319738	0.00714956	no	NA	NA	NA	NA	NA	NA	NA
		RPS23A	YGR118W	-0.041	0.273312	0.0162366	0.00363061	no	NA	NA	NA	NA	NA	NA	NA
		UBC4	YBR082C	0	0.273277	0.0195562	0.0043729	no	NA	NA	NA	NA	NA	NA	NA
		UBP6	YFR010W	0	0.269175	0.0164823	0.00368556	no	NA	NA	NA	NA	NA	NA	NA
		ARO1	YDR127W	0	0.268109	0.020622	0.00461122	no	NA	NA	NA	NA	NA	NA	NA
		RPL2A	YFR031C	0	0.266394	0.0195337	0.00436787	no	NA	NA	NA	NA	NA	NA	NA
		RPS16B	YDL083C	0	0.265513	0.012843	0.00287178	no	NA	NA	NA	NA	NA	NA	NA
		RPS4A	YJR145C	-0.042	0.263901	0.0315738	0.00706011	no	NA	NA	NA	NA	NA	NA	NA
		HYP2	YEL034W	-0.025	0.262855	0.0211073	0.00471974	no	NA	NA	NA	NA	NA	NA	NA
		GET3	YDL100C	0	0.26027	0.0171556	0.0038361	no	NA	NA	NA	NA	NA	NA	NA
		CSM1	YCR086W	0	0.258677	0.0242575	0.00542413	no	NA	NA	NA	NA	NA	NA	NA
		RPL19B	YBL027W	-0.053	0.258572	0.0173819	0.0038867	no	NA	NA	NA	NA	NA	NA	NA
		RPS11A	YDR025W	-0.061	0.258185	0.0286734	0.00641157	no	NA	NA	NA	NA	NA	NA	NA
		RPL6B	YLR448W	-0.05	0.257204	0.0182087	0.00407159	no	NA	NA	NA	NA	NA	NA	NA
		YDJ1	YNL064C	0	0.25638	0.0160539	0.00358975	no	NA	NA	NA	NA	NA	NA	NA
		RPL33A	YPL143W	-0.188	0.256254	0.0180187	0.00402911	no	NA	NA	NA	NA	NA	NA	NA
		RPL12A	YEL054C	-0.05	0.25595	0.0257556	0.00575914	no	NA	NA	NA	NA	NA	NA	NA
		SLA1	YBL007C	0	0.254158	0.0175191	0.00391739	no	NA	NA	NA	NA	NA	NA	NA
		NEW1	YPL226W	0	0.253809	0.022178	0.00495916	no	NA	NA	NA	NA	NA	NA	NA
		GLC7	YER133W	-0.023	0.250117	0.0172827	0.00386453	no	NA	NA	NA	NA	NA	NA	NA
		THS1	YIL078W	0	0.247854	0.030408	0.00679944	no	NA	NA	NA	NA	NA	NA	NA
		RPS28B	YLR264W	0	0.247559	0.0176257	0.00394123	no	NA	NA	NA	NA	NA	NA	NA
		NAP1	YKR048C	0	0.246865	0.0172759	0.00386302	no	NA	NA	NA	NA	NA	NA	NA
		SLM1	YIL105C	0	0.246577	0.0331679	0.00741656	no	NA	NA	NA	NA	NA	NA	NA
		RPL40A	YIL148W	-0.096	0.244536	0.0258014	0.00576938	no	NA	NA	NA	NA	NA	NA	NA
		SMT3	YDR510W	0	0.242025	0.0274861	0.00614608	no	NA	NA	NA	NA	NA	NA	NA
		ARF1	YDL192W	0	0.240502	0.0200197	0.00447653	no	NA	NA	NA	NA	NA	NA	NA
		YEF3	YLR249W	-0.023	0.238427	0.024617	0.00550453	no	NA	NA	NA	NA	NA	NA	NA
		LSM1	YJL124C	0	0.236158	0.0210482	0.00470652	no	NA	NA	NA	NA	NA	NA	NA
		RPD3	YNL330C	0	0.235835	0.0327028	0.00731256	no	NA	NA	NA	NA	NA	NA	NA
		RTF1	YGL244W	0	0.232953	0.0245556	0.0054908	no	NA	NA	NA	NA	NA	NA	NA
		SES1	YDR023W	0	0.229994	0.0212579	0.00475341	no	NA	NA	NA	NA	NA	NA	NA
		RPP1A	YDL081C	-0.108	0.22928	0.0159509	0.00356673	no	NA	NA	NA	NA	NA	NA	NA
		RPS30A	YLR287C	-0.041	0.229242	0.0114062	0.00255049	no	NA	NA	NA	NA	NA	NA	NA
		CCT3	YJL014W	-0.07	0.227016	0.0160276	0.00358389	no	NA	NA	NA	NA	NA	NA	NA
		RPL32	YBL092W	0	0.225924	0.0243153	0.00543706	no	NA	NA	NA	NA	NA	NA	NA
		SIN3	YOL004W	0	0.225181	0.0251139	0.00561563	no	NA	NA	NA	NA	NA	NA	NA
		CKB1	YGL019W	0	0.224616	0.0135083	0.00302056	no	NA	NA	NA	NA	NA	NA	NA
		PUB1	YNL016W	0	0.224519	0.0122274	0.00273412	no	NA	NA	NA	NA	NA	NA	NA
		RPP2A	YOL039W	0	0.224466	0.0169577	0.00379185	no	NA	NA	NA	NA	NA	NA	NA
		TEF2	YBR118W	0	0.224243	0.0159564	0.00356796	no	NA	NA	NA	NA	NA	NA	NA
		RPS24B	YIL069C	0	0.223962	0.019187	0.00429034	no	NA	NA	NA	NA	NA	NA	NA
		ANP1	YEL036C	0	0.222804	0.0416032	0.00930276	no	NA	NA	NA	NA	NA	NA	NA
		VMA8	YEL051W	0	0.222508	0.0205429	0.00459353	no	NA	NA	NA	NA	NA	NA	NA
		WHI3	YNL197C	0	0.219158	0.0175115	0.0039157	no	NA	NA	NA	NA	NA	NA	NA
		RPL20A	YMR242C	-0.088	0.216742	0.0134453	0.00300646	no	NA	NA	NA	NA	NA	NA	NA
		RPL20B	YOR312C	-0.077	0.215705	0.0239738	0.0053607	no	NA	NA	NA	NA	NA	NA	NA
		RPL13A	YDL082W	-0.043	0.214252	0.0142481	0.00318596	no	NA	NA	NA	NA	NA	NA	NA
		RPL7A	YGL076C	0	0.213523	0.0196415	0.00439197	no	NA	NA	NA	NA	NA	NA	NA
		PST2	YDR032C	0	0.211417	0.012256	0.00274052	no	NA	NA	NA	NA	NA	NA	NA
		CKA2	YOR061W	0	0.209745	0.012718	0.00284384	no	NA	NA	NA	NA	NA	NA	NA
		RPS10A	YOR293W	-0.083	0.209439	0.0114007	0.00254926	no	NA	NA	NA	NA	NA	NA	NA
		TPM1	YNL079C	0	0.207128	0.0148567	0.00332205	no	NA	NA	NA	NA	NA	NA	NA
		RPT5	YOR117W	0	0.206466	0.0238594	0.00533511	no	NA	NA	NA	NA	NA	NA	NA
		SCS7	YMR272C	0	0.205552	0.0168835	0.00377526	no	NA	NA	NA	NA	NA	NA	NA
		VMA3	YEL027W	0	0.205284	0.0230888	0.00516281	no	NA	NA	NA	NA	NA	NA	NA
		KGD1	YIL125W	0	0.204391	0.0335367	0.00749904	no	NA	NA	NA	NA	NA	NA	NA
		RPC10	YHR143W	-0.156	0.20429	0.0183081	0.00409381	no	NA	NA	NA	NA	NA	NA	NA
		NOP15	YNL110C	-0.056	0.20262	0.0175641	0.00392744	no	NA	NA	NA	NA	NA	NA	NA
		RVB2	YPL235W	-0.074	0.201837	0.0135614	0.00303241	no	NA	NA	NA	NA	NA	NA	NA
		RPL4A	YBR031W	0	0.200171	0.0147592	0.00330025	no	NA	NA	NA	NA	NA	NA	NA
		MAM33	YIL070C	0	0.200026	0.0337072	0.00753716	no	NA	NA	NA	NA	NA	NA	NA
		PRE9	YGR135W	0	0.197781	0.010336	0.0023112	no	NA	NA	NA	NA	NA	NA	NA
		ARC1	YGL105W	0	0.19705	0.0125315	0.00280212	no	NA	NA	NA	NA	NA	NA	NA
		SAC1	YKL212W	0	0.193455	0.0211625	0.00473208	no	NA	NA	NA	NA	NA	NA	NA
		FPR1	YNL135C	0	0.192479	0.0133733	0.00299036	no	NA	NA	NA	NA	NA	NA	NA
		RPS21B	YJL136C	-0.066	0.192261	0.0133733	0.00299035	no	NA	NA	NA	NA	NA	NA	NA
		GSP1	YLR293C	0	0.192103	0.0259144	0.00579464	no	NA	NA	NA	NA	NA	NA	NA
		ORM2	YLR350W	0	0.191774	0.0200137	0.00447519	no	NA	NA	NA	NA	NA	NA	NA
		YRA1	YDR381W	0	0.190738	0.0257801	0.0057646	no	NA	NA	NA	NA	NA	NA	NA
		NOG1	YPL093W	-0.047	0.190516	0.0150298	0.00336076	no	NA	NA	NA	NA	NA	NA	NA
		SDS3	YIL084C	0	0.190071	0.0266589	0.00596112	no	NA	NA	NA	NA	NA	NA	NA
		TMA19	YKL056C	0	0.189895	0.0128894	0.00288215	no	NA	NA	NA	NA	NA	NA	NA
		SGF73	YGL066W	0	0.188749	0.0161694	0.00361558	no	NA	NA	NA	NA	NA	NA	NA
		RPS19A	YOL121C	-0.049	0.188283	0.0194825	0.00435641	no	NA	NA	NA	NA	NA	NA	NA
		RPS8A	YBL072C	0	0.18813	0.0208846	0.00466993	no	NA	NA	NA	NA	NA	NA	NA
		PHO88	YBR106W	0	0.188115	0.0273127	0.00610731	no	NA	NA	NA	NA	NA	NA	NA
		YTA7	YGR270W	0	0.187214	0.0157656	0.00352529	no	NA	NA	NA	NA	NA	NA	NA
		RPL9A	YGL147C	0	0.187081	0.0108403	0.00242396	no	NA	NA	NA	NA	NA	NA	NA
		NOP12	YOL041C	0	0.186575	0.0101179	0.00226243	no	NA	NA	NA	NA	NA	NA	NA
		CMD1	YBR109C	0	0.186209	0.0175941	0.00393416	no	NA	NA	NA	NA	NA	NA	NA
		ILV1	YER086W	0	0.18618	0.00871917	0.00194967	no	NA	NA	NA	NA	NA	NA	NA
		RPS16A	YMR143W	-0.075	0.185512	0.0246865	0.00552007	no	NA	NA	NA	NA	NA	NA	NA
		VPS27	YNR006W	0	0.184442	0.0224171	0.00501262	no	NA	NA	NA	NA	NA	NA	NA
		TAF5	YBR198C	-0.036	0.183933	0.0143259	0.00320338	no	NA	NA	NA	NA	NA	NA	NA
		SIN4	YNL236W	0	0.183702	0.0275028	0.0061498	no	NA	NA	NA	NA	NA	NA	NA
		SRB2	YHR041C	0	0.183404	0.0220779	0.00493677	no	NA	NA	NA	NA	NA	NA	NA
		TSA1	YML028W	0	0.182395	0.0153816	0.00343943	no	NA	NA	NA	NA	NA	NA	NA
		RPL35A	YDL191W	-0.114	0.182097	0.0201448	0.00450451	no	NA	NA	NA	NA	NA	NA	NA
		KGD2	YDR148C	0	0.18167	0.0139546	0.00312035	no	NA	NA	NA	NA	NA	NA	NA
		PAA1	YDR071C	0	0.180545	0.020289	0.00453675	no	NA	NA	NA	NA	NA	NA	NA
		BEM1	YBR200W	0	0.18049	0.0370285	0.00827982	no	NA	NA	NA	NA	NA	NA	NA
		CDC73	YLR418C	0	0.180256	0.00991099	0.00221616	no	NA	NA	NA	NA	NA	NA	NA
		LYS12	YIL094C	0	0.180043	0.0217283	0.00485859	no	NA	NA	NA	NA	NA	NA	NA
		RPL27B	YDR471W	-0.045	0.179783	0.0346678	0.00775196	no	NA	NA	NA	NA	NA	NA	NA
		NOP2	YNL061W	-0.067	0.179637	0.0100573	0.00224889	no	NA	NA	NA	NA	NA	NA	NA
		RPN2	YIL075C	0	0.179616	0.0245763	0.00549543	no	NA	NA	NA	NA	NA	NA	NA
		CCT6	YDR188W	-0.049	0.179532	0.00999347	0.00223461	no	NA	NA	NA	NA	NA	NA	NA
		FBA1	YKL060C	0	0.179428	0.0219	0.00489699	no	NA	NA	NA	NA	NA	NA	NA
		RPL17B	YJL177W	0	0.178972	0.0133735	0.00299041	no	NA	NA	NA	NA	NA	NA	NA
		BCK1	YJL095W	0	0.178209	0.016474	0.0036837	no	NA	NA	NA	NA	NA	NA	NA
		ACC1	YNR016C	-0.022	0.175683	0.0173096	0.00387054	no	NA	NA	NA	NA	NA	NA	NA
		ARD1	YHR013C	0	0.175421	0.0115176	0.00257541	no	NA	NA	NA	NA	NA	NA	NA
		HSP82	YPL240C	0	0.174781	0.0270131	0.0060403	no	NA	NA	NA	NA	NA	NA	NA
		CKA1	YIL035C	0	0.174224	0.0221158	0.00494525	no	NA	NA	NA	NA	NA	NA	NA
		GPM1	YKL152C	0	0.174201	0.0203992	0.00456141	no	NA	NA	NA	NA	NA	NA	NA
		RRP5	YMR229C	0	0.173377	0.0129443	0.00289443	no	NA	NA	NA	NA	NA	NA	NA
		GUS1	YGL245W	0	0.172341	0.0169148	0.00378227	no	NA	NA	NA	NA	NA	NA	NA
		IMD3	YLR432W	0	0.171436	0.0105216	0.0023527	no	NA	NA	NA	NA	NA	NA	NA
		GIS2	YNL255C	0	0.171196	0.0397986	0.00889925	no	NA	NA	NA	NA	NA	NA	NA
		PHB1	YGR132C	0	0.171127	0.0127039	0.00284068	no	NA	NA	NA	NA	NA	NA	NA
		CCT7	YJL111W	-0.119	0.170589	0.0138422	0.00309522	no	NA	NA	NA	NA	NA	NA	NA
		NUP133	YKR082W	0	0.16957	0.0243805	0.00545164	no	NA	NA	NA	NA	NA	NA	NA
		SHP1	YBL058W	0	0.169364	0.0204746	0.00457826	no	NA	NA	NA	NA	NA	NA	NA
		HOM3	YER052C	0	0.169271	0.0158907	0.00355326	no	NA	NA	NA	NA	NA	NA	NA
		RPS27B	YHR021C	-0.095	0.169242	0.0244711	0.0054719	no	NA	NA	NA	NA	NA	NA	NA
		IDH2	YOR136W	0	0.168796	0.00866834	0.0019383	no	NA	NA	NA	NA	NA	NA	NA
		SFA1	YDL168W	0	0.168532	0.0150333	0.00336154	yes	background control	1.01129	0.59472	NA	NA	NA	NA
		PGK1	YCR012W	0	0.167521	0.0222958	0.00498548	no	NA	NA	NA	NA	NA	NA	NA
		SUI3	YPL237W	-0.058	0.16734	0.0132964	0.00297316	no	NA	NA	NA	NA	NA	NA	NA
		SHS1	YDL225W	0	0.165963	0.0119936	0.00268184	no	NA	NA	NA	NA	NA	NA	NA
		HSP60	YLR259C	0	0.165746	0.0183122	0.00409473	no	NA	NA	NA	NA	NA	NA	NA
		LOC1	YFR001W	-0.038	0.165022	0.016439	0.00367588	no	NA	NA	NA	NA	NA	NA	NA
		CDC28	YBR160W	0	0.164717	0.0181452	0.0040574	no	NA	NA	NA	NA	NA	NA	NA
		VMA1	YDL185W	0	0.16241	0.0380477	0.00850773	no	NA	NA	NA	NA	NA	NA	NA
		TDH3	YGR192C	0	0.161719	0.017895	0.00400144	no	NA	NA	NA	NA	NA	NA	NA
		HTZ1	YOL012C	0	0.161464	0.0142336	0.00318274	no	NA	NA	NA	NA	NA	NA	NA
		LEA1	YPL213W	0	0.161103	0.0224155	0.00501226	no	NA	NA	NA	NA	NA	NA	NA
		PTK2	YJR059W	0	0.159832	0.010245	0.00229085	no	NA	NA	NA	NA	NA	NA	NA
		EGD1	YPL037C	0	0.159694	0.0121976	0.00272747	no	NA	NA	NA	NA	NA	NA	NA
		MRT4	YKL009W	-0.042	0.159455	0.0103187	0.00230733	no	NA	NA	NA	NA	NA	NA	NA
		NOC2	YOR206W	-0.04	0.159161	0.0117805	0.00263419	no	NA	NA	NA	NA	NA	NA	NA
		ELP2	YGR200C	0	0.159028	0.0127567	0.00285248	no	NA	NA	NA	NA	NA	NA	NA
		SEC22	YLR268W	0	0.157896	0.013735	0.00307125	no	NA	NA	NA	NA	NA	NA	NA
		SNF4	YGL115W	0	0.156731	0.0113305	0.00253357	no	NA	NA	NA	NA	NA	NA	NA
		RPS0A	YGR214W	-0.031	0.155997	0.00674308	0.0015078	no	NA	NA	NA	NA	NA	NA	NA
		TPS1	YBR126C	0	0.155439	0.00931254	0.00208235	no	NA	NA	NA	NA	NA	NA	NA
		RPL34A	YER056C	-0.052	0.15513	0.0129515	0.00289603	no	NA	NA	NA	NA	NA	NA	NA
		MEX67	YPL169C	-0.045	0.154996	0.00937166	0.00209557	no	NA	NA	NA	NA	NA	NA	NA
		SLX5	YDL013W	0	0.154806	0.0165944	0.00371062	no	NA	NA	NA	NA	NA	NA	NA
		CCT4	YDL143W	-0.058	0.154787	0.00899955	0.00201236	no	NA	NA	NA	NA	NA	NA	NA
		SSA1	YAL005C	0	0.154142	0.0206747	0.004623	no	NA	NA	NA	NA	NA	NA	NA
		LSM6	YDR378C	0	0.153511	0.0133462	0.00298431	no	NA	NA	NA	NA	NA	NA	NA
		YPT7	YML001W	0	0.153193	0.0100858	0.00225524	no	NA	NA	NA	NA	NA	NA	NA
		ULP1	YPL020C	0	0.153119	0.0425205	0.00950787	no	NA	NA	NA	NA	NA	NA	NA
		TIF35	YDR429C	-0.056	0.152492	0.00925336	0.00206911	no	NA	NA	NA	NA	NA	NA	NA
		AKR1	YDR264C	0	0.152366	0.0104128	0.00232837	no	NA	NA	NA	NA	NA	NA	NA
		TNA1	YGR260W	0	0.15006	0.053931	0.0120593	no	NA	NA	NA	NA	NA	NA	NA
		RPT3	YDR394W	-0.028	0.149989	0.0111209	0.00248672	no	NA	NA	NA	NA	NA	NA	NA
		CDC33	YOL139C	0	0.149767	0.0201032	0.0044952	no	NA	NA	NA	NA	NA	NA	NA
		RPO26	YPR187W	-0.107	0.149667	0.0103694	0.00231868	no	NA	NA	NA	NA	NA	NA	NA
		TIF2	YJL138C	0	0.149475	0.0111573	0.00249485	no	NA	NA	NA	NA	NA	NA	NA
		SUI2	YJR007W	-0.09	0.148598	0.0143075	0.00319926	no	NA	NA	NA	NA	NA	NA	NA
		RPL23B	YER117W	-0.077	0.147856	0.0189033	0.00422691	no	NA	NA	NA	NA	NA	NA	NA
		CBF5	YLR175W	0	0.147002	0.016635	0.0037197	no	NA	NA	NA	NA	NA	NA	NA
		CDC48	YDL126C	0	0.145897	0.0136053	0.00304223	no	NA	NA	NA	NA	NA	NA	NA
		ARO2	YGL148W	0	0.145656	0.0155945	0.00348703	no	NA	NA	NA	NA	NA	NA	NA
		PAT1	YCR077C	0	0.145547	0.0156886	0.00350807	no	NA	NA	NA	NA	NA	NA	NA
		RPB4	YJL140W	-0.05	0.145339	0.0114825	0.00256756	no	NA	NA	NA	NA	NA	NA	NA
		TDH2	YJR009C	0	0.14516	0.013456	0.00300885	no	NA	NA	NA	NA	NA	NA	NA
		RPL22A	YLR061W	-0.103	0.144998	0.0183714	0.00410797	no	NA	NA	NA	NA	NA	NA	NA
		ENP1	YBR247C	-0.035	0.144568	0.00808275	0.00180736	no	NA	NA	NA	NA	NA	NA	NA
		SWI3	YJL176C	0	0.144475	0.0181185	0.00405143	no	NA	NA	NA	NA	NA	NA	NA
		PRE1	YER012W	0	0.143154	0.0127638	0.00285407	no	NA	NA	NA	NA	NA	NA	NA
		POR1	YNL055C	0	0.143	0.0131562	0.00294182	no	NA	NA	NA	NA	NA	NA	NA
		PRP43	YGL120C	0	0.142755	0.0141784	0.00317039	no	NA	NA	NA	NA	NA	NA	NA
		RPG1	YBR079C	0	0.142666	0.0135279	0.00302493	no	NA	NA	NA	NA	NA	NA	NA
		GIM4	YEL003W	0	0.142481	0.016418	0.00367117	no	NA	NA	NA	NA	NA	NA	NA
		RAD23	YEL037C	0	0.14244	0.00572691	0.00128057	no	NA	NA	NA	NA	NA	NA	NA
		VMA5	YKL080W	0	0.141962	0.0111644	0.00249643	no	NA	NA	NA	NA	NA	NA	NA
		NOP58	YOR310C	0	0.141888	0.0122319	0.00273514	no	NA	NA	NA	NA	NA	NA	NA
		RPL40B	YKR094C	-0.057	0.141127	0.015216	0.0034024	no	NA	NA	NA	NA	NA	NA	NA
		FAS2	YPL231W	0	0.141115	0.0162413	0.00363166	no	NA	NA	NA	NA	NA	NA	NA
		ENO1	YGR254W	0	0.139921	0.019624	0.00438805	no	NA	NA	NA	NA	NA	NA	NA
		RPL38	YLR325C	0	0.139814	0.0121855	0.00272476	no	NA	NA	NA	NA	NA	NA	NA
		MMF1	YIL051C	0	0.139641	0.0276368	0.00617977	no	NA	NA	NA	NA	NA	NA	NA
		RPL19A	YBR084C	-0.042	0.138666	0.0231462	0.00517565	no	NA	NA	NA	NA	NA	NA	NA
		ARX1	YDR101C	0	0.138664	0.00921986	0.00206162	no	NA	NA	NA	NA	NA	NA	NA
		SGN1	YIR001C	0	0.13826	0.0141369	0.00316111	no	NA	NA	NA	NA	NA	NA	NA
		SBP1	YHL034C	0	0.138242	0.00676387	0.00151245	no	NA	NA	NA	NA	NA	NA	NA
		SMD2	YLR275W	-0.046	0.138242	0.0129374	0.00289288	no	NA	NA	NA	NA	NA	NA	NA
		TIF6	YPR016C	-0.055	0.138216	0.0107879	0.00241225	no	NA	NA	NA	NA	NA	NA	NA
		PBS2	YJL128C	0	0.137443	0.014695	0.0032859	no	NA	NA	NA	NA	NA	NA	NA
		PRT1	YOR361C	0	0.137245	0.0120164	0.00268695	no	NA	NA	NA	NA	NA	NA	NA
		NUG1	YER006W	0	0.136911	0.0122145	0.00273125	no	NA	NA	NA	NA	NA	NA	NA
		TIM44	YIL022W	0	0.136422	0.0220536	0.00493133	no	NA	NA	NA	NA	NA	NA	NA
		TOM1	YDR457W	0	0.136299	0.0115103	0.00257378	no	NA	NA	NA	NA	NA	NA	NA
		HOG1	YLR113W	0	0.135828	0.00468169	0.00104686	no	NA	NA	NA	NA	NA	NA	NA
		NOP1	YDL014W	0	0.135686	0.0157474	0.00352122	no	NA	NA	NA	NA	NA	NA	NA
		STE24	YJR117W	0	0.135607	0.0059735	0.00133572	no	NA	NA	NA	NA	NA	NA	NA
		RPT6	YGL048C	0	0.135516	0.0146513	0.00327612	no	NA	NA	NA	NA	NA	NA	NA
		PHO85	YPL031C	0	0.135333	0.0179904	0.00402277	no	NA	NA	NA	NA	NA	NA	NA
		KRE33	YNL132W	0	0.134595	0.0113142	0.00252993	no	NA	NA	NA	NA	NA	NA	NA
		PTC1	YDL006W	0	0.134381	0.0145877	0.0032619	no	NA	NA	NA	NA	NA	NA	NA
		UTP6	YDR449C	-0.056	0.133699	0.0107019	0.00239301	no	NA	NA	NA	NA	NA	NA	NA
		EDE1	YBL047C	0	0.133304	0.0074647	0.00166916	no	NA	NA	NA	NA	NA	NA	NA
		RPB5	YBR154C	-0.083	0.133201	0.00925555	0.0020696	no	NA	NA	NA	NA	NA	NA	NA
		KAP123	YER110C	0	0.132719	0.0144579	0.00323288	no	NA	NA	NA	NA	NA	NA	NA
		ARP2	YDL029W	0	0.132622	0.0124455	0.0027829	no	NA	NA	NA	NA	NA	NA	NA
		RPN12	YFR052W	0	0.132576	0.0113965	0.00254834	no	NA	NA	NA	NA	NA	NA	NA
		RTG2	YGL252C	0	0.132241	0.0132852	0.00297067	no	NA	NA	NA	NA	NA	NA	NA
		VIP1	YLR410W	0	0.131996	0.00843216	0.00188549	no	NA	NA	NA	NA	NA	NA	NA
		NOG2	YNR053C	-0.025	0.130873	0.00951374	0.00212734	no	NA	NA	NA	NA	NA	NA	NA
		RPL23A	YBL087C	0	0.12986	0.0073357	0.00164031	no	NA	NA	NA	NA	NA	NA	NA
		SSB1	YDL229W	0	0.129744	0.0138473	0.00309635	no	NA	NA	NA	NA	NA	NA	NA
		ALA1	YOR335C	0	0.129517	0.0130537	0.00291891	no	NA	NA	NA	NA	NA	NA	NA
		PDB1	YBR221C	0	0.129291	0.00973766	0.00217741	no	NA	NA	NA	NA	NA	NA	NA
		PHB2	YGR231C	0	0.129184	0.0107797	0.00241041	no	NA	NA	NA	NA	NA	NA	NA
		RIM15	YFL033C	0	0.129153	0.016221	0.00362712	no	NA	NA	NA	NA	NA	NA	NA
		BUD31	YCR063W	0	0.129038	0.0122553	0.00274038	no	NA	NA	NA	NA	NA	NA	NA
		TCP1	YDR212W	-0.036	0.128956	0.00893736	0.00199845	no	NA	NA	NA	NA	NA	NA	NA
		SUI1	YNL244C	0	0.128786	0.0140336	0.00313801	no	NA	NA	NA	NA	NA	NA	NA
		SRO9	YCL037C	-0.107	0.1287	0.013663	0.00305513	no	NA	NA	NA	NA	NA	NA	NA
		NUP188	YML103C	0	0.128109	0.0163366	0.00365298	no	NA	NA	NA	NA	NA	NA	NA
		COG6	YNL041C	0	0.128018	0.011719	0.00262046	no	NA	NA	NA	NA	NA	NA	NA
		SKP1	YDR328C	0	0.127822	0.0122753	0.00274484	no	NA	NA	NA	NA	NA	NA	NA
		ADH3	YMR083W	0	0.127786	0.0112199	0.00250884	no	NA	NA	NA	NA	NA	NA	NA
		RAS2	YNL098C	0	0.127757	0.011076	0.00247667	no	NA	NA	NA	NA	NA	NA	NA
		RPC40	YPR110C	0	0.127661	0.00978088	0.00218707	no	NA	NA	NA	NA	NA	NA	NA
		IMP3	YHR148W	-0.04	0.12683	0.00890331	0.00199084	no	NA	NA	NA	NA	NA	NA	NA
		CCT5	YJR064W	-0.043	0.126812	0.00878651	0.00196472	no	NA	NA	NA	NA	NA	NA	NA
		FCJ1	YKR016W	0	0.126504	0.0137743	0.00308003	no	NA	NA	NA	NA	NA	NA	NA
		CSE2	YNR010W	0	0.126464	0.0182958	0.00409106	no	NA	NA	NA	NA	NA	NA	NA
		ARC15	YIL062C	0	0.126169	0.0170953	0.00382263	no	NA	NA	NA	NA	NA	NA	NA
		RPL43A	YPR043W	-0.033	0.125672	0.0195399	0.00436926	no	NA	NA	NA	NA	NA	NA	NA
		SMI1	YGR229C	0	0.12559	0.0147609	0.00330065	no	NA	NA	NA	NA	NA	NA	NA
		BIM1	YER016W	0	0.124666	0.021208	0.00474225	no	NA	NA	NA	NA	NA	NA	NA
		ARB1	YER036C	0	0.124597	0.0148477	0.00332005	no	NA	NA	NA	NA	NA	NA	NA
		FPR4	YLR449W	0	0.124014	0.00725287	0.00162179	no	NA	NA	NA	NA	NA	NA	NA
		VAM6	YDL077C	0	0.12381	0.00988661	0.00221071	no	NA	NA	NA	NA	NA	NA	NA
		CKB2	YOR039W	0	0.123	0.0149011	0.00333198	no	NA	NA	NA	NA	NA	NA	NA
		LRS4	YDR439W	0	0.122698	0.0185192	0.00414101	no	NA	NA	NA	NA	NA	NA	NA
		SEM1	YDR363W	0	0.122494	0.0104577	0.00233841	no	NA	NA	NA	NA	NA	NA	NA
		SEC66	YBR171W	0	0.122093	0.0124369	0.00278098	no	NA	NA	NA	NA	NA	NA	NA
		OLA1	YBR025C	0	0.121756	0.0105185	0.002352	no	NA	NA	NA	NA	NA	NA	NA
		CRM1	YGR218W	0	0.121643	0.00741105	0.00165716	no	NA	NA	NA	NA	NA	NA	NA
		UTP15	YMR093W	-0.039	0.121627	0.0109508	0.00244867	no	NA	NA	NA	NA	NA	NA	NA
		DST1	YGL043W	0	0.121091	0.00768531	0.00171849	no	NA	NA	NA	NA	NA	NA	NA
		PDA1	YER178W	0	0.120617	0.0156163	0.00349191	no	NA	NA	NA	NA	NA	NA	NA
		RLI1	YDR091C	0	0.120584	0.0078638	0.0017584	no	NA	NA	NA	NA	NA	NA	NA
		NIP1	YMR309C	-0.134	0.120319	0.0136704	0.00305679	no	NA	NA	NA	NA	NA	NA	NA
		TCO89	YPL180W	0	0.120117	0.010068	0.00225127	no	NA	NA	NA	NA	NA	NA	NA
		HAS1	YMR290C	0	0.119538	0.0129239	0.00288988	no	NA	NA	NA	NA	NA	NA	NA
		SEC23	YPR181C	-0.136	0.119445	0.0102852	0.00229984	no	NA	NA	NA	NA	NA	NA	NA
		YKE2	YLR200W	0	0.119043	0.0170557	0.00381377	no	NA	NA	NA	NA	NA	NA	NA
		RPT1	YKL145W	0	0.11884	0.0104777	0.00234289	no	NA	NA	NA	NA	NA	NA	NA
		TAF12	YDR145W	-0.029	0.118625	0.00932808	0.00208582	no	NA	NA	NA	NA	NA	NA	NA
		SUP35	YDR172W	0	0.118356	0.0113033	0.0025275	no	NA	NA	NA	NA	NA	NA	NA
		NMD3	YHR170W	-0.062	0.118341	0.0115485	0.00258233	no	NA	NA	NA	NA	NA	NA	NA
		QCR2	YPR191W	0	0.118289	0.00834042	0.00186497	no	NA	NA	NA	NA	NA	NA	NA
		BZZ1	YHR114W	0	0.118264	0.00773	0.00172848	no	NA	NA	NA	NA	NA	NA	NA
		SUP45	YBR143C	0	0.118244	0.0116705	0.00260961	no	NA	NA	NA	NA	NA	NA	NA
		SPT15	YER148W	0	0.117544	0.0139053	0.00310932	no	NA	NA	NA	NA	NA	NA	NA
		SSZ1	YHR064C	0	0.117271	0.0192313	0.00430025	no	NA	NA	NA	NA	NA	NA	NA
		GCN2	YDR283C	0	0.116978	0.00798451	0.00178539	no	NA	NA	NA	NA	NA	NA	NA
		RPP1B	YDL130W	-0.059	0.116763	0.0061821	0.00138236	no	NA	NA	NA	NA	NA	NA	NA
		RPA190	YOR341W	0	0.116464	0.0121754	0.0027225	no	NA	NA	NA	NA	NA	NA	NA
		CAP2	YIL034C	0	0.116344	0.0160668	0.00359265	no	NA	NA	NA	NA	NA	NA	NA
		CBR1	YIL043C	0	0.115612	0.018004	0.00402583	no	NA	NA	NA	NA	NA	NA	NA
		RRP9	YPR137W	-0.057	0.114867	0.00814716	0.00182176	no	NA	NA	NA	NA	NA	NA	NA
		HOM2	YDR158W	0	0.11389	0.00877558	0.00196228	no	NA	NA	NA	NA	NA	NA	NA
		KEX1	YGL203C	0	0.113711	0.00868443	0.0019419	no	NA	NA	NA	NA	NA	NA	NA
		RPS0B	YLR048W	0	0.113521	0.00775437	0.00173393	no	NA	NA	NA	NA	NA	NA	NA
		KES1	YPL145C	0	0.113351	0.00922534	0.00206285	no	NA	NA	NA	NA	NA	NA	NA
		SCS2	YER120W	0	0.113306	0.00879607	0.00196686	no	NA	NA	NA	NA	NA	NA	NA
		RRP4	YHR069C	-0.098	0.113277	0.0112705	0.00252017	no	NA	NA	NA	NA	NA	NA	NA
		SEC27	YGL137W	0	0.11274	0.00998438	0.00223258	no	NA	NA	NA	NA	NA	NA	NA
		SPB4	YFL002C	0	0.112451	0.0162367	0.00363065	no	NA	NA	NA	NA	NA	NA	NA
		MGA2	YIR033W	0	0.112198	0.0139551	0.00312046	no	NA	NA	NA	NA	NA	NA	NA
		DSN1	YIR010W	0	0.112175	0.0192881	0.00431295	no	NA	NA	NA	NA	NA	NA	NA
		TIF34	YMR146C	0	0.111781	0.00861927	0.00192733	no	NA	NA	NA	NA	NA	NA	NA
		ARC18	YLR370C	0	0.111705	0.00934237	0.00208902	no	NA	NA	NA	NA	NA	NA	NA
		POT1	YIL160C	0	0.111648	0.0183994	0.00411423	no	NA	NA	NA	NA	NA	NA	NA
		URE2	YNL229C	0	0.111613	0.00928058	0.0020752	no	NA	NA	NA	NA	NA	NA	NA
		NBP2	YDR162C	0	0.111434	0.0115088	0.00257344	no	NA	NA	NA	NA	NA	NA	NA
		CDC60	YPL160W	0	0.111415	0.0107162	0.00239622	yes	background control	1.00418	0.890173	NA	NA	NA	NA
		RPL24B	YGR148C	-0.029	0.111107	0.0065927	0.00147417	no	NA	NA	NA	NA	NA	NA	NA
		PBP1	YGR178C	0	0.110982	0.00861681	0.00192678	no	NA	NA	NA	NA	NA	NA	NA
		STI1	YOR027W	0	0.110936	0.00750119	0.00167732	no	NA	NA	NA	NA	NA	NA	NA
		GCN20	YFR009W	0	0.110529	0.00534537	0.00119526	no	NA	NA	NA	NA	NA	NA	NA
		FIS1	YIL065C	0	0.110399	0.0199897	0.00446984	no	NA	NA	NA	NA	NA	NA	NA
		GLE2	YER107C	0	0.110359	0.0048918	0.00109384	no	NA	NA	NA	NA	NA	NA	NA
		DBP3	YGL078C	0	0.109893	0.00403773	0.000902865	no	NA	NA	NA	NA	NA	NA	NA
		UTP13	YLR222C	-0.042	0.109587	0.00550308	0.00123053	no	NA	NA	NA	NA	NA	NA	NA
		VPS29	YHR012W	0	0.10942	0.0121639	0.00271992	no	NA	NA	NA	NA	NA	NA	NA
		MSN5	YDR335W	0	0.109411	0.00773855	0.00173039	no	NA	NA	NA	NA	NA	NA	NA
		STM1	YLR150W	0	0.108913	0.00915315	0.00204671	no	NA	NA	NA	NA	NA	NA	NA
		MEK1	YOR351C	0	0.108497	0.00820681	0.0018351	no	NA	NA	NA	NA	NA	NA	NA
		LAT1	YNL071W	0	0.108455	0.0101708	0.00227425	no	NA	NA	NA	NA	NA	NA	NA
		RPL31B	YLR406C	0	0.108373	0.00974326	0.00217866	no	NA	NA	NA	NA	NA	NA	NA
		VMA2	YBR127C	0	0.108183	0.0171735	0.0038401	no	NA	NA	NA	NA	NA	NA	NA
		PUP2	YGR253C	0	0.107931	0.00820571	0.00183485	no	NA	NA	NA	NA	NA	NA	NA
		NPL6	YMR091C	-0.061	0.10793	0.00955886	0.00213743	no	NA	NA	NA	NA	NA	NA	NA
		ERB1	YMR049C	0	0.107496	0.00796739	0.00178156	no	NA	NA	NA	NA	NA	NA	NA
		RPL39	YJL189W	-0.16	0.107451	0.0100555	0.00224847	no	NA	NA	NA	NA	NA	NA	NA
		PUF6	YDR496C	0	0.107123	0.00760797	0.00170119	no	NA	NA	NA	NA	NA	NA	NA
		ILV5	YLR355C	0	0.10666	0.0166216	0.0037167	no	NA	NA	NA	NA	NA	NA	NA
		PWP1	YLR196W	0	0.106375	0.00978123	0.00218715	no	NA	NA	NA	NA	NA	NA	NA
		VPS21	YOR089C	0	0.106351	0.00688216	0.0015389	no	NA	NA	NA	NA	NA	NA	NA
		RSM7	YJR113C	0	0.106249	0.00942241	0.00210692	no	NA	NA	NA	NA	NA	NA	NA
		BRE1	YDL074C	0	0.105679	0.0123447	0.00276035	no	NA	NA	NA	NA	NA	NA	NA
		RPL36A	YMR194W	0	0.105666	0.0126586	0.00283054	no	NA	NA	NA	NA	NA	NA	NA
		RPS18B	YML026C	0	0.105368	0.00427707	0.000956381	no	NA	NA	NA	NA	NA	NA	NA
		UBP8	YMR223W	0	0.10517	0.0102013	0.00228109	no	NA	NA	NA	NA	NA	NA	NA
		RPS22B	YLR367W	0	0.105017	0.0052559	0.00117526	no	NA	NA	NA	NA	NA	NA	NA
		UBR1	YGR184C	0	0.10424	0.00766371	0.00171366	no	NA	NA	NA	NA	NA	NA	NA
		ADK1	YDR226W	0	0.104031	0.0089092	0.00199216	no	NA	NA	NA	NA	NA	NA	NA
		SPF1	YEL031W	0	0.10385	0.00882474	0.00197327	no	NA	NA	NA	NA	NA	NA	NA
		HSP30	YCR021C	0	0.103619	0.00793211	0.00177367	no	NA	NA	NA	NA	NA	NA	NA
		DED1	YOR204W	0	0.103609	0.0131384	0.00293785	no	NA	NA	NA	NA	NA	NA	NA
		SRP40	YKR092C	0	0.103451	0.00577963	0.00129236	no	NA	NA	NA	NA	NA	NA	NA
		RPS29A	YLR388W	-0.035	0.103044	0.00722582	0.00161574	no	NA	NA	NA	NA	NA	NA	NA
		HCR1	YLR192C	0	0.10265	0.00463963	0.00103745	no	NA	NA	NA	NA	NA	NA	NA
		QCR8	YJL166W	0	0.102506	0.016024	0.00358306	no	NA	NA	NA	NA	NA	NA	NA
		TIM13	YGR181W	0	0.102325	0.00951385	0.00212736	no	NA	NA	NA	NA	NA	NA	NA
		TRP2	YER090W	0	0.102266	0.00840226	0.0018788	no	NA	NA	NA	NA	NA	NA	NA
		PAP2	YOL115W	0	0.102138	0.016075	0.00359448	no	NA	NA	NA	NA	NA	NA	NA
		BNI1	YNL271C	0	0.10178	0.00749068	0.00167497	no	NA	NA	NA	NA	NA	NA	NA
		DED81	YHR019C	0	0.10175	0.00973715	0.00217729	no	NA	NA	NA	NA	NA	NA	NA
		RPT2	YDL007W	0	0.101643	0.00780758	0.00174583	no	NA	NA	NA	NA	NA	NA	NA
		CSG2	YBR036C	0	0.10162	0.00676292	0.00151223	no	NA	NA	NA	NA	NA	NA	NA
		NCL1	YBL024W	0	0.101491	0.00764758	0.00171005	no	NA	NA	NA	NA	NA	NA	NA
		YME1	YPR024W	0	0.101454	0.011406	0.00255045	no	NA	NA	NA	NA	NA	NA	NA
		GRE3	YHR104W	0	0.101241	0.0132543	0.00296374	no	NA	NA	NA	NA	NA	NA	NA
		KRE27	YIL027C	0	0.101235	0.0136937	0.003062	no	NA	NA	NA	NA	NA	NA	NA
		NOP7	YGR103W	0	0.101027	0.00815349	0.00182318	no	NA	NA	NA	NA	NA	NA	NA
		RPL18B	YNL301C	0	0.101012	0.00780859	0.00174605	no	NA	NA	NA	NA	NA	NA	NA
		RPB8	YOR224C	-0.123	0.100937	0.00642449	0.00143656	no	NA	NA	NA	NA	NA	NA	NA
		PWP2	YCR055C	-0.028	0.100704	0.0114499	0.00256027	no	NA	NA	NA	NA	NA	NA	NA
		EGD2	YHR193C	0	0.100277	0.012428	0.00277897	no	NA	NA	NA	NA	NA	NA	NA
		ESS1	YJR017C	0	0.100216	0.00857855	0.00191822	no	NA	NA	NA	NA	NA	NA	NA
		RHO3	YIL118W	0	0.100199	0.0160341	0.00358533	no	NA	NA	NA	NA	NA	NA	NA
		TIF5	YPR041W	0	0.099907	0.00883581	0.00197575	no	NA	NA	NA	NA	NA	NA	NA
		SPT5	YML010W	0	0.0998751	0.00982513	0.00219697	no	NA	NA	NA	NA	NA	NA	NA
		MNN10	YDR245W	0	0.0998277	0.00624501	0.00139643	no	NA	NA	NA	NA	NA	NA	NA
		MAE1	YKL029C	0	0.0997773	0.00701132	0.00156778	no	NA	NA	NA	NA	NA	NA	NA
		SCP160	YJL080C	0	0.0996075	0.00799002	0.00178662	no	NA	NA	NA	NA	NA	NA	NA
		LSM4	YER112W	0	0.0996035	0.0106334	0.00237769	no	NA	NA	NA	NA	NA	NA	NA
		ATP3	YBR039W	0	0.0995276	0.00807681	0.00180603	no	NA	NA	NA	NA	NA	NA	NA
		IST3	YIR005W	-0.036	0.0993945	0.0156607	0.00350184	no	NA	NA	NA	NA	NA	NA	NA
		PAH1	YMR165C	0	0.0992974	0.0105343	0.00235555	no	NA	NA	NA	NA	NA	NA	NA
		IKI3	YLR384C	0	0.0992733	0.00733267	0.00163964	no	NA	NA	NA	NA	NA	NA	NA
		CYS4	YGR155W	0	0.0990085	0.00935204	0.00209118	no	NA	NA	NA	NA	NA	NA	NA
		NUT1	YGL151W	0	0.0989297	0.0112503	0.00251563	no	NA	NA	NA	NA	NA	NA	NA
		TLG2	YOL018C	0	0.0983694	0.00966672	0.00216154	no	NA	NA	NA	NA	NA	NA	NA
		TOP1	YOL006C	0	0.0978945	0.0070101	0.00156751	no	NA	NA	NA	NA	NA	NA	NA
		CHS5	YLR330W	0	0.0978538	0.011195	0.00250328	no	NA	NA	NA	NA	NA	NA	NA
		BMS1	YPL217C	0	0.0978102	0.00762474	0.00170494	no	NA	NA	NA	NA	NA	NA	NA
		NMD2	YHR077C	0	0.0977997	0.00889596	0.0019892	no	NA	NA	NA	NA	NA	NA	NA
		THP2	YHR167W	0	0.0977924	0.00841404	0.00188144	no	NA	NA	NA	NA	NA	NA	NA
		RSP5	YER125W	0	0.0973107	0.0126771	0.00283468	no	NA	NA	NA	NA	NA	NA	NA
		AIM4	YBR194W	0	0.0971085	0.0145389	0.00325101	no	NA	NA	NA	NA	NA	NA	NA
		RPN3	YER021W	0	0.0969193	0.00991606	0.0022173	no	NA	NA	NA	NA	NA	NA	NA
		IMP4	YNL075W	-0.034	0.0965918	0.00593828	0.00132784	no	NA	NA	NA	NA	NA	NA	NA
		DBP9	YLR276C	0	0.0963217	0.00826938	0.00184909	no	NA	NA	NA	NA	NA	NA	NA
		NUP60	YAR002W	-0.104	0.0960265	0.0106375	0.00237863	no	NA	NA	NA	NA	NA	NA	NA
		SKI3	YPR189W	0	0.0957119	0.00479118	0.00107134	no	NA	NA	NA	NA	NA	NA	NA
		HSP10	YOR020C	0	0.0955983	0.00952259	0.00212932	no	NA	NA	NA	NA	NA	NA	NA
		SPE3	YPR069C	0	0.0953877	0.00751472	0.00168034	no	NA	NA	NA	NA	NA	NA	NA
		TPS2	YDR074W	0	0.0951073	0.0108432	0.00242462	no	NA	NA	NA	NA	NA	NA	NA
		ALG9	YNL219C	0	0.0949827	0.0146833	0.00328329	no	NA	NA	NA	NA	NA	NA	NA
		TFG2	YGR005C	0	0.0949308	0.00732073	0.00163696	no	NA	NA	NA	NA	NA	NA	NA
		RPF2	YKR081C	0	0.0947929	0.0112226	0.00250946	no	NA	NA	NA	NA	NA	NA	NA
		PSE1	YMR308C	0	0.0946978	0.00690875	0.00154484	no	NA	NA	NA	NA	NA	NA	NA
		HRR25	YPL204W	0	0.0946955	0.0130984	0.00292889	no	NA	NA	NA	NA	NA	NA	NA
		ECM33	YBR078W	-0.051	0.0946599	0.0126689	0.00283284	no	NA	NA	NA	NA	NA	NA	NA
		YCK2	YNL154C	0	0.0946183	0.0142686	0.00319055	no	NA	NA	NA	NA	NA	NA	NA
		STE50	YCL032W	0	0.0945904	0.0133654	0.00298861	no	NA	NA	NA	NA	NA	NA	NA
		RGD1	YBR260C	0	0.0944252	0.00866763	0.00193814	no	NA	NA	NA	NA	NA	NA	NA
		COG3	YER157W	-0.072	0.0941972	0.00787795	0.00176156	no	NA	NA	NA	NA	NA	NA	NA
		PRE5	YMR314W	0	0.0939271	0.00876196	0.00195923	no	NA	NA	NA	NA	NA	NA	NA
		SCL1	YGL011C	0	0.093662	0.00703928	0.00157403	no	NA	NA	NA	NA	NA	NA	NA
		SUR4	YLR372W	0	0.0936499	0.00770431	0.00172274	no	NA	NA	NA	NA	NA	NA	NA
		NOP53	YPL146C	-0.029	0.0933363	0.0111009	0.00248223	no	NA	NA	NA	NA	NA	NA	NA
		BRX1	YOL077C	0	0.0930041	0.00896457	0.00200454	no	NA	NA	NA	NA	NA	NA	NA
		VPS13	YLL040C	0	0.092585	0.00652989	0.00146013	no	NA	NA	NA	NA	NA	NA	NA
		PMP3	YDR276C	0	0.0924175	0.0129616	0.0028983	no	NA	NA	NA	NA	NA	NA	NA
		ERV41	YML067C	0	0.0924087	0.00465425	0.00104072	no	NA	NA	NA	NA	NA	NA	NA
		ATP11	YNL315C	0	0.0919581	0.0188552	0.00421616	yes	background control	1.02275	0.323849	NA	NA	NA	NA
		VMA21	YGR105W	0	0.0919502	0.00614501	0.00137407	no	NA	NA	NA	NA	NA	NA	NA
		SNX4	YJL036W	0	0.0917467	0.00559701	0.00125153	no	NA	NA	NA	NA	NA	NA	NA
		VPS1	YKR001C	0	0.091616	0.00875622	0.00195795	no	NA	NA	NA	NA	NA	NA	NA
		YOP1	YPR028W	0	0.091598	0.00698792	0.00156255	no	NA	NA	NA	NA	NA	NA	NA
		DPS1	YLL018C	0	0.0912092	0.00688993	0.00154064	no	NA	NA	NA	NA	NA	NA	NA
		RPN8	YOR261C	0	0.0911366	0.00795747	0.00177934	no	NA	NA	NA	NA	NA	NA	NA
		SEC26	YDR238C	0	0.0909844	0.00887453	0.00198441	no	NA	NA	NA	NA	NA	NA	NA
		SPT3	YDR392W	0	0.0907876	0.0133149	0.00297731	no	NA	NA	NA	NA	NA	NA	NA
		VAS1	YGR094W	0	0.0906798	0.00889497	0.00198898	no	NA	NA	NA	NA	NA	NA	NA
		MSL1	YIR009W	-0.031	0.0903967	0.0144464	0.00323031	no	NA	NA	NA	NA	NA	NA	NA
		VPS4	YPR173C	0	0.0903439	0.00433891	0.000970211	no	NA	NA	NA	NA	NA	NA	NA
		RIO2	YNL207W	0	0.090226	0.00834905	0.00186691	no	NA	NA	NA	NA	NA	NA	NA
		SAH1	YER043C	0	0.0901448	0.00895858	0.0020032	no	NA	NA	NA	NA	NA	NA	NA
		SEC10	YLR166C	0	0.0900379	0.00925398	0.00206925	no	NA	NA	NA	NA	NA	NA	NA
		DIS3	YOL021C	-0.05	0.0899438	0.00763079	0.0017063	no	NA	NA	NA	NA	NA	NA	NA
		LSM7	YNL147W	0	0.0898427	0.00700374	0.00156609	no	NA	NA	NA	NA	NA	NA	NA
		PEX29	YDR479C	0	0.0892435	0.00689231	0.00154117	no	NA	NA	NA	NA	NA	NA	NA
		SGF11	YPL047W	0	0.0892278	0.00942374	0.00210721	no	NA	NA	NA	NA	NA	NA	NA
		LYS20	YDL182W	0	0.0891282	0.00448129	0.00100205	no	NA	NA	NA	NA	NA	NA	NA
		MND2	YIR025W	0	0.089021	0.0105817	0.00236614	no	NA	NA	NA	NA	NA	NA	NA
		RPA135	YPR010C	0	0.0889788	0.0088032	0.00196846	no	NA	NA	NA	NA	NA	NA	NA
		PDC1	YLR044C	0	0.0889472	0.0119839	0.00267969	no	NA	NA	NA	NA	NA	NA	NA
		DIA2	YOR080W	0	0.088911	0.0108643	0.00242932	no	NA	NA	NA	NA	NA	NA	NA
		ECM29	YHL030W	0	0.0888645	0.00767528	0.00171624	no	NA	NA	NA	NA	NA	NA	NA
		SMC1	YFL008W	-0.083	0.0886541	0.0167778	0.00375162	no	NA	NA	NA	NA	NA	NA	NA
		ATG8	YBL078C	0	0.0882688	0.00665507	0.00148812	no	NA	NA	NA	NA	NA	NA	NA
		ARP6	YLR085C	0	0.088201	0.014298	0.00319713	no	NA	NA	NA	NA	NA	NA	NA
		TIF4631	YGR162W	0	0.0877042	0.0068771	0.00153777	no	NA	NA	NA	NA	NA	NA	NA
		MNN11	YJL183W	0	0.0876617	0.00728114	0.00162811	no	NA	NA	NA	NA	NA	NA	NA
		RIA1	YNL163C	0	0.087625	0.0147769	0.00330421	no	NA	NA	NA	NA	NA	NA	NA
		RSC2	YLR357W	0	0.0876134	0.00673885	0.00150685	no	NA	NA	NA	NA	NA	NA	NA
		RRP12	YPL012W	0	0.0875362	0.00647909	0.00144877	no	NA	NA	NA	NA	NA	NA	NA
		SNP1	YIL061C	0	0.0873875	0.0148189	0.0033136	no	NA	NA	NA	NA	NA	NA	NA
		NPL3	YDR432W	0	0.0873849	0.00906439	0.00202686	no	NA	NA	NA	NA	NA	NA	NA
		GAS1	YMR307W	0	0.087337	0.0153077	0.0034229	no	NA	NA	NA	NA	NA	NA	NA
		CHD1	YER164W	0	0.0872652	0.00691753	0.00154681	no	NA	NA	NA	NA	NA	NA	NA
		NUP100	YKL068W	0	0.0871255	0.0116946	0.00261498	no	NA	NA	NA	NA	NA	NA	NA
		FUN12	YAL035W	0	0.086713	0.00978653	0.00218834	no	NA	NA	NA	NA	NA	NA	NA
		CPR7	YJR032W	0	0.0865569	0.00872935	0.00195194	no	NA	NA	NA	NA	NA	NA	NA
		WHI2	YOR043W	0	0.0865303	0.0110741	0.00247625	no	NA	NA	NA	NA	NA	NA	NA
		VPS5	YOR069W	0	0.08638	0.00648675	0.00145048	no	NA	NA	NA	NA	NA	NA	NA
		RPT4	YOR259C	0	0.086233	0.00637051	0.00142449	no	NA	NA	NA	NA	NA	NA	NA
		SNU13	YEL026W	0	0.0862192	0.00798978	0.00178657	no	NA	NA	NA	NA	NA	NA	NA
		RTS1	YOR014W	0	0.0859399	0.0112559	0.0025169	no	NA	NA	NA	NA	NA	NA	NA
		PRE6	YOL038W	0	0.0859077	0.0071615	0.00160136	no	NA	NA	NA	NA	NA	NA	NA
		RNA1	YMR235C	0	0.0858352	0.00771045	0.00172411	no	NA	NA	NA	NA	NA	NA	NA
		BMH2	YDR099W	0	0.0856272	0.0129295	0.00289112	no	NA	NA	NA	NA	NA	NA	NA
		FPS1	YLL043W	0	0.085593	0.00765294	0.00171125	no	NA	NA	NA	NA	NA	NA	NA
		VAC14	YLR386W	0	0.0853481	0.0102324	0.00228803	no	NA	NA	NA	NA	NA	NA	NA
		LGE1	YPL055C	0	0.0852455	0.0122504	0.00273928	no	NA	NA	NA	NA	NA	NA	NA
		SGT2	YOR007C	0	0.084466	0.00562758	0.00125836	no	NA	NA	NA	NA	NA	NA	NA
		MLP2	YIL149C	0	0.0844616	0.0150884	0.00337387	no	NA	NA	NA	NA	NA	NA	NA
		MTR4	YJL050W	0	0.0839356	0.00803971	0.00179773	no	NA	NA	NA	NA	NA	NA	NA
		HHF1	YBR009C	0	0.0836282	0.00927882	0.00207481	no	NA	NA	NA	NA	NA	NA	NA
		YKT6	YKL196C	0	0.0836094	0.00848669	0.00189768	no	NA	NA	NA	NA	NA	NA	NA
		CLU1	YMR012W	0	0.0835721	0.0142313	0.00318222	no	NA	NA	NA	NA	NA	NA	NA
		SYS1	YJL004C	0	0.0834759	0.00889555	0.00198911	no	NA	NA	NA	NA	NA	NA	NA
		UTP4	YDR324C	-0.045	0.0833487	0.0065141	0.0014566	no	NA	NA	NA	NA	NA	NA	NA
		SAC6	YDR129C	0	0.0831198	0.00829248	0.00185426	no	NA	NA	NA	NA	NA	NA	NA
		NUP159	YIL115C	0	0.0829385	0.0123608	0.00276397	no	NA	NA	NA	NA	NA	NA	NA
		IES1	YFL013C	0	0.0827117	0.00853685	0.0019089	no	NA	NA	NA	NA	NA	NA	NA
		RPN9	YDR427W	0	0.0826553	0.00715156	0.00159914	no	NA	NA	NA	NA	NA	NA	NA
		RNA14	YMR061W	-0.065	0.0824874	0.00741207	0.00165739	no	NA	NA	NA	NA	NA	NA	NA
		CLA4	YNL298W	0	0.0823602	0.00719339	0.00160849	no	NA	NA	NA	NA	NA	NA	NA
		BUD27	YFL023W	0	0.0823162	0.0103487	0.00231404	no	NA	NA	NA	NA	NA	NA	NA
		SSO2	YMR183C	0	0.0820431	0.00905069	0.0020238	no	NA	NA	NA	NA	NA	NA	NA
		DEP1	YAL013W	0	0.0820284	0.0204091	0.00456362	no	NA	NA	NA	NA	NA	NA	NA
		NSA2	YER126C	0	0.0817689	0.00718474	0.00160656	no	NA	NA	NA	NA	NA	NA	NA
		NHP10	YDL002C	0	0.0816073	0.0079175	0.00177041	no	NA	NA	NA	NA	NA	NA	NA
		VAM3	YOR106W	0	0.0815784	0.00527711	0.00118	no	NA	NA	NA	NA	NA	NA	NA
		LRP1	YHR081W	-0.023	0.0812312	0.00605577	0.00135411	no	NA	NA	NA	NA	NA	NA	NA
		RPN7	YPR108W	0	0.0811305	0.00599948	0.00134152	no	NA	NA	NA	NA	NA	NA	NA
		CDH1	YGL003C	0	0.0810309	0.00725241	0.00162169	no	NA	NA	NA	NA	NA	NA	NA
		AAT2	YLR027C	0	0.0809662	0.00832375	0.00186125	no	NA	NA	NA	NA	NA	NA	NA
		NIP7	YPL211W	0	0.0809044	0.00714855	0.00159846	no	NA	NA	NA	NA	NA	NA	NA
		RPS12	YOR369C	0	0.0808791	0.00849132	0.00189872	no	NA	NA	NA	NA	NA	NA	NA
		DCP2	YNL118C	-0.027	0.0805822	0.00873349	0.00195287	no	NA	NA	NA	NA	NA	NA	NA
		HSC82	YMR186W	0	0.0805307	0.0152682	0.00341406	no	NA	NA	NA	NA	NA	NA	NA
		RPL37A	YLR185W	-0.035	0.0803856	0.00558411	0.00124865	no	NA	NA	NA	NA	NA	NA	NA
		RRP17	YDR412W	0	0.0802731	0.00732939	0.0016389	no	NA	NA	NA	NA	NA	NA	NA
		DOA1	YKL213C	0	0.0800452	0.00809159	0.00180933	no	NA	NA	NA	NA	NA	NA	NA
		TSC13	YDL015C	0	0.0800281	0.00912596	0.00204063	no	NA	NA	NA	NA	NA	NA	NA
		TOM40	YMR203W	0	0.0800268	0.00744329	0.00166437	no	NA	NA	NA	NA	NA	NA	NA
		ARF2	YDL137W	0	0.0798949	0.00490562	0.00109693	no	NA	NA	NA	NA	NA	NA	NA
		COP1	YDL145C	0	0.0798157	0.0089184	0.00199422	no	NA	NA	NA	NA	NA	NA	NA
		COF1	YLL050C	0	0.0798092	0.00548526	0.00122654	no	NA	NA	NA	NA	NA	NA	NA
		CHO2	YGR157W	0	0.0793457	0.0162181	0.00362647	no	NA	NA	NA	NA	NA	NA	NA
		ARL1	YBR164C	0	0.0792707	0.00948052	0.00211991	no	NA	NA	NA	NA	NA	NA	NA
		YVH1	YIR026C	0	0.0791212	0.0102974	0.00230257	no	NA	NA	NA	NA	NA	NA	NA
		STO1	YMR125W	0	0.078942	0.00781854	0.00174828	no	NA	NA	NA	NA	NA	NA	NA
		RPB11	YOL005C	0	0.0788773	0.0060485	0.00135249	no	NA	NA	NA	NA	NA	NA	NA
		ERG20	YJL167W	0	0.078831	0.00750116	0.00167731	no	NA	NA	NA	NA	NA	NA	NA
		VRP1	YLR337W	0	0.078808	0.010324	0.00230852	no	NA	NA	NA	NA	NA	NA	NA
		SPT7	YBR081C	0	0.0787671	0.0103274	0.00230927	no	NA	NA	NA	NA	NA	NA	NA
		SET2	YJL168C	0	0.0785127	0.00436758	0.00097662	no	NA	NA	NA	NA	NA	NA	NA
		PIL1	YGR086C	0	0.0784324	0.00876082	0.00195898	no	NA	NA	NA	NA	NA	NA	NA
		SER1	YOR184W	0	0.0782363	0.00588195	0.00131524	no	NA	NA	NA	NA	NA	NA	NA
		CRN1	YLR429W	0	0.0782235	0.00867204	0.00193913	no	NA	NA	NA	NA	NA	NA	NA
		SPT16	YGL207W	0	0.0782185	0.00799849	0.00178852	no	NA	NA	NA	NA	NA	NA	NA
		RLP7	YNL002C	0	0.0781999	0.00674338	0.00150787	no	NA	NA	NA	NA	NA	NA	NA
		RPN5	YDL147W	0	0.0781949	0.00643027	0.00143785	no	NA	NA	NA	NA	NA	NA	NA
		CDC3	YLR314C	0	0.0781803	0.00624383	0.00139616	no	NA	NA	NA	NA	NA	NA	NA
		ELP3	YPL086C	0	0.0781372	0.006198	0.00138591	no	NA	NA	NA	NA	NA	NA	NA
		GCD7	YLR291C	0	0.0781175	0.00768853	0.00171921	no	NA	NA	NA	NA	NA	NA	NA
		ERG26	YGL001C	0	0.0779448	0.00589222	0.00131754	no	NA	NA	NA	NA	NA	NA	NA
		DEF1	YKL054C	-0.025	0.0776175	0.00718399	0.00160639	no	NA	NA	NA	NA	NA	NA	NA
		IES2	YNL215W	0	0.0775169	0.0100841	0.00225488	no	NA	NA	NA	NA	NA	NA	NA
		AAH1	YNL141W	0	0.0772422	0.00967807	0.00216408	no	NA	NA	NA	NA	NA	NA	NA
		OMS1	YDR316W	0	0.0771798	0.0114553	0.00256149	no	NA	NA	NA	NA	NA	NA	NA
		PEX14	YGL153W	0	0.0771641	0.00397709	0.000889304	no	NA	NA	NA	NA	NA	NA	NA
		ATP2	YJR121W	0	0.0770952	0.0137261	0.00306926	no	NA	NA	NA	NA	NA	NA	NA
		TPM2	YIL138C	0	0.0770204	0.0141504	0.00316413	no	NA	NA	NA	NA	NA	NA	NA
		HAP3	YBL021C	0	0.0769935	0.00974103	0.00217816	no	NA	NA	NA	NA	NA	NA	NA
		SHR3	YDL212W	0	0.0768865	0.00740097	0.00165491	no	NA	NA	NA	NA	NA	NA	NA
		SGF29	YCL010C	0	0.0768185	0.0104025	0.00232608	no	NA	NA	NA	NA	NA	NA	NA
		SRM1	YGL097W	0	0.0767841	0.00546198	0.00122134	no	NA	NA	NA	NA	NA	NA	NA
		RPS26B	YER131W	0	0.0767709	0.00688631	0.00153983	no	NA	NA	NA	NA	NA	NA	NA
		HTA1	YDR225W	0	0.0767523	0.00937066	0.00209534	no	NA	NA	NA	NA	NA	NA	NA
		TID3	YIL144W	0	0.0766561	0.0137967	0.00308504	no	NA	NA	NA	NA	NA	NA	NA
		NSP1	YJL041W	0	0.0765079	0.00671166	0.00150077	no	NA	NA	NA	NA	NA	NA	NA
		SRV2	YNL138W	0	0.0764893	0.00675864	0.00151128	no	NA	NA	NA	NA	NA	NA	NA
		RET2	YFR051C	0	0.0760253	0.00517351	0.00115683	no	NA	NA	NA	NA	NA	NA	NA
		SRB7	YDR308C	-0.031	0.075966	0.00655186	0.00146504	no	NA	NA	NA	NA	NA	NA	NA
		RPS29B	YDL061C	-0.074	0.0759255	0.00352397	0.000787984	no	NA	NA	NA	NA	NA	NA	NA
		SWI6	YLR182W	0	0.0755919	0.00712762	0.00159378	no	NA	NA	NA	NA	NA	NA	NA
		RIM1	YCR028C	0	0.0755848	0.00626796	0.00140156	no	NA	NA	NA	NA	NA	NA	NA
		RRP6	YOR001W	0	0.0755315	0.00450663	0.00100771	no	NA	NA	NA	NA	NA	NA	NA
		AHA1	YDR214W	0	0.0752992	0.00348344	0.000778921	no	NA	NA	NA	NA	NA	NA	NA
		GCS1	YDL226C	0	0.075084	0.00522476	0.00116829	no	NA	NA	NA	NA	NA	NA	NA
		SLX9	YGR081C	0	0.075058	0.00759011	0.0016972	no	NA	NA	NA	NA	NA	NA	NA
		DBP7	YKR024C	0	0.0750522	0.00532421	0.00119053	no	NA	NA	NA	NA	NA	NA	NA
		MDN1	YLR106C	0	0.0748471	0.00717334	0.00160401	no	NA	NA	NA	NA	NA	NA	NA
		PHO80	YOL001W	0	0.0748129	0.00900855	0.00201437	no	NA	NA	NA	NA	NA	NA	NA
		PET9	YBL030C	0	0.074711	0.00962871	0.00215305	no	NA	NA	NA	NA	NA	NA	NA
		UBA1	YKL210W	0	0.0745832	0.00756435	0.00169144	no	NA	NA	NA	NA	NA	NA	NA
		SKN7	YHR206W	0	0.0745413	0.00491451	0.00109892	no	NA	NA	NA	NA	NA	NA	NA
		VPS35	YJL154C	0	0.0744853	0.0052345	0.00117047	no	NA	NA	NA	NA	NA	NA	NA
		CPR1	YDR155C	0	0.0742707	0.011143	0.00249164	no	NA	NA	NA	NA	NA	NA	NA
		IPP1	YBR011C	0	0.0740011	0.00784894	0.00175508	no	NA	NA	NA	NA	NA	NA	NA
		FUM1	YPL262W	0	0.0739045	0.00495677	0.00110837	no	NA	NA	NA	NA	NA	NA	NA
		CSE4	YKL049C	0	0.0736456	0.011918	0.00266496	no	NA	NA	NA	NA	NA	NA	NA
		TYS1	YGR185C	0	0.0736103	0.00813091	0.00181813	no	NA	NA	NA	NA	NA	NA	NA
		KSP1	YHR082C	0	0.0733334	0.0116779	0.00261126	no	NA	NA	NA	NA	NA	NA	NA
		NOC3	YLR002C	0	0.0732213	0.0064762	0.00144812	no	NA	NA	NA	NA	NA	NA	NA
		RAD50	YNL250W	0	0.0732149	0.00520278	0.00116338	no	NA	NA	NA	NA	NA	NA	NA
		PEX19	YDL065C	0	0.0731705	0.00643715	0.00143939	no	NA	NA	NA	NA	NA	NA	NA
		RPL33B	YOR234C	0	0.0731086	0.00572065	0.00127918	no	NA	NA	NA	NA	NA	NA	NA
		SEC13	YLR208W	0	0.0729382	0.00969281	0.00216738	no	NA	NA	NA	NA	NA	NA	NA
		MIS1	YBR084W	0	0.0728115	0.00400259	0.000895006	no	NA	NA	NA	NA	NA	NA	NA
		SDA1	YGR245C	0	0.0727555	0.00522304	0.00116791	no	NA	NA	NA	NA	NA	NA	NA
		ILS1	YBL076C	0	0.0727334	0.00722545	0.00161566	no	NA	NA	NA	NA	NA	NA	NA
		WBP1	YEL002C	0	0.072705	0.00694303	0.00155251	no	NA	NA	NA	NA	NA	NA	NA
		MRP20	YDR405W	-0.025	0.0726791	0.00707315	0.0015816	no	NA	NA	NA	NA	NA	NA	NA
		YRB2	YIL063C	0	0.0721994	0.0104131	0.00232844	no	NA	NA	NA	NA	NA	NA	NA
		PGI1	YBR196C	0	0.0719025	0.00988044	0.00220933	no	NA	NA	NA	NA	NA	NA	NA
		RVB1	YDR190C	0	0.0716329	0.0071142	0.00159078	yes	background control	1.00702	0.784763	NA	NA	NA	NA
		PRO3	YER023W	0	0.071611	0.007069	0.00158068	no	NA	NA	NA	NA	NA	NA	NA
		UME6	YDR207C	0	0.0715867	0.0082757	0.0018505	no	NA	NA	NA	NA	NA	NA	NA
		ARC35	YNR035C	0	0.0715177	0.00589424	0.00131799	no	NA	NA	NA	NA	NA	NA	NA
		MRPL3	YMR024W	0	0.071421	0.00637517	0.00142553	no	NA	NA	NA	NA	NA	NA	NA
		COG8	YML071C	0	0.0713001	0.00787966	0.00176195	no	NA	NA	NA	NA	NA	NA	NA
		OST3	YOR085W	0	0.0712318	0.00729774	0.00163182	no	NA	NA	NA	NA	NA	NA	NA
		LPD1	YFL018C	0	0.071192	0.00529951	0.00118501	no	NA	NA	NA	NA	NA	NA	NA
		HOC1	YJR075W	0	0.0711448	0.0105118	0.00235051	no	NA	NA	NA	NA	NA	NA	NA
		RAD6	YGL058W	0	0.0710126	0.00599941	0.00134151	no	NA	NA	NA	NA	NA	NA	NA
		PDI1	YCL043C	0	0.0709247	0.0065617	0.00146724	no	NA	NA	NA	NA	NA	NA	NA
		TRM1	YDR120C	0	0.0708677	0.00246345	0.000550843	no	NA	NA	NA	NA	NA	NA	NA
		UBP15	YMR304W	0	0.0707754	0.00678817	0.00151788	yes	background control	0.995233	0.770174	NA	NA	NA	NA
		SEC4	YFL005W	0	0.0706812	0.00558521	0.00124889	no	NA	NA	NA	NA	NA	NA	NA
		ILV2	YMR108W	0	0.0706045	0.00762351	0.00170467	no	NA	NA	NA	NA	NA	NA	NA
		UTP25	YIL091C	0	0.0704966	0.0125687	0.00281044	no	NA	NA	NA	NA	NA	NA	NA
		FRS2	YFL022C	0	0.070428	0.00617498	0.00138077	no	NA	NA	NA	NA	NA	NA	NA
		HSE1	YHL002W	0	0.0704069	0.00514388	0.00115021	no	NA	NA	NA	NA	NA	NA	NA
		KAP104	YBR017C	0	0.0703909	0.00623751	0.00139475	no	NA	NA	NA	NA	NA	NA	NA
		RRP46	YGR095C	-0.033	0.0703799	0.00454296	0.00101584	no	NA	NA	NA	NA	NA	NA	NA
		DAK1	YML070W	0	0.0703114	0.00452687	0.00101224	no	NA	NA	NA	NA	NA	NA	NA
		SAC3	YDR159W	0	0.0702573	0.00737647	0.00164943	no	NA	NA	NA	NA	NA	NA	NA
		GCR2	YNL199C	0	0.0700776	0.00847609	0.00189531	no	NA	NA	NA	NA	NA	NA	NA
		PAF1	YBR279W	-0.035	0.0699532	0.00901055	0.00201482	no	NA	NA	NA	NA	NA	NA	NA
		RNR2	YJL026W	0	0.0696987	0.00550482	0.00123091	no	NA	NA	NA	NA	NA	NA	NA
		RPA34	YJL148W	0	0.0696614	0.00436084	0.000975113	no	NA	NA	NA	NA	NA	NA	NA
		SKI8	YGL213C	0	0.0693796	0.00360273	0.000805595	no	NA	NA	NA	NA	NA	NA	NA
		APL4	YPR029C	0	0.06929	0.00912022	0.00203934	no	NA	NA	NA	NA	NA	NA	NA
		UBR2	YLR024C	0	0.0692716	0.00557692	0.00124704	no	NA	NA	NA	NA	NA	NA	NA
		EFB1	YAL003W	0	0.0692215	0.00933163	0.00208662	no	NA	NA	NA	NA	NA	NA	NA
		HDA1	YNL021W	0	0.0691908	0.00703198	0.0015724	no	NA	NA	NA	NA	NA	NA	NA
		SNF7	YLR025W	0	0.0691809	0.00496313	0.00110979	no	NA	NA	NA	NA	NA	NA	NA
		SST2	YLR452C	0	0.069163	0.0102215	0.0022856	no	NA	NA	NA	NA	NA	NA	NA
		GCD11	YER025W	0	0.0690988	0.008941	0.00199927	no	NA	NA	NA	NA	NA	NA	NA
		NRD1	YNL251C	0	0.0690892	0.00766069	0.00171298	no	NA	NA	NA	NA	NA	NA	NA
		CDC37	YDR168W	0	0.0690006	0.00458737	0.00102577	no	NA	NA	NA	NA	NA	NA	NA
		PRE3	YJL001W	0	0.0689753	0.00479841	0.00107296	no	NA	NA	NA	NA	NA	NA	NA
		RHO2	YNL090W	0	0.0689212	0.00705883	0.0015784	no	NA	NA	NA	NA	NA	NA	NA
		RPN13	YLR421C	0	0.0688976	0.00397118	0.000887982	no	NA	NA	NA	NA	NA	NA	NA
		ILM1	YJR118C	0	0.0687941	0.0127953	0.00286112	no	NA	NA	NA	NA	NA	NA	NA
		ECM2	YBR065C	0	0.0685697	0.00765629	0.001712	no	NA	NA	NA	NA	NA	NA	NA
		MES1	YGR264C	0	0.0685603	0.00638991	0.00142883	no	NA	NA	NA	NA	NA	NA	NA
		YOR1	YGR281W	0	0.0685364	0.00378702	0.000846804	no	NA	NA	NA	NA	NA	NA	NA
		SEC31	YDL195W	0	0.0684494	0.00822239	0.00183858	no	NA	NA	NA	NA	NA	NA	NA
		IWR1	YDL115C	0	0.0684459	0.00731081	0.00163475	no	NA	NA	NA	NA	NA	NA	NA
		RIB4	YOL143C	0	0.0683621	0.0058624	0.00131087	no	NA	NA	NA	NA	NA	NA	NA
		ALO1	YML086C	0	0.0683095	0.00438527	0.000980576	no	NA	NA	NA	NA	NA	NA	NA
		VPS9	YML097C	0	0.0681167	0.0106813	0.00238842	no	NA	NA	NA	NA	NA	NA	NA
		NAN1	YPL126W	0	0.0680897	0.00523226	0.00116997	no	NA	NA	NA	NA	NA	NA	NA
		ATP14	YLR295C	0	0.0680238	0.00310012	0.000693208	no	NA	NA	NA	NA	NA	NA	NA
		SKI2	YLR398C	0	0.067975	0.00278807	0.000623432	no	NA	NA	NA	NA	NA	NA	NA
		PTH1	YHR189W	0	0.0677532	0.0105269	0.00235388	no	NA	NA	NA	NA	NA	NA	NA
		LEO1	YOR123C	0	0.0677177	0.00556004	0.00124326	no	NA	NA	NA	NA	NA	NA	NA
		IDP1	YDL066W	0	0.0676389	0.00545788	0.00122042	no	NA	NA	NA	NA	NA	NA	NA
		URA7	YBL039C	0	0.0675926	0.00319588	0.000714621	no	NA	NA	NA	NA	NA	NA	NA
		MGR1	YCL044C	0	0.0675497	0.00650516	0.0014546	no	NA	NA	NA	NA	NA	NA	NA
		NAB3	YPL190C	0	0.0674713	0.00480089	0.00107351	no	NA	NA	NA	NA	NA	NA	NA
		RPA49	YNL248C	0	0.0674522	0.00602425	0.00134706	no	NA	NA	NA	NA	NA	NA	NA
		UTP22	YGR090W	0	0.0674519	0.00751136	0.00167959	no	NA	NA	NA	NA	NA	NA	NA
		MDM38	YOL027C	0	0.0672167	0.00474378	0.00106074	no	NA	NA	NA	NA	NA	NA	NA
		DHH1	YDL160C	0	0.0671074	0.00690144	0.00154321	no	NA	NA	NA	NA	NA	NA	NA
		SEC18	YBR080C	0	0.0670979	0.00648277	0.00144959	no	NA	NA	NA	NA	NA	NA	NA
		GSF2	YML048W	0	0.0669928	0.00485667	0.00108599	no	NA	NA	NA	NA	NA	NA	NA
		FRS1	YLR060W	0	0.0668041	0.00635071	0.00142006	no	NA	NA	NA	NA	NA	NA	NA
		ARP1	YHR129C	0	0.0667219	0.00749187	0.00167523	no	NA	NA	NA	NA	NA	NA	NA
		RFC2	YJR068W	0	0.0667196	0.00529308	0.00118357	no	NA	NA	NA	NA	NA	NA	NA
		DJP1	YIR004W	0	0.0666093	0.00775121	0.00173322	no	NA	NA	NA	NA	NA	NA	NA
		HXK2	YGL253W	0	0.0664755	0.0075448	0.00168707	no	NA	NA	NA	NA	NA	NA	NA
		ADH6	YMR318C	0	0.066441	0.00369219	0.000825598	no	NA	NA	NA	NA	NA	NA	NA
		MOT2	YER068W	0	0.0663142	0.00646073	0.00144466	no	NA	NA	NA	NA	NA	NA	NA
		LIA1	YJR070C	0	0.0662617	0.00387804	0.000867155	no	NA	NA	NA	NA	NA	NA	NA
		DRS1	YLL008W	0	0.0662064	0.00658076	0.0014715	no	NA	NA	NA	NA	NA	NA	NA
		URM1	YIL008W	0	0.0661666	0.0113836	0.00254545	no	NA	NA	NA	NA	NA	NA	NA
		TRP5	YGL026C	0	0.0661496	0.00703021	0.001572	no	NA	NA	NA	NA	NA	NA	NA
		DBP5	YOR046C	0	0.0661322	0.00535778	0.00119804	no	NA	NA	NA	NA	NA	NA	NA
		TPK1	YJL164C	0	0.0657052	0.0116799	0.00261171	no	NA	NA	NA	NA	NA	NA	NA
		VPS41	YDR080W	0	0.0655431	0.00692038	0.00154744	no	NA	NA	NA	NA	NA	NA	NA
		ECM16	YMR128W	0	0.0654691	0.00535671	0.0011978	no	NA	NA	NA	NA	NA	NA	NA
		GUA1	YMR217W	0	0.0654089	0.00644618	0.00144141	no	NA	NA	NA	NA	NA	NA	NA
		UTP20	YBL004W	0	0.0652966	0.00522888	0.00116921	no	NA	NA	NA	NA	NA	NA	NA
		TUB3	YML124C	0	0.0651991	0.00470062	0.00105109	no	NA	NA	NA	NA	NA	NA	NA
		FAR3	YMR052W	0	0.065113	0.0110281	0.00246597	no	NA	NA	NA	NA	NA	NA	NA
		SPN1	YPR133C	-0.048	0.0649358	0.00793889	0.00177519	no	NA	NA	NA	NA	NA	NA	NA
		COR1	YBL045C	0	0.0648774	0.00591833	0.00132338	no	NA	NA	NA	NA	NA	NA	NA
		CPR6	YLR216C	0	0.064745	0.0055125	0.00123263	no	NA	NA	NA	NA	NA	NA	NA
		NOB1	YOR056C	0	0.0647383	0.00480592	0.00107464	no	NA	NA	NA	NA	NA	NA	NA
		SEC72	YLR292C	0	0.0646655	0.00384403	0.000859552	no	NA	NA	NA	NA	NA	NA	NA
		SSS1	YDR086C	0	0.0643651	0.00585833	0.00130996	no	NA	NA	NA	NA	NA	NA	NA
		SMD3	YLR147C	0	0.0643581	0.00760848	0.00170131	no	NA	NA	NA	NA	NA	NA	NA
		ESA1	YOR244W	0	0.0643479	0.0100036	0.00223687	no	NA	NA	NA	NA	NA	NA	NA
		IDH1	YNL037C	0	0.0643431	0.00731775	0.0016363	no	NA	NA	NA	NA	NA	NA	NA
		HCA4	YJL033W	0	0.0643334	0.00624726	0.00139693	no	NA	NA	NA	NA	NA	NA	NA
		ARP3	YJR065C	0	0.0642923	0.00644096	0.00144024	no	NA	NA	NA	NA	NA	NA	NA
		HYR1	YIR037W	0	0.0641877	0.00918264	0.0020533	no	NA	NA	NA	NA	NA	NA	NA
		TMS1	YDR105C	0	0.0639649	0.00853842	0.00190925	no	NA	NA	NA	NA	NA	NA	NA
		GET2	YER083C	0	0.0639473	0.0141747	0.00316956	no	NA	NA	NA	NA	NA	NA	NA
		PCI8	YIL071W	0	0.0639015	0.0104488	0.00233643	no	NA	NA	NA	NA	NA	NA	NA
		RSM25	YIL093C	0	0.0638829	0.00732817	0.00163863	no	NA	NA	NA	NA	NA	NA	NA
		IFA38	YBR159W	0	0.0634353	0.00420585	0.000940458	no	NA	NA	NA	NA	NA	NA	NA
		HAP5	YOR358W	0	0.0632907	0.00741479	0.001658	no	NA	NA	NA	NA	NA	NA	NA
		LSP1	YPL004C	0	0.0632335	0.0076876	0.001719	no	NA	NA	NA	NA	NA	NA	NA
		CST6	YIL036W	0	0.0632107	0.0125402	0.00280408	no	NA	NA	NA	NA	NA	NA	NA
		BFR1	YOR198C	0	0.0631722	0.00682709	0.00152658	no	NA	NA	NA	NA	NA	NA	NA
		SEC3	YER008C	0	0.0631569	0.00502664	0.00112399	no	NA	NA	NA	NA	NA	NA	NA
		RSC6	YCR052W	-0.025	0.0630951	0.00748881	0.00167455	no	NA	NA	NA	NA	NA	NA	NA
		RPB10	YOR210W	0	0.0630543	0.00606944	0.00135717	no	NA	NA	NA	NA	NA	NA	NA
		TMA108	YIL137C	0	0.0630311	0.0084864	0.00189762	no	NA	NA	NA	NA	NA	NA	NA
		RRP43	YCR035C	-0.043	0.0629894	0.00285577	0.000638569	no	NA	NA	NA	NA	NA	NA	NA
		ENT5	YDR153C	0	0.0629587	0.00562145	0.00125699	no	NA	NA	NA	NA	NA	NA	NA
		ADO1	YJR105W	0	0.0629058	0.00660149	0.00147614	no	NA	NA	NA	NA	NA	NA	NA
		FKS1	YLR342W	0	0.0628974	0.00653926	0.00146222	no	NA	NA	NA	NA	NA	NA	NA
		RIX7	YLL034C	0	0.0627961	0.00606085	0.00135525	no	NA	NA	NA	NA	NA	NA	NA
		RPP1	YHR062C	-0.023	0.0627924	0.00714885	0.00159853	no	NA	NA	NA	NA	NA	NA	NA
		MRPL10	YNL284C	0	0.0625881	0.00642412	0.00143648	no	NA	NA	NA	NA	NA	NA	NA
		RUD3	YOR216C	0	0.062513	0.00930463	0.00208058	no	NA	NA	NA	NA	NA	NA	NA
		SUB2	YDL084W	0	0.0624251	0.00670866	0.0015001	no	NA	NA	NA	NA	NA	NA	NA
		MIR1	YJR077C	0	0.0623115	0.00534693	0.00119561	no	NA	NA	NA	NA	NA	NA	NA
		ADE6	YGR061C	0	0.0623012	0.00564342	0.00126191	no	NA	NA	NA	NA	NA	NA	NA
		YPT1	YFL038C	0	0.0622437	0.007035	0.00157307	no	NA	NA	NA	NA	NA	NA	NA
		PEX5	YDR244W	0	0.0620633	0.00458583	0.00102542	no	NA	NA	NA	NA	NA	NA	NA
		UTP9	YHR196W	-0.06	0.0619668	0.00656236	0.00146739	no	NA	NA	NA	NA	NA	NA	NA
		CNS1	YBR155W	0	0.0617932	0.00439152	0.000981973	no	NA	NA	NA	NA	NA	NA	NA
		APL1	YJR005W	0	0.0617898	0.00675798	0.00151113	no	NA	NA	NA	NA	NA	NA	NA
		SNF6	YHL025W	0	0.0616159	0.0053148	0.00118843	no	NA	NA	NA	NA	NA	NA	NA
		POB3	YML069W	0	0.0615975	0.00599519	0.00134056	no	NA	NA	NA	NA	NA	NA	NA
		RSC8	YFR037C	0	0.0615691	0.00548881	0.00122733	no	NA	NA	NA	NA	NA	NA	NA
		UBP2	YOR124C	0	0.0614627	0.00317632	0.000710247	no	NA	NA	NA	NA	NA	NA	NA
		NOP13	YNL175C	0	0.0614377	0.00491008	0.00109793	no	NA	NA	NA	NA	NA	NA	NA
		CDC53	YDL132W	0	0.061431	0.00599221	0.0013399	no	NA	NA	NA	NA	NA	NA	NA
		YTM1	YOR272W	0	0.0614083	0.00619241	0.00138467	no	NA	NA	NA	NA	NA	NA	NA
		MDH3	YDL078C	0	0.0613225	0.00459331	0.0010271	no	NA	NA	NA	NA	NA	NA	NA
		RTT103	YDR289C	0	0.0613109	0.00807005	0.00180452	no	NA	NA	NA	NA	NA	NA	NA
		RPN6	YDL097C	0	0.0612511	0.00495641	0.00110829	no	NA	NA	NA	NA	NA	NA	NA
		CDC19	YAL038W	0	0.0611648	0.00865732	0.00193583	no	NA	NA	NA	NA	NA	NA	NA
		MAD1	YGL086W	0	0.0611356	0.00334174	0.000747236	no	NA	NA	NA	NA	NA	NA	NA
		BUD21	YOR078W	0	0.0610269	0.00512542	0.00114608	no	NA	NA	NA	NA	NA	NA	NA
		CYS3	YAL012W	0	0.0607981	0.00646694	0.00144605	no	NA	NA	NA	NA	NA	NA	NA
		PHO13	YDL236W	0	0.0607764	0.00301587	0.000674369	no	NA	NA	NA	NA	NA	NA	NA
		STE20	YHL007C	0	0.0607511	0.00775887	0.00173494	no	NA	NA	NA	NA	NA	NA	NA
		PEX13	YLR191W	0	0.0607172	0.0057838	0.0012933	no	NA	NA	NA	NA	NA	NA	NA
		ATX1	YNL259C	0	0.0606195	0.00522125	0.00116751	no	NA	NA	NA	NA	NA	NA	NA
		RCO1	YMR075W	0	0.0605649	0.00754853	0.0016879	no	NA	NA	NA	NA	NA	NA	NA
		BFR2	YDR299W	0	0.0605635	0.00547761	0.00122483	no	NA	NA	NA	NA	NA	NA	NA
		ACO1	YLR304C	0	0.0605177	0.00588293	0.00131546	no	NA	NA	NA	NA	NA	NA	NA
		SWR1	YDR334W	0	0.0604959	0.00595773	0.00133219	no	NA	NA	NA	NA	NA	NA	NA
		PRE2	YPR103W	0	0.0603585	0.00449297	0.00100466	no	NA	NA	NA	NA	NA	NA	NA
		PRP6	YBR055C	0	0.0603526	0.00538034	0.00120308	no	NA	NA	NA	NA	NA	NA	NA
		NUP116	YMR047C	0	0.0603058	0.00617668	0.00138115	no	NA	NA	NA	NA	NA	NA	NA
		ABP1	YCR088W	0	0.0602187	0.00808026	0.0018068	no	NA	NA	NA	NA	NA	NA	NA
		LIP5	YOR196C	0	0.0602165	0.0052648	0.00117725	no	NA	NA	NA	NA	NA	NA	NA
		SPB1	YCL054W	0	0.0601676	0.00397521	0.000888885	no	NA	NA	NA	NA	NA	NA	NA
		ILV6	YCL009C	0	0.0600958	0.00411028	0.000919086	no	NA	NA	NA	NA	NA	NA	NA
		NOP4	YPL043W	0	0.0600545	0.00643664	0.00143928	no	NA	NA	NA	NA	NA	NA	NA
		ATP7	YKL016C	0	0.0600404	0.00518969	0.00116045	no	NA	NA	NA	NA	NA	NA	NA
		HAL5	YJL165C	0	0.0597824	0.00320554	0.000716781	no	NA	NA	NA	NA	NA	NA	NA
		RPS9A	YPL081W	0	0.0597444	0.00833598	0.00186398	no	NA	NA	NA	NA	NA	NA	NA
		ATP4	YPL078C	0	0.0597376	0.00450169	0.00100661	yes	background control	1.01088	0.784763	NA	NA	NA	NA
		REI1	YBR267W	-0.04	0.0597138	0.00329369	0.000736491	no	NA	NA	NA	NA	NA	NA	NA
		GTR1	YML121W	0	0.0597032	0.00650624	0.00145484	no	NA	NA	NA	NA	NA	NA	NA
		RPA14	YDR156W	0	0.0596989	0.00535936	0.00119839	no	NA	NA	NA	NA	NA	NA	NA
		GCN3	YKR026C	0	0.0596589	0.00628344	0.00140502	no	NA	NA	NA	NA	NA	NA	NA
		MMS22	YLR320W	0	0.059655	0.00656257	0.00146744	no	NA	NA	NA	NA	NA	NA	NA
		SEC6	YIL068C	0	0.0595738	0.00763256	0.00170669	no	NA	NA	NA	NA	NA	NA	NA
		TOM22	YNL131W	0	0.0595332	0.00509029	0.00113822	no	NA	NA	NA	NA	NA	NA	NA
		MGE1	YOR232W	0	0.0595068	0.00509474	0.00113922	no	NA	NA	NA	NA	NA	NA	NA
		COG5	YNL051W	0	0.0594005	0.00796843	0.0017818	no	NA	NA	NA	NA	NA	NA	NA
		GDH2	YDL215C	0	0.0590913	0.00447983	0.00100172	no	NA	NA	NA	NA	NA	NA	NA
		SSM4	YIL030C	0	0.0590605	0.0103622	0.00231707	no	NA	NA	NA	NA	NA	NA	NA
		RNR4	YGR180C	0	0.0590383	0.00705361	0.00157723	no	NA	NA	NA	NA	NA	NA	NA
		AKL1	YBR059C	0	0.0590283	0.00618074	0.00138206	no	NA	NA	NA	NA	NA	NA	NA
		RPL21B	YPL079W	0	0.059028	0.00421009	0.000941405	no	NA	NA	NA	NA	NA	NA	NA
		NSR1	YGR159C	0	0.059014	0.00471575	0.00105447	no	NA	NA	NA	NA	NA	NA	NA
		TAF1	YGR274C	-0.057	0.0590023	0.00625325	0.00139827	no	NA	NA	NA	NA	NA	NA	NA
		NOT5	YPR072W	0	0.0589156	0.0029229	0.000653581	no	NA	NA	NA	NA	NA	NA	NA
		YAR1	YPL239W	0	0.0588877	0.00422092	0.000943827	yes	background control	0.996599	0.886447	NA	NA	NA	NA
		TAF4	YMR005W	0	0.058828	0.00449475	0.00100506	no	NA	NA	NA	NA	NA	NA	NA
		DYS1	YHR068W	0	0.0588153	0.00639259	0.00142943	no	NA	NA	NA	NA	NA	NA	NA
		CDC39	YCR093W	0	0.058552	0.00629542	0.0014077	no	NA	NA	NA	NA	NA	NA	NA
		SFT2	YBL102W	0	0.0585318	0.00472959	0.00105757	no	NA	NA	NA	NA	NA	NA	NA
		ASK10	YGR097W	0	0.0584994	0.00463657	0.00103677	no	NA	NA	NA	NA	NA	NA	NA
		NFU1	YKL040C	0	0.0583579	0.00551594	0.0012334	no	NA	NA	NA	NA	NA	NA	NA
		ACH1	YBL015W	0	0.0583268	0.00510657	0.00114186	no	NA	NA	NA	NA	NA	NA	NA
		MET18	YIL128W	0	0.0582454	0.0087242	0.00195079	no	NA	NA	NA	NA	NA	NA	NA
		NUP2	YLR335W	0	0.0581264	0.00328418	0.000734364	no	NA	NA	NA	NA	NA	NA	NA
		CYT1	YOR065W	0	0.0581049	0.00697865	0.00156047	no	NA	NA	NA	NA	NA	NA	NA
		APL5	YPL195W	0	0.0580892	0.00234682	0.000524764	no	NA	NA	NA	NA	NA	NA	NA
		RPC31	YNL151C	0	0.0580828	0.00604135	0.00135089	no	NA	NA	NA	NA	NA	NA	NA
		ERG3	YLR056W	0	0.0580128	0.00546284	0.00122153	no	NA	NA	NA	NA	NA	NA	NA
		PPH21	YDL134C	0	0.0579136	0.00311292	0.000696071	no	NA	NA	NA	NA	NA	NA	NA
		ERG10	YPL028W	0	0.0579024	0.0065156	0.00145693	no	NA	NA	NA	NA	NA	NA	NA
		UBP1	YDL122W	0	0.0578592	0.00625756	0.00139923	no	NA	NA	NA	NA	NA	NA	NA
		RML2	YEL050C	0	0.0576811	0.0121889	0.00272552	no	NA	NA	NA	NA	NA	NA	NA
		SKY1	YMR216C	0	0.0576694	0.0039034	0.000872828	no	NA	NA	NA	NA	NA	NA	NA
		UTP7	YER082C	0	0.0575751	0.0058598	0.00131029	no	NA	NA	NA	NA	NA	NA	NA
		SSA2	YLL024C	0	0.0575174	0.00711786	0.0015916	no	NA	NA	NA	NA	NA	NA	NA
		RPN4	YDL020C	0	0.0575003	0.00723671	0.00161818	no	NA	NA	NA	NA	NA	NA	NA
		GSH1	YJL101C	0	0.0573989	0.00842284	0.00188341	no	NA	NA	NA	NA	NA	NA	NA
		BRE2	YLR015W	0	0.0573376	0.0072505	0.00162126	no	NA	NA	NA	NA	NA	NA	NA
		NPT1	YOR209C	0	0.0573227	0.00371166	0.000829952	no	NA	NA	NA	NA	NA	NA	NA
		NAT1	YDL040C	0	0.0571452	0.004069	0.000909857	no	NA	NA	NA	NA	NA	NA	NA
		SLT2	YHR030C	0	0.0570053	0.00858093	0.00191875	no	NA	NA	NA	NA	NA	NA	NA
		KSS1	YGR040W	0	0.056997	0.00795939	0.00177977	no	NA	NA	NA	NA	NA	NA	NA
		SIS1	YNL007C	0	0.0569107	0.00624498	0.00139642	no	NA	NA	NA	NA	NA	NA	NA
		TAF14	YPL129W	0	0.0569085	0.0078724	0.00176032	no	NA	NA	NA	NA	NA	NA	NA
		TPD3	YAL016W	0	0.0568087	0.00548669	0.00122686	no	NA	NA	NA	NA	NA	NA	NA
		DBP10	YDL031W	0	0.0568007	0.00471983	0.00105539	no	NA	NA	NA	NA	NA	NA	NA
		PTC2	YER089C	0	0.0567457	0.00504071	0.00112714	no	NA	NA	NA	NA	NA	NA	NA
		SSF1	YHR066W	0	0.0567309	0.00491357	0.00109871	no	NA	NA	NA	NA	NA	NA	NA
		FRA1	YLL029W	0	0.0567295	0.00381212	0.000852415	no	NA	NA	NA	NA	NA	NA	NA
		HPT1	YDR399W	0	0.0566786	0.00658758	0.00147303	no	NA	NA	NA	NA	NA	NA	NA
		MRPS35	YGR165W	0	0.0566156	0.00553683	0.00123807	no	NA	NA	NA	NA	NA	NA	NA
		UTP8	YGR128C	0	0.0565573	0.00621901	0.00139061	no	NA	NA	NA	NA	NA	NA	NA
		KAP95	YLR347C	0	0.0564706	0.0058685	0.00131224	no	NA	NA	NA	NA	NA	NA	NA
		ERV14	YGL054C	0	0.0564485	0.00621519	0.00138976	no	NA	NA	NA	NA	NA	NA	NA
		DNM1	YLL001W	0	0.056421	0.00308638	0.000690135	no	NA	NA	NA	NA	NA	NA	NA
		CDC11	YJR076C	0	0.0562599	0.0047686	0.00106629	no	NA	NA	NA	NA	NA	NA	NA
		SUA7	YPR086W	0	0.0562006	0.00693151	0.00154993	no	NA	NA	NA	NA	NA	NA	NA
		YPT52	YKR014C	0	0.0561522	0.00600363	0.00134245	no	NA	NA	NA	NA	NA	NA	NA
		GCD6	YDR211W	0	0.0559906	0.00497243	0.00111187	no	NA	NA	NA	NA	NA	NA	NA
		SAP30	YMR263W	0	0.0559432	0.00724901	0.00162093	no	NA	NA	NA	NA	NA	NA	NA
		AMD1	YML035C	0	0.055923	0.00296851	0.000663779	no	NA	NA	NA	NA	NA	NA	NA
		VMA7	YGR020C	0	0.0558352	0.00612572	0.00136975	no	NA	NA	NA	NA	NA	NA	NA
		MED1	YPR070W	0	0.0557113	0.00866305	0.00193712	no	NA	NA	NA	NA	NA	NA	NA
		RPL34B	YIL052C	-0.135	0.0555268	0.016323	0.00364994	no	NA	NA	NA	NA	NA	NA	NA
		COG7	YGL005C	0	0.0553548	0.00782882	0.00175058	no	NA	NA	NA	NA	NA	NA	NA
		GPT2	YKR067W	0	0.0552653	0.00539165	0.00120561	no	NA	NA	NA	NA	NA	NA	NA
		LHP1	YDL051W	0	0.0552254	0.00490698	0.00109723	no	NA	NA	NA	NA	NA	NA	NA
		PSH1	YOL054W	0	0.0551773	0.00425743	0.000951991	no	NA	NA	NA	NA	NA	NA	NA
		PUP1	YOR157C	0	0.0549798	0.00408984	0.000914515	no	NA	NA	NA	NA	NA	NA	NA
		EMG1	YLR186W	0	0.0549187	0.00731927	0.00163664	no	NA	NA	NA	NA	NA	NA	NA
		MSS1	YMR023C	0	0.0548564	0.00784347	0.00175385	no	NA	NA	NA	NA	NA	NA	NA
		CDC14	YFR028C	0	0.0547843	0.00538679	0.00120452	no	NA	NA	NA	NA	NA	NA	NA
		ERG11	YHR007C	0	0.0547182	0.00709628	0.00158678	no	NA	NA	NA	NA	NA	NA	NA
		RIP1	YEL024W	0	0.054714	0.0040728	0.000910705	no	NA	NA	NA	NA	NA	NA	NA
		VPS74	YDR372C	0	0.0543691	0.00283745	0.000634474	no	NA	NA	NA	NA	NA	NA	NA
		NAM7	YMR080C	0	0.0543635	0.00566862	0.00126754	no	NA	NA	NA	NA	NA	NA	NA
		RPA43	YOR340C	0	0.054345	0.00336377	0.000752162	no	NA	NA	NA	NA	NA	NA	NA
		SED5	YLR026C	0	0.0543195	0.00523432	0.00117043	no	NA	NA	NA	NA	NA	NA	NA
		PFK2	YMR205C	0	0.0542915	0.0058435	0.00130665	no	NA	NA	NA	NA	NA	NA	NA
		RBD2	YPL246C	0	0.0542864	0.00394171	0.000881393	no	NA	NA	NA	NA	NA	NA	NA
		DPH5	YLR172C	0	0.0542335	0.00479805	0.00107288	no	NA	NA	NA	NA	NA	NA	NA
		RRD1	YIL153W	0	0.0541741	0.00698937	0.00156287	no	NA	NA	NA	NA	NA	NA	NA
		PRI1	YIR008C	0	0.0541422	0.00756452	0.00169148	no	NA	NA	NA	NA	NA	NA	NA
		SEC63	YOR254C	0	0.0540226	0.00381977	0.000854126	no	NA	NA	NA	NA	NA	NA	NA
		MGM1	YOR211C	0	0.0539467	0.00627726	0.00140364	no	NA	NA	NA	NA	NA	NA	NA
		TAF6	YGL112C	0	0.0539125	0.00607068	0.00135745	no	NA	NA	NA	NA	NA	NA	NA
		YAP1	YML007W	0	0.0538758	0.00426024	0.000952619	no	NA	NA	NA	NA	NA	NA	NA
		UTP10	YJL109C	0	0.0537987	0.00516197	0.00115425	no	NA	NA	NA	NA	NA	NA	NA
		SEC53	YFL045C	0	0.0535772	0.00630647	0.00141017	no	NA	NA	NA	NA	NA	NA	NA
		MET6	YER091C	0	0.0534675	0.00788342	0.00176279	no	NA	NA	NA	NA	NA	NA	NA
		SYG1	YIL047C	0	0.0534202	0.00686265	0.00153454	no	NA	NA	NA	NA	NA	NA	NA
		CDC36	YDL165W	0	0.0534053	0.00537758	0.00120246	no	NA	NA	NA	NA	NA	NA	NA
		PSD1	YNL169C	0	0.0533146	0.0102023	0.00228131	no	NA	NA	NA	NA	NA	NA	NA
		GSG1	YDR108W	0	0.0532713	0.00936874	0.00209492	no	NA	NA	NA	NA	NA	NA	NA
		SHE4	YOR035C	0	0.0532664	0.0092658	0.00207189	no	NA	NA	NA	NA	NA	NA	NA
		LEU1	YGL009C	0	0.0532554	0.00441062	0.000986244	no	NA	NA	NA	NA	NA	NA	NA
		ESF1	YDR365C	0	0.0531296	0.00404821	0.000905208	no	NA	NA	NA	NA	NA	NA	NA
		MKS1	YNL076W	0	0.0530399	0.00524895	0.0011737	no	NA	NA	NA	NA	NA	NA	NA
		RAD3	YER171W	0	0.052991	0.0054464	0.00121785	no	NA	NA	NA	NA	NA	NA	NA
		NOP9	YJL010C	0	0.0529174	0.00464579	0.00103883	no	NA	NA	NA	NA	NA	NA	NA
		NUP120	YKL057C	-0.138	0.0529011	0.0074639	0.00166898	no	NA	NA	NA	NA	NA	NA	NA
		NST1	YNL091W	0	0.052865	0.0049654	0.0011103	no	NA	NA	NA	NA	NA	NA	NA
		SNF5	YBR289W	0	0.0528621	0.00441099	0.000986327	no	NA	NA	NA	NA	NA	NA	NA
		GIM5	YML094W	0	0.0528084	0.0109231	0.00244248	no	NA	NA	NA	NA	NA	NA	NA
		VAM7	YGL212W	0	0.0528021	0.0075893	0.00169702	no	NA	NA	NA	NA	NA	NA	NA
		VMA4	YOR332W	0	0.0527453	0.00655351	0.00146541	no	NA	NA	NA	NA	NA	NA	NA
		KAP122	YGL016W	0	0.0526087	0.00251829	0.000563107	no	NA	NA	NA	NA	NA	NA	NA
		FUS3	YBL016W	0	0.0525506	0.00640156	0.00143143	no	NA	NA	NA	NA	NA	NA	NA
		SRY1	YKL218C	0	0.0525302	0.00565423	0.00126432	no	NA	NA	NA	NA	NA	NA	NA
		ELP4	YPL101W	0	0.052478	0.00475689	0.00106367	no	NA	NA	NA	NA	NA	NA	NA
		MSC1	YML128C	0	0.0524149	0.00941529	0.00210532	no	NA	NA	NA	NA	NA	NA	NA
		SXM1	YDR395W	0	0.0523967	0.00403558	0.000902383	no	NA	NA	NA	NA	NA	NA	NA
		RPS17B	YDR447C	0	0.0523805	0.0060701	0.00135731	no	NA	NA	NA	NA	NA	NA	NA
		TPI1	YDR050C	0	0.052359	0.005872	0.00131302	no	NA	NA	NA	NA	NA	NA	NA
		DIM1	YPL266W	0	0.0521738	0.00344297	0.000769872	no	NA	NA	NA	NA	NA	NA	NA
		IME2	YJL106W	0	0.0520841	0.00696438	0.00155728	no	NA	NA	NA	NA	NA	NA	NA
		ERG13	YML126C	0	0.0520668	0.00795107	0.00177791	no	NA	NA	NA	NA	NA	NA	NA
		EAF1	YDR359C	-0.026	0.0520606	0.00395457	0.000884268	no	NA	NA	NA	NA	NA	NA	NA
		FAS1	YKL182W	0	0.0520033	0.00793996	0.00177543	no	NA	NA	NA	NA	NA	NA	NA
		SOF1	YLL011W	0	0.0519972	0.00577009	0.00129023	no	NA	NA	NA	NA	NA	NA	NA
		CDC12	YHR107C	0	0.0519153	0.00442227	0.000988851	no	NA	NA	NA	NA	NA	NA	NA
		NHP2	YDL208W	0	0.0519029	0.00418526	0.000935853	no	NA	NA	NA	NA	NA	NA	NA
		MRPL35	YDR322W	0	0.0518978	0.00421124	0.000941662	no	NA	NA	NA	NA	NA	NA	NA
		HAC1	YFL031W	0	0.0518902	0.00489986	0.00109564	no	NA	NA	NA	NA	NA	NA	NA
		NPA3	YJR072C	0	0.0518272	0.00641529	0.0014345	no	NA	NA	NA	NA	NA	NA	NA
		APL2	YKL135C	0	0.0517974	0.00459022	0.0010264	no	NA	NA	NA	NA	NA	NA	NA
		SLX8	YER116C	0	0.0516842	0.00387526	0.000866534	no	NA	NA	NA	NA	NA	NA	NA
		TRP3	YKL211C	0	0.0515952	0.00311	0.000695417	no	NA	NA	NA	NA	NA	NA	NA
		SEC24	YIL109C	0	0.0515228	0.0104668	0.00234044	no	NA	NA	NA	NA	NA	NA	NA
		ORC1	YML065W	0	0.0514871	0.00907106	0.00202835	no	NA	NA	NA	NA	NA	NA	NA
		GIM3	YNL153C	0	0.051414	0.00334597	0.000748182	no	NA	NA	NA	NA	NA	NA	NA
		HRB1	YNL004W	0	0.0513144	0.00419991	0.000939128	no	NA	NA	NA	NA	NA	NA	NA
		RIM11	YMR139W	0	0.051296	0.00600048	0.00134175	no	NA	NA	NA	NA	NA	NA	NA
		ATP5	YDR298C	0	0.0512911	0.00476759	0.00106606	no	NA	NA	NA	NA	NA	NA	NA
		MEH1	YKR007W	0	0.0512224	0.00439872	0.000983584	no	NA	NA	NA	NA	NA	NA	NA
		SLM4	YBR077C	0	0.0511149	0.00637993	0.00142659	no	NA	NA	NA	NA	NA	NA	NA
		FAF1	YIL019W	0	0.0510697	0.00782214	0.00174908	no	NA	NA	NA	NA	NA	NA	NA
		MAK21	YDR060W	0	0.0510589	0.00387633	0.000866774	no	NA	NA	NA	NA	NA	NA	NA
		GDI1	YER136W	0	0.0509561	0.00574194	0.00128394	no	NA	NA	NA	NA	NA	NA	NA
		RIM20	YOR275C	0	0.0509285	0.0105209	0.00235254	no	NA	NA	NA	NA	NA	NA	NA
		RTN1	YDR233C	0	0.0509084	0.00450337	0.00100698	no	NA	NA	NA	NA	NA	NA	NA
		PTP3	YER075C	0	0.0508287	0.00861318	0.00192596	no	NA	NA	NA	NA	NA	NA	NA
		URB1	YKL014C	0	0.0508211	0.00400876	0.000896385	no	NA	NA	NA	NA	NA	NA	NA
		MRPS5	YBR251W	0	0.0507826	0.00325427	0.000727677	no	NA	NA	NA	NA	NA	NA	NA
		KRR1	YCL059C	0	0.0506341	0.00657258	0.00146967	no	NA	NA	NA	NA	NA	NA	NA
		RLP24	YLR009W	-0.058	0.0505243	0.00637841	0.00142626	no	NA	NA	NA	NA	NA	NA	NA
		SPT6	YGR116W	0	0.05052	0.00349598	0.000781724	no	NA	NA	NA	NA	NA	NA	NA
		UFD2	YDL190C	0	0.0504475	0.00309683	0.000692471	no	NA	NA	NA	NA	NA	NA	NA
		DID4	YKL002W	0	0.0504404	0.00564343	0.00126191	no	NA	NA	NA	NA	NA	NA	NA
		MRPS9	YBR146W	0	0.0503894	0.00320668	0.000717035	no	NA	NA	NA	NA	NA	NA	NA
		VMA6	YLR447C	0	0.0502996	0.00385479	0.000861957	no	NA	NA	NA	NA	NA	NA	NA
		RCK1	YGL158W	0	0.050295	0.00615449	0.00137619	no	NA	NA	NA	NA	NA	NA	NA
		GGA2	YHR108W	0	0.0502811	0.00356411	0.000796958	no	NA	NA	NA	NA	NA	NA	NA
		MPP10	YJR002W	0	0.0501328	0.00362429	0.000810416	no	NA	NA	NA	NA	NA	NA	NA
		CFT2	YLR115W	-0.038	0.0500798	0.00628623	0.00140564	no	NA	NA	NA	NA	NA	NA	NA
		BUD14	YAR014C	0	0.0500006	0.00470453	0.00105196	no	NA	NA	NA	NA	NA	NA	NA
		DEG1	YFL001W	0	0.0499832	0.00772426	0.0017272	no	NA	NA	NA	NA	NA	NA	NA
		BUD32	YGR262C	0	0.0499062	0.00448522	0.00100293	no	NA	NA	NA	NA	NA	NA	NA
		GLT1	YDL171C	0	0.0497862	0.00940429	0.00210286	no	NA	NA	NA	NA	NA	NA	NA
		SKI6	YGR195W	0	0.0497482	0.00470619	0.00105234	no	NA	NA	NA	NA	NA	NA	NA
		ENP2	YGR145W	0	0.0497394	0.00448564	0.00100302	no	NA	NA	NA	NA	NA	NA	NA
		GFA1	YKL104C	0	0.0497225	0.00503287	0.00112538	no	NA	NA	NA	NA	NA	NA	NA
		TDH1	YJL052W	0	0.0496461	0.00914501	0.00204489	no	NA	NA	NA	NA	NA	NA	NA
		RAP1	YNL216W	-0.023	0.0496356	0.00540532	0.00120867	no	NA	NA	NA	NA	NA	NA	NA
		STH1	YIL126W	-0.04	0.0496288	0.01137	0.0025424	no	NA	NA	NA	NA	NA	NA	NA
		NUP145	YGL092W	-0.024	0.0496263	0.00554389	0.00123965	no	NA	NA	NA	NA	NA	NA	NA
		SEC21	YNL287W	0	0.0496093	0.00512678	0.00114638	no	NA	NA	NA	NA	NA	NA	NA
		HDA3	YPR179C	0	0.0495196	0.00507708	0.00113527	no	NA	NA	NA	NA	NA	NA	NA
		PRP19	YLL036C	0	0.049498	0.00562961	0.00125882	no	NA	NA	NA	NA	NA	NA	NA
		TPA1	YER049W	0	0.0494086	0.00196893	0.000440266	no	NA	NA	NA	NA	NA	NA	NA
		SAM1	YLR180W	0	0.0494043	0.00588161	0.00131517	no	NA	NA	NA	NA	NA	NA	NA
		DAL81	YIR023W	0	0.0492913	0.00922256	0.00206223	no	NA	NA	NA	NA	NA	NA	NA
		CLC1	YGR167W	0	0.0491866	0.00386803	0.000864917	no	NA	NA	NA	NA	NA	NA	NA
		LSM2	YBL026W	0	0.0491841	0.00674349	0.00150789	no	NA	NA	NA	NA	NA	NA	NA
		CBF1	YJR060W	0	0.0490674	0.00328139	0.000733742	no	NA	NA	NA	NA	NA	NA	NA
		TAF9	YMR236W	0	0.0490624	0.00764532	0.00170955	no	NA	NA	NA	NA	NA	NA	NA
		RBL2	YOR265W	0	0.049062	0.00317015	0.000708866	no	NA	NA	NA	NA	NA	NA	NA
		YAK1	YJL141C	0	0.0490565	0.00404346	0.000904145	no	NA	NA	NA	NA	NA	NA	NA
		TOP2	YNL088W	0	0.0490372	0.00365453	0.000817179	no	NA	NA	NA	NA	NA	NA	NA
		RRI1	YDL216C	0	0.0489592	0.00546046	0.001221	no	NA	NA	NA	NA	NA	NA	NA
		NUP57	YGR119C	0	0.0489502	0.0042606	0.0009527	no	NA	NA	NA	NA	NA	NA	NA
		SHM2	YLR058C	0	0.048892	0.00578349	0.00129323	no	NA	NA	NA	NA	NA	NA	NA
		KRS1	YDR037W	0	0.0488418	0.00808469	0.00180779	no	NA	NA	NA	NA	NA	NA	NA
		NRG1	YDR043C	0	0.0487344	0.00618768	0.00138361	no	NA	NA	NA	NA	NA	NA	NA
		NIC96	YFR002W	-0.041	0.0486764	0.00589629	0.00131845	no	NA	NA	NA	NA	NA	NA	NA
		SNL1	YIL016W	0	0.0486625	0.00802645	0.00179477	no	NA	NA	NA	NA	NA	NA	NA
		PRP11	YDL043C	-0.048	0.0486549	0.00653017	0.00146019	no	NA	NA	NA	NA	NA	NA	NA
		EDC3	YEL015W	0	0.0485309	0.00522138	0.00116754	no	NA	NA	NA	NA	NA	NA	NA
		GLN1	YPR035W	0	0.0485111	0.00567796	0.00126963	no	NA	NA	NA	NA	NA	NA	NA
		YHM2	YMR241W	0	0.0485102	0.00405975	0.000907788	no	NA	NA	NA	NA	NA	NA	NA
		SSE2	YBR169C	0	0.0484953	0.00307729	0.000688103	no	NA	NA	NA	NA	NA	NA	NA
		PRP40	YKL012W	0	0.0484833	0.00557207	0.00124595	no	NA	NA	NA	NA	NA	NA	NA
		RTC3	YHR087W	0	0.0484109	0.00427318	0.000955513	no	NA	NA	NA	NA	NA	NA	NA
		ARP5	YNL059C	0	0.0483718	0.00283726	0.00063443	no	NA	NA	NA	NA	NA	NA	NA
		ARP9	YMR033W	0	0.0482703	0.00559132	0.00125026	no	NA	NA	NA	NA	NA	NA	NA
		SEC65	YML105C	0	0.0482699	0.00288155	0.000644333	no	NA	NA	NA	NA	NA	NA	NA
		EXO70	YJL085W	0	0.0482691	0.00367299	0.000821305	no	NA	NA	NA	NA	NA	NA	NA
		CCR4	YAL021C	0	0.0482124	0.00487569	0.00109024	no	NA	NA	NA	NA	NA	NA	NA
		TIM50	YPL063W	0	0.0481791	0.00361248	0.000807774	no	NA	NA	NA	NA	NA	NA	NA
		BUD20	YLR074C	0	0.048141	0.0027093	0.000605817	no	NA	NA	NA	NA	NA	NA	NA
		IDI1	YPL117C	0	0.0480074	0.00405283	0.000906241	no	NA	NA	NA	NA	NA	NA	NA
		KRI1	YNL308C	0	0.0479757	0.0041597	0.000930138	no	NA	NA	NA	NA	NA	NA	NA
		TMA22	YJR014W	0	0.0479516	0.00297798	0.000665896	no	NA	NA	NA	NA	NA	NA	NA
		TIF4632	YGL049C	0	0.0479211	0.00451983	0.00101066	no	NA	NA	NA	NA	NA	NA	NA
		PTK1	YKL199C	0	0.0478629	0.00463816	0.00103712	no	NA	NA	NA	NA	NA	NA	NA
		SPT4	YGR063C	0	0.0477737	0.00446196	0.000997724	no	NA	NA	NA	NA	NA	NA	NA
		GET1	YGL020C	0	0.0476987	0.00965418	0.00215874	no	NA	NA	NA	NA	NA	NA	NA
		PPZ1	YML016C	0	0.0476338	0.00503738	0.00112639	no	NA	NA	NA	NA	NA	NA	NA
		THR1	YHR025W	0	0.0476012	0.0044807	0.00100191	no	NA	NA	NA	NA	NA	NA	NA
		TOF1	YNL273W	0	0.0475546	0.00552726	0.00123593	no	NA	NA	NA	NA	NA	NA	NA
		APM3	YBR288C	0	0.0475441	0.00498086	0.00111375	no	NA	NA	NA	NA	NA	NA	NA
		MHR1	YDR296W	0	0.0472264	0.00389085	0.00087002	no	NA	NA	NA	NA	NA	NA	NA
		HOR2	YER062C	0	0.0472232	0.00578201	0.0012929	no	NA	NA	NA	NA	NA	NA	NA
		MED7	YOL135C	0	0.0471373	0.00331507	0.000741271	no	NA	NA	NA	NA	NA	NA	NA
		DIP2	YLR129W	0	0.0471285	0.00476587	0.00106568	no	NA	NA	NA	NA	NA	NA	NA
		PEP1	YBL017C	0	0.0471078	0.00238257	0.000532759	no	NA	NA	NA	NA	NA	NA	NA
		PAM16	YJL104W	0	0.0471062	0.00374831	0.000838147	no	NA	NA	NA	NA	NA	NA	NA
		LSM12	YHR121W	0	0.0470609	0.00685163	0.00153207	no	NA	NA	NA	NA	NA	NA	NA
		CAJ1	YER048C	0	0.0470303	0.00363079	0.000811869	no	NA	NA	NA	NA	NA	NA	NA
		RRP1	YDR087C	0	0.0469202	0.00595189	0.00133088	no	NA	NA	NA	NA	NA	NA	NA
		TUB2	YFL037W	0	0.0469091	0.00517451	0.00115706	no	NA	NA	NA	NA	NA	NA	NA
		PRS1	YKL181W	0	0.0467866	0.00495849	0.00110875	no	NA	NA	NA	NA	NA	NA	NA
		ADE13	YLR359W	0	0.046766	0.00462635	0.00103448	no	NA	NA	NA	NA	NA	NA	NA
		RPB7	YDR404C	-0.06	0.0467074	0.00413671	0.000924996	no	NA	NA	NA	NA	NA	NA	NA
		VPS8	YAL002W	0	0.0467052	0.00843465	0.00188605	no	NA	NA	NA	NA	NA	NA	NA
		URA1	YKL216W	0	0.0466925	0.00679592	0.00151961	no	NA	NA	NA	NA	NA	NA	NA
		ABF2	YMR072W	0	0.0466075	0.00431884	0.000965722	no	NA	NA	NA	NA	NA	NA	NA
		EPT1	YHR123W	0	0.0465276	0.00422289	0.000944267	no	NA	NA	NA	NA	NA	NA	NA
		GPI2	YPL076W	0	0.0464562	0.00434651	0.000971909	no	NA	NA	NA	NA	NA	NA	NA
		NNK1	YKL171W	0	0.0464381	0.00478958	0.00107098	no	NA	NA	NA	NA	NA	NA	NA
		SPC24	YMR117C	0	0.0463907	0.00531895	0.00118935	no	NA	NA	NA	NA	NA	NA	NA
		ESF2	YNR054C	0	0.0463782	0.00368308	0.000823561	no	NA	NA	NA	NA	NA	NA	NA
		ARP7	YPR034W	-0.036	0.0463243	0.00410831	0.000918646	no	NA	NA	NA	NA	NA	NA	NA
		NEO1	YIL048W	0	0.046296	0.00514284	0.00114997	no	NA	NA	NA	NA	NA	NA	NA
		SAR1	YPL218W	0	0.0462301	0.00404309	0.000904063	no	NA	NA	NA	NA	NA	NA	NA
		MKT1	YNL085W	0	0.0461507	0.00363493	0.000812795	no	NA	NA	NA	NA	NA	NA	NA
		SEC7	YDR170C	0	0.0461386	0.00369326	0.000825839	no	NA	NA	NA	NA	NA	NA	NA
		DLD3	YEL071W	0	0.0460027	0.00485398	0.00108538	no	NA	NA	NA	NA	NA	NA	NA
		RPS23B	YPR132W	-0.08	0.0459212	0.00841982	0.00188273	no	NA	NA	NA	NA	NA	NA	NA
		VPS24	YKL041W	0	0.0458085	0.00405485	0.000906692	no	NA	NA	NA	NA	NA	NA	NA
		SIP4	YJL089W	0	0.0457151	0.00418665	0.000936163	no	NA	NA	NA	NA	NA	NA	NA
		SIP5	YMR140W	0	0.0457112	0.00374589	0.000837607	no	NA	NA	NA	NA	NA	NA	NA
		STS1	YIR011C	0	0.0456965	0.00704999	0.00157643	no	NA	NA	NA	NA	NA	NA	NA
		SQT1	YIR012W	0	0.0456812	0.007524	0.00168242	no	NA	NA	NA	NA	NA	NA	NA
		YRB1	YDR002W	0	0.045646	0.00380096	0.000849921	no	NA	NA	NA	NA	NA	NA	NA
		MRPL23	YOR150W	0	0.0454775	0.0022017	0.000492315	no	NA	NA	NA	NA	NA	NA	NA
		SEC17	YBL050W	0	0.0454438	0.00332167	0.000742747	no	NA	NA	NA	NA	NA	NA	NA
		SNT1	YCR033W	0	0.0452702	0.0107276	0.00239877	no	NA	NA	NA	NA	NA	NA	NA
		DCC1	YCL016C	0	0.0450378	0.00670859	0.00150009	no	NA	NA	NA	NA	NA	NA	NA
		EAF3	YPR023C	0	0.0449298	0.00373705	0.000835629	no	NA	NA	NA	NA	NA	NA	NA
		TIF11	YMR260C	0	0.0448534	0.00468603	0.00104783	no	NA	NA	NA	NA	NA	NA	NA
		TIF3	YPR163C	0	0.0447919	0.00357654	0.000799738	no	NA	NA	NA	NA	NA	NA	NA
		FMC1	YIL098C	0	0.0447814	0.00560281	0.00125283	no	NA	NA	NA	NA	NA	NA	NA
		HIS1	YER055C	0	0.0447454	0.00334082	0.00074703	no	NA	NA	NA	NA	NA	NA	NA
		BTS1	YPL069C	0	0.0447233	0.00550584	0.00123114	no	NA	NA	NA	NA	NA	NA	NA
		NCS6	YGL210W	0	0.0446614	0.00560122	0.00125247	no	NA	NA	NA	NA	NA	NA	NA
		HMF1	YER057C	0	0.0445893	0.00408915	0.000914363	no	NA	NA	NA	NA	NA	NA	NA
		TYW1	YPL207W	0	0.0445716	0.00180943	0.000404601	no	NA	NA	NA	NA	NA	NA	NA
		CDC16	YKL022C	0	0.0445419	0.00193328	0.000432295	no	NA	NA	NA	NA	NA	NA	NA
		GND1	YHR183W	0	0.0445124	0.00501442	0.00112126	no	NA	NA	NA	NA	NA	NA	NA
		CEG1	YGL130W	0	0.0444249	0.00304113	0.000680017	no	NA	NA	NA	NA	NA	NA	NA
		NMT1	YLR195C	0	0.0444198	0.00419895	0.000938915	no	NA	NA	NA	NA	NA	NA	NA
		SCO2	YBR024W	0	0.0444153	0.00481861	0.00107747	no	NA	NA	NA	NA	NA	NA	NA
		TIF1	YKR059W	0	0.0443647	0.00329943	0.000737775	no	NA	NA	NA	NA	NA	NA	NA
		RLF2	YPR018W	0	0.0443559	0.00714065	0.0015967	no	NA	NA	NA	NA	NA	NA	NA
		HAT2	YEL056W	0	0.0443554	0.00250265	0.000559609	no	NA	NA	NA	NA	NA	NA	NA
		ERV46	YAL042W	0	0.0443502	0.00341551	0.000763732	no	NA	NA	NA	NA	NA	NA	NA
		PRE7	YBL041W	0	0.0442841	0.00331826	0.000741986	no	NA	NA	NA	NA	NA	NA	NA
		SOD1	YJR104C	0	0.0442487	0.00288333	0.000644732	no	NA	NA	NA	NA	NA	NA	NA
		ERG1	YGR175C	0	0.0442329	0.00425682	0.000951855	no	NA	NA	NA	NA	NA	NA	NA
		WRS1	YOL097C	0	0.0442182	0.00307743	0.000688134	no	NA	NA	NA	NA	NA	NA	NA
		YAF9	YNL107W	0	0.0441081	0.00341198	0.000762941	no	NA	NA	NA	NA	NA	NA	NA
		SWF1	YDR126W	0	0.0440531	0.00701185	0.0015679	no	NA	NA	NA	NA	NA	NA	NA
		GBP2	YCL011C	0	0.0440307	0.00352547	0.000788319	no	NA	NA	NA	NA	NA	NA	NA
		ATG17	YLR423C	0	0.0440212	0.00426764	0.000954273	no	NA	NA	NA	NA	NA	NA	NA
		NTF2	YER009W	0	0.0439687	0.00317519	0.000709995	no	NA	NA	NA	NA	NA	NA	NA
		ARO7	YPR060C	0	0.0439684	0.00599337	0.00134016	no	NA	NA	NA	NA	NA	NA	NA
		VMA11	YPL234C	0	0.0438982	0.00458081	0.0010243	no	NA	NA	NA	NA	NA	NA	NA
		ARP4	YJL081C	0	0.0438453	0.00526071	0.00117633	no	NA	NA	NA	NA	NA	NA	NA
		LSM3	YLR438C	0	0.043827	0.00407896	0.000912083	no	NA	NA	NA	NA	NA	NA	NA
		TSR1	YDL060W	0	0.0438104	0.00385778	0.000862625	no	NA	NA	NA	NA	NA	NA	NA
		GPX2	YBR244W	0	0.0437982	0.00318833	0.000712931	no	NA	NA	NA	NA	NA	NA	NA
		KIN82	YCR091W	0	0.0437952	0.00297286	0.000664751	no	NA	NA	NA	NA	NA	NA	NA
		BET3	YKR068C	0	0.0437666	0.00281155	0.000628681	no	NA	NA	NA	NA	NA	NA	NA
		PRB1	YEL060C	0	0.0437193	0.00547138	0.00122344	no	NA	NA	NA	NA	NA	NA	NA
		TUP1	YCR084C	0	0.0436929	0.00502873	0.00112446	no	NA	NA	NA	NA	NA	NA	NA
		CAP1	YKL007W	0	0.0436472	0.00373469	0.000835102	no	NA	NA	NA	NA	NA	NA	NA
		ILV3	YJR016C	0	0.0435439	0.00401982	0.000898858	no	NA	NA	NA	NA	NA	NA	NA
		PRE4	YFR050C	0	0.0435328	0.00258975	0.000579086	no	NA	NA	NA	NA	NA	NA	NA
		GLR1	YPL091W	0	0.0434919	0.00321603	0.000719126	no	NA	NA	NA	NA	NA	NA	NA
		SAS10	YDL153C	0	0.0434858	0.00335967	0.000751245	no	NA	NA	NA	NA	NA	NA	NA
		UTP14	YML093W	-0.03	0.0434682	0.00351859	0.00078678	no	NA	NA	NA	NA	NA	NA	NA
		LYS9	YNR050C	0	0.0434614	0.00419974	0.000939091	no	NA	NA	NA	NA	NA	NA	NA
		RTG3	YBL103C	0	0.0434331	0.00369277	0.000825728	no	NA	NA	NA	NA	NA	NA	NA
		VTC1	YER072W	0	0.0434084	0.00505049	0.00112932	no	NA	NA	NA	NA	NA	NA	NA
		FYV10	YIL097W	0	0.0433927	0.00954564	0.00213447	no	NA	NA	NA	NA	NA	NA	NA
		ATP10	YLR393W	0	0.0433761	0.00602096	0.00134633	no	NA	NA	NA	NA	NA	NA	NA
		ATP1	YBL099W	0	0.0433653	0.00628652	0.00140571	no	NA	NA	NA	NA	NA	NA	NA
		RFC3	YNL290W	0	0.043363	0.0035445	0.000792574	no	NA	NA	NA	NA	NA	NA	NA
		MBA1	YBR185C	0	0.0433295	0.00422362	0.000944431	no	NA	NA	NA	NA	NA	NA	NA
		SPT2	YER161C	0	0.043307	0.00277261	0.000619974	no	NA	NA	NA	NA	NA	NA	NA
		ETR1	YBR026C	0	0.0432047	0.00551998	0.0012343	no	NA	NA	NA	NA	NA	NA	NA
		DPH1	YIL103W	0	0.0431961	0.00720964	0.00161213	no	NA	NA	NA	NA	NA	NA	NA
		MAK5	YBR142W	0	0.0431389	0.0037538	0.000839376	no	NA	NA	NA	NA	NA	NA	NA
		ERD1	YDR414C	0	0.0430844	0.00697719	0.00156015	no	NA	NA	NA	NA	NA	NA	NA
		APS1	YLR170C	0	0.0430173	0.00539505	0.00120637	no	NA	NA	NA	NA	NA	NA	NA
		SRB4	YER022W	0	0.0429948	0.00538433	0.00120397	no	NA	NA	NA	NA	NA	NA	NA
		RRP15	YPR143W	0	0.0429648	0.0030286	0.000677215	no	NA	NA	NA	NA	NA	NA	NA
		SBA1	YKL117W	0	0.0429621	0.00821819	0.00183764	no	NA	NA	NA	NA	NA	NA	NA
		RAT1	YOR048C	0	0.0429556	0.0025773	0.000576301	no	NA	NA	NA	NA	NA	NA	NA
		SWP1	YMR149W	0	0.0428389	0.00434525	0.000971627	no	NA	NA	NA	NA	NA	NA	NA
		SNC2	YOR327C	0	0.0427097	0.00285319	0.000637993	no	NA	NA	NA	NA	NA	NA	NA
		ARG4	YHR018C	0	0.0426779	0.00506408	0.00113236	no	NA	NA	NA	NA	NA	NA	NA
		DAP2	YHR028C	0	0.0426596	0.00299275	0.000669199	no	NA	NA	NA	NA	NA	NA	NA
		FLX1	YIL134W	0	0.0425722	0.00818161	0.00182946	no	NA	NA	NA	NA	NA	NA	NA
		UME1	YPL139C	0	0.0425335	0.00246371	0.000550902	no	NA	NA	NA	NA	NA	NA	NA
		RIC1	YLR039C	0	0.0424582	0.00360745	0.00080665	no	NA	NA	NA	NA	NA	NA	NA
		APT1	YML022W	0	0.0424301	0.00335314	0.000749784	no	NA	NA	NA	NA	NA	NA	NA
		MCM21	YDR318W	0	0.0423911	0.00404578	0.000904665	no	NA	NA	NA	NA	NA	NA	NA
		NCR1	YPL006W	0	0.0423627	0.00452323	0.00101142	no	NA	NA	NA	NA	NA	NA	NA
		NET1	YJL076W	0	0.0423627	0.00381511	0.000853083	no	NA	NA	NA	NA	NA	NA	NA
		MED2	YDL005C	0	0.0423546	0.00362397	0.000810345	no	NA	NA	NA	NA	NA	NA	NA
		IOC4	YMR044W	0	0.0422734	0.0047173	0.00105482	no	NA	NA	NA	NA	NA	NA	NA
		SMX3	YPR182W	0	0.0422059	0.00380684	0.000851236	no	NA	NA	NA	NA	NA	NA	NA
		PFD1	YJL179W	0	0.0421847	0.00307997	0.000688702	no	NA	NA	NA	NA	NA	NA	NA
		BIK1	YCL029C	0	0.0421415	0.00322854	0.000721924	no	NA	NA	NA	NA	NA	NA	NA
		RPA12	YJR063W	0	0.0421239	0.003658	0.000817954	no	NA	NA	NA	NA	NA	NA	NA
		ITR1	YDR497C	0	0.0421124	0.00255766	0.00057191	no	NA	NA	NA	NA	NA	NA	NA
		UBC8	YEL012W	0	0.042072	0.00468619	0.00104786	no	NA	NA	NA	NA	NA	NA	NA
		TPK3	YKL166C	0	0.0420648	0.00624013	0.00139533	no	NA	NA	NA	NA	NA	NA	NA
		RRP8	YDR083W	0	0.0420566	0.00437338	0.000977919	no	NA	NA	NA	NA	NA	NA	NA
		IPI3	YNL182C	0	0.042053	0.00355548	0.00079503	no	NA	NA	NA	NA	NA	NA	NA
		PRP2	YNR011C	0	0.0420189	0.00276932	0.000619238	no	NA	NA	NA	NA	NA	NA	NA
		MOG1	YJR074W	0	0.0419873	0.00472238	0.00105596	no	NA	NA	NA	NA	NA	NA	NA
		PPH3	YDR075W	0	0.0419652	0.00488997	0.00109343	no	NA	NA	NA	NA	NA	NA	NA
		VPS45	YGL095C	0	0.0419508	0.00212389	0.000474916	no	NA	NA	NA	NA	NA	NA	NA
		POL32	YJR043C	0	0.0419356	0.00657059	0.00146923	no	NA	NA	NA	NA	NA	NA	NA
		RGP1	YDR137W	0	0.0419325	0.00491817	0.00109974	no	NA	NA	NA	NA	NA	NA	NA
		TUF1	YOR187W	0	0.0418628	0.00361012	0.000807247	no	NA	NA	NA	NA	NA	NA	NA
		POL5	YEL055C	0	0.0418502	0.00340076	0.000760434	no	NA	NA	NA	NA	NA	NA	NA
		PUS4	YNL292W	0	0.0418446	0.00321721	0.00071939	no	NA	NA	NA	NA	NA	NA	NA
		YME2	YMR302C	0	0.0418066	0.00328037	0.000733513	no	NA	NA	NA	NA	NA	NA	NA
		RSM10	YDR041W	0	0.0416139	0.00349624	0.000781783	no	NA	NA	NA	NA	NA	NA	NA
		RSA4	YCR072C	0	0.0415843	0.00431942	0.000965852	no	NA	NA	NA	NA	NA	NA	NA
		SEC62	YPL094C	0	0.0415626	0.00417594	0.000933768	no	NA	NA	NA	NA	NA	NA	NA
		PDR1	YGL013C	0	0.0415276	0.00363619	0.000813076	no	NA	NA	NA	NA	NA	NA	NA
		AVO2	YMR068W	0	0.0415171	0.00282202	0.000631022	no	NA	NA	NA	NA	NA	NA	NA
		LSM5	YER146W	0	0.041504	0.00468066	0.00104663	no	NA	NA	NA	NA	NA	NA	NA
		PFS1	YHR185C	0	0.0413491	0.00273423	0.000611393	no	NA	NA	NA	NA	NA	NA	NA
		PRO1	YDR300C	0	0.0413477	0.00269593	0.000602829	no	NA	NA	NA	NA	NA	NA	NA
		SVL3	YPL032C	0	0.041272	0.00702862	0.00157165	no	NA	NA	NA	NA	NA	NA	NA
		UTR1	YJR049C	0	0.0412494	0.0026747	0.00059808	no	NA	NA	NA	NA	NA	NA	NA
		APL6	YGR261C	0	0.0412418	0.00253392	0.000566601	no	NA	NA	NA	NA	NA	NA	NA
		BUB3	YOR026W	0	0.0411388	0.00709821	0.00158721	no	NA	NA	NA	NA	NA	NA	NA
		MHP1	YJL042W	0	0.0409857	0.00377226	0.000843504	no	NA	NA	NA	NA	NA	NA	NA
		PRP4	YPR178W	0	0.0408829	0.00371583	0.000830886	no	NA	NA	NA	NA	NA	NA	NA
		GUK1	YDR454C	0	0.0408536	0.00348224	0.000778652	no	NA	NA	NA	NA	NA	NA	NA
		DGK1	YOR311C	0	0.0407737	0.00731054	0.00163469	no	NA	NA	NA	NA	NA	NA	NA
		YRA2	YKL214C	0	0.0407659	0.00227478	0.000508657	no	NA	NA	NA	NA	NA	NA	NA
		RAD4	YER162C	0	0.0407465	0.00403005	0.000901146	no	NA	NA	NA	NA	NA	NA	NA
		SPE1	YKL184W	0	0.0406186	0.00626501	0.0014009	no	NA	NA	NA	NA	NA	NA	NA
		RHO1	YPR165W	0	0.0405608	0.0060059	0.00134296	no	NA	NA	NA	NA	NA	NA	NA
		RAD27	YKL113C	0	0.0405305	0.0062929	0.00140713	no	NA	NA	NA	NA	NA	NA	NA
		RCK2	YLR248W	0	0.0404447	0.00469018	0.00104876	no	NA	NA	NA	NA	NA	NA	NA
		SWD2	YKL018W	0	0.0404218	0.00416758	0.0009319	no	NA	NA	NA	NA	NA	NA	NA
		TFG1	YGR186W	0	0.0403481	0.00326379	0.000729806	no	NA	NA	NA	NA	NA	NA	NA
		HOS2	YGL194C	0	0.0403102	0.00540467	0.00120852	no	NA	NA	NA	NA	NA	NA	NA
		RDL1	YOR285W	0	0.0402956	0.00337567	0.000754824	no	NA	NA	NA	NA	NA	NA	NA
		KTI12	YKL110C	0	0.04017	0.00295085	0.00065983	no	NA	NA	NA	NA	NA	NA	NA
		FOL2	YGR267C	0	0.0401362	0.00499042	0.00111589	no	NA	NA	NA	NA	NA	NA	NA
		SKT5	YBL061C	0	0.0400779	0.00622006	0.00139085	no	NA	NA	NA	NA	NA	NA	NA
		ADE12	YNL220W	0	0.0400698	0.0039391	0.00088081	no	NA	NA	NA	NA	NA	NA	NA
		UBC9	YDL064W	0	0.040057	0.00449647	0.00100544	no	NA	NA	NA	NA	NA	NA	NA
		PRK1	YIL095W	0	0.0400294	0.00764052	0.00170847	no	NA	NA	NA	NA	NA	NA	NA
		TKL1	YPR074C	0	0.0399896	0.00513862	0.00114903	no	NA	NA	NA	NA	NA	NA	NA
		DOM34	YNL001W	0	0.0399632	0.00194285	0.000434434	no	NA	NA	NA	NA	NA	NA	NA
		PHO2	YDL106C	0	0.039933	0.00332393	0.000743253	no	NA	NA	NA	NA	NA	NA	NA
		JNM1	YMR294W	0	0.0399088	0.00578708	0.00129403	no	NA	NA	NA	NA	NA	NA	NA
		HRP1	YOL123W	0	0.0398313	0.00388827	0.000869443	no	NA	NA	NA	NA	NA	NA	NA
		GRX2	YDR513W	0	0.0397981	0.00289032	0.000646294	no	NA	NA	NA	NA	NA	NA	NA
		SRP54	YPR088C	0	0.0397123	0.00334847	0.00074874	no	NA	NA	NA	NA	NA	NA	NA
		HIS4	YCL030C	0	0.039679	0.00300076	0.000670991	no	NA	NA	NA	NA	NA	NA	NA
		NUP84	YDL116W	0	0.0396445	0.00329323	0.000736389	no	NA	NA	NA	NA	NA	NA	NA
		MCM10	YIL150C	0	0.0396337	0.00582642	0.00130283	no	NA	NA	NA	NA	NA	NA	NA
		LTE1	YAL024C	0	0.0396292	0.00366927	0.000820473	no	NA	NA	NA	NA	NA	NA	NA
		TIM23	YNR017W	0	0.0396286	0.00338028	0.000755854	no	NA	NA	NA	NA	NA	NA	NA
		HEM13	YDR044W	0	0.0396074	0.00446544	0.000998503	no	NA	NA	NA	NA	NA	NA	NA
		HIR2	YOR038C	0	0.0395733	0.00514857	0.00115126	no	NA	NA	NA	NA	NA	NA	NA
		RDI1	YDL135C	0	0.0395457	0.00423084	0.000946045	no	NA	NA	NA	NA	NA	NA	NA
		RPS28A	YOR167C	0	0.0395202	0.00278268	0.000622225	no	NA	NA	NA	NA	NA	NA	NA
		PFK26	YIL107C	0	0.0395148	0.00820489	0.00183467	no	NA	NA	NA	NA	NA	NA	NA
		VTI1	YMR197C	0	0.0394876	0.0023931	0.000535114	no	NA	NA	NA	NA	NA	NA	NA
		MRP7	YNL005C	0	0.039478	0.00228867	0.000511762	no	NA	NA	NA	NA	NA	NA	NA
		LDB18	YLL049W	0	0.0394525	0.00549951	0.00122973	no	NA	NA	NA	NA	NA	NA	NA
		RET3	YPL010W	0	0.0394229	0.00319674	0.000714813	no	NA	NA	NA	NA	NA	NA	NA
		NOC4	YPR144C	0	0.0393902	0.00551285	0.00123271	no	NA	NA	NA	NA	NA	NA	NA
		PET10	YKR046C	0	0.0392377	0.00366792	0.000820172	no	NA	NA	NA	NA	NA	NA	NA
		UBA4	YHR111W	0	0.0392376	0.00339723	0.000759643	no	NA	NA	NA	NA	NA	NA	NA
		RPC17	YJL011C	0	0.0392256	0.00328772	0.000735157	no	NA	NA	NA	NA	NA	NA	NA
		SEC14	YMR079W	0	0.0392244	0.00279735	0.000625506	no	NA	NA	NA	NA	NA	NA	NA
		ATP18	YML081C	0	0.039155	0.00400316	0.000895134	no	NA	NA	NA	NA	NA	NA	NA
		TFA1	YKL028W	0	0.0391174	0.00322854	0.000721924	no	NA	NA	NA	NA	NA	NA	NA
		FAR11	YNL127W	0	0.0390889	0.00329553	0.000736904	no	NA	NA	NA	NA	NA	NA	NA
		OYE3	YPL171C	0	0.0390389	0.0024319	0.000543789	no	NA	NA	NA	NA	NA	NA	NA
		INO4	YOL108C	0	0.0390374	0.00497422	0.00111227	no	NA	NA	NA	NA	NA	NA	NA
		DIA4	YHR011W	-0.031	0.039026	0.00794321	0.00177616	no	NA	NA	NA	NA	NA	NA	NA
		PKR1	YMR123W	0	0.038992	0.00381823	0.000853782	no	NA	NA	NA	NA	NA	NA	NA
		SCD6	YPR129W	0	0.0388783	0.00374461	0.000837321	no	NA	NA	NA	NA	NA	NA	NA
		SCO1	YBR037C	0	0.0388715	0.0033148	0.000741211	no	NA	NA	NA	NA	NA	NA	NA
		SNU114	YKL173W	0	0.038837	0.00517049	0.00115616	no	NA	NA	NA	NA	NA	NA	NA
		SWC3	YAL011W	0	0.0387982	0.00668889	0.00149568	no	NA	NA	NA	NA	NA	NA	NA
		MRM1	YOR201C	0	0.0387664	0.00430629	0.000962917	no	NA	NA	NA	NA	NA	NA	NA
		MRE11	YMR224C	0	0.0387436	0.003793	0.00084814	no	NA	NA	NA	NA	NA	NA	NA
		MED8	YBR193C	0	0.0386846	0.00415699	0.000929531	no	NA	NA	NA	NA	NA	NA	NA
		SOD2	YHR008C	0	0.0386198	0.003027	0.000676857	no	NA	NA	NA	NA	NA	NA	NA
		GPH1	YPR160W	0	0.0385953	0.00299188	0.000669004	no	NA	NA	NA	NA	NA	NA	NA
		MUC1	YIR019C	0	0.0385869	0.00498332	0.0011143	no	NA	NA	NA	NA	NA	NA	NA
		UTP21	YLR409C	0	0.0385833	0.00497239	0.00111186	no	NA	NA	NA	NA	NA	NA	NA
		CDC31	YOR257W	0	0.0385456	0.00371677	0.000831095	no	NA	NA	NA	NA	NA	NA	NA
		MNP1	YGL068W	0	0.0384783	0.00305475	0.000683063	no	NA	NA	NA	NA	NA	NA	NA
		ATG11	YPR049C	0	0.0384241	0.0041181	0.000920836	no	NA	NA	NA	NA	NA	NA	NA
		HIS5	YIL116W	0	0.0383338	0.00608314	0.00136023	no	NA	NA	NA	NA	NA	NA	NA
		UMP1	YBR173C	-0.042	0.0383238	0.00523076	0.00116963	no	NA	NA	NA	NA	NA	NA	NA
		QDR2	YIL121W	0	0.0383191	0.00716032	0.0016011	no	NA	NA	NA	NA	NA	NA	NA
		SDH1	YKL148C	0	0.038182	0.00280669	0.000627594	no	NA	NA	NA	NA	NA	NA	NA
		EAF7	YNL136W	0	0.0381521	0.00705216	0.00157691	no	NA	NA	NA	NA	NA	NA	NA
		DPM1	YPR183W	0	0.0380775	0.00312425	0.000698603	no	NA	NA	NA	NA	NA	NA	NA
		NIP100	YPL174C	0	0.0380766	0.00592597	0.00132509	no	NA	NA	NA	NA	NA	NA	NA
		SRP102	YKL154W	0	0.0380508	0.00344274	0.000769819	no	NA	NA	NA	NA	NA	NA	NA
		PFY1	YOR122C	0	0.0380242	0.00400826	0.000896274	no	NA	NA	NA	NA	NA	NA	NA
		PGM2	YMR105C	0	0.0380182	0.00340953	0.000762395	no	NA	NA	NA	NA	NA	NA	NA
		DFG16	YOR030W	0	0.0379732	0.00646194	0.00144493	no	NA	NA	NA	NA	NA	NA	NA
		SAP190	YKR028W	0	0.0379653	0.00321776	0.000719513	no	NA	NA	NA	NA	NA	NA	NA
		CAF4	YKR036C	0	0.0379341	0.0034371	0.000768559	no	NA	NA	NA	NA	NA	NA	NA
		SWC4	YGR002C	0	0.0378925	0.0037838	0.000846084	no	NA	NA	NA	NA	NA	NA	NA
		ELA1	YNL230C	0	0.037868	0.00226105	0.000505586	no	NA	NA	NA	NA	NA	NA	NA
		MDH1	YKL085W	0	0.0378526	0.0051854	0.00115949	no	NA	NA	NA	NA	NA	NA	NA
		GTT1	YIR038C	0	0.0377701	0.00864933	0.00193405	no	NA	NA	NA	NA	NA	NA	NA
		NOP16	YER002W	0	0.0377657	0.00164496	0.000367824	no	NA	NA	NA	NA	NA	NA	NA
		VID28	YIL017W	0	0.0377494	0.0087742	0.00196197	no	NA	NA	NA	NA	NA	NA	NA
		SCJ1	YMR214W	0	0.0377367	0.00246062	0.000550211	no	NA	NA	NA	NA	NA	NA	NA
		TOR1	YJR066W	0	0.0377241	0.00498842	0.00111544	no	NA	NA	NA	NA	NA	NA	NA
		ERG2	YMR202W	0	0.0377157	0.00348774	0.000779883	no	NA	NA	NA	NA	NA	NA	NA
		NAM9	YNL137C	0	0.0376408	0.00305243	0.000682545	no	NA	NA	NA	NA	NA	NA	NA
		UTP18	YJL069C	0	0.0374528	0.00390023	0.000872118	no	NA	NA	NA	NA	NA	NA	NA
		SDO1	YLR022C	0	0.0374415	0.00243716	0.000544966	no	NA	NA	NA	NA	NA	NA	NA
		SDS22	YKL193C	0	0.0374149	0.00415712	0.00092956	no	NA	NA	NA	NA	NA	NA	NA
		PSA1	YDL055C	0	0.0374136	0.00620153	0.00138671	no	NA	NA	NA	NA	NA	NA	NA
		TAF10	YDR167W	0	0.037376	0.00436513	0.000976073	no	NA	NA	NA	NA	NA	NA	NA
		INP51	YIL002C	0	0.0373374	0.00436411	0.000975844	no	NA	NA	NA	NA	NA	NA	NA
		HSP78	YDR258C	0	0.0372818	0.00409537	0.000915752	no	NA	NA	NA	NA	NA	NA	NA
		RPC19	YNL113W	0	0.037249	0.00319907	0.000715334	no	NA	NA	NA	NA	NA	NA	NA
		MRP1	YDR347W	0	0.0372401	0.0029591	0.000661674	no	NA	NA	NA	NA	NA	NA	NA
		RPS27A	YKL156W	0	0.0372313	0.00424928	0.000950168	no	NA	NA	NA	NA	NA	NA	NA
		KRE2	YDR483W	0	0.037227	0.00323939	0.000724351	no	NA	NA	NA	NA	NA	NA	NA
		FPR3	YML074C	0	0.0372263	0.0058087	0.00129886	no	NA	NA	NA	NA	NA	NA	NA
		TRR1	YDR353W	0	0.0372211	0.00383088	0.00085661	no	NA	NA	NA	NA	NA	NA	NA
		VPS51	YKR020W	0	0.0372107	0.00579218	0.00129517	no	NA	NA	NA	NA	NA	NA	NA
		POM152	YMR129W	0	0.0371323	0.00377297	0.000843662	no	NA	NA	NA	NA	NA	NA	NA
		SWS2	YNL081C	0	0.0371264	0.00328211	0.000733901	no	NA	NA	NA	NA	NA	NA	NA
		CKI1	YLR133W	0	0.0370434	0.00150548	0.000336637	no	NA	NA	NA	NA	NA	NA	NA
		FAR10	YLR238W	0	0.0370319	0.00573297	0.00128193	no	NA	NA	NA	NA	NA	NA	NA
		DUN1	YDL101C	0	0.0370262	0.00438363	0.000980209	no	NA	NA	NA	NA	NA	NA	NA
		CFT1	YDR301W	0	0.03685	0.00383795	0.000858193	no	NA	NA	NA	NA	NA	NA	NA
		SAP155	YFR040W	0	0.0367804	0.0024477	0.000547322	no	NA	NA	NA	NA	NA	NA	NA
		DOP1	YDR141C	0	0.0367082	0.00323115	0.000722507	no	NA	NA	NA	NA	NA	NA	NA
		HHT2	YNL031C	0	0.0364961	0.00485309	0.00108518	no	NA	NA	NA	NA	NA	NA	NA
		NGL2	YMR285C	0	0.0364712	0.0029209	0.000653134	no	NA	NA	NA	NA	NA	NA	NA
		DYN3	YMR299C	0	0.0364594	0.00463245	0.00103585	no	NA	NA	NA	NA	NA	NA	NA
		RAI1	YGL246C	0	0.0363959	0.00453873	0.00101489	no	NA	NA	NA	NA	NA	NA	NA
		MRPL1	YDR116C	0	0.036388	0.00244274	0.000546214	no	NA	NA	NA	NA	NA	NA	NA
		ATP16	YDL004W	0	0.0363549	0.00271027	0.000606036	no	NA	NA	NA	NA	NA	NA	NA
		UBC7	YMR022W	0	0.0363542	0.00369469	0.000826157	no	NA	NA	NA	NA	NA	NA	NA
		HMT1	YBR034C	0	0.0362672	0.00290223	0.00064896	no	NA	NA	NA	NA	NA	NA	NA
		DYN1	YKR054C	0	0.0362097	0.00445209	0.000995517	no	NA	NA	NA	NA	NA	NA	NA
		MAK16	YAL025C	0	0.0361834	0.00288993	0.000646208	no	NA	NA	NA	NA	NA	NA	NA
		URA4	YLR420W	0	0.0361324	0.00316165	0.000706966	no	NA	NA	NA	NA	NA	NA	NA
		MMM1	YLL006W	0	0.036116	0.00338739	0.000757443	no	NA	NA	NA	NA	NA	NA	NA
		YCP4	YCR004C	0	0.0360915	0.00243489	0.000544459	no	NA	NA	NA	NA	NA	NA	NA
		RRB1	YMR131C	0	0.0360783	0.00322194	0.000720448	no	NA	NA	NA	NA	NA	NA	NA
		LUC7	YDL087C	0	0.0360253	0.00320355	0.000716336	no	NA	NA	NA	NA	NA	NA	NA
		GLY1	YEL046C	0	0.0359257	0.00240296	0.000537317	no	NA	NA	NA	NA	NA	NA	NA
		MON1	YGL124C	0	0.0358659	0.00323872	0.0007242	no	NA	NA	NA	NA	NA	NA	NA
		GLO3	YER122C	0	0.0358478	0.0042482	0.000949926	no	NA	NA	NA	NA	NA	NA	NA
		MNN9	YPL050C	0	0.035804	0.00266206	0.000595255	no	NA	NA	NA	NA	NA	NA	NA
		BRO1	YPL084W	0	0.0358033	0.00242251	0.000541689	no	NA	NA	NA	NA	NA	NA	NA
		MUD2	YKL074C	0	0.0357317	0.00289433	0.000647192	no	NA	NA	NA	NA	NA	NA	NA
		NPR1	YNL183C	0	0.0357007	0.00325816	0.000728546	no	NA	NA	NA	NA	NA	NA	NA
		MUS81	YDR386W	0	0.0356836	0.00255129	0.000570486	no	NA	NA	NA	NA	NA	NA	NA
		TED1	YIL039W	0	0.0356464	0.00325497	0.000727834	no	NA	NA	NA	NA	NA	NA	NA
		PTP1	YDL230W	0	0.0356351	0.00287066	0.0006419	no	NA	NA	NA	NA	NA	NA	NA
		CYR1	YJL005W	0	0.0355142	0.00267645	0.000598472	no	NA	NA	NA	NA	NA	NA	NA
		NPL4	YBR170C	0	0.0354775	0.00238282	0.000532815	no	NA	NA	NA	NA	NA	NA	NA
		LYS2	YBR115C	0	0.0354758	0.00252212	0.000563962	no	NA	NA	NA	NA	NA	NA	NA
		CDC10	YCR002C	0	0.0354287	0.00293944	0.00065728	no	NA	NA	NA	NA	NA	NA	NA
		DUT1	YBR252W	0	0.035372	0.00167982	0.000375619	no	NA	NA	NA	NA	NA	NA	NA
		MST27	YGL051W	0	0.0352663	0.00363666	0.000813183	no	NA	NA	NA	NA	NA	NA	NA
		SRP14	YDL092W	0	0.0352662	0.00290545	0.000649678	no	NA	NA	NA	NA	NA	NA	NA
		PHO86	YJL117W	0	0.0352556	0.00463308	0.00103599	no	NA	NA	NA	NA	NA	NA	NA
		PEX12	YMR026C	0	0.0352268	0.00454918	0.00101723	no	NA	NA	NA	NA	NA	NA	NA
		NUP192	YJL039C	0	0.0351756	0.00284068	0.000635196	no	NA	NA	NA	NA	NA	NA	NA
		KAR3	YPR141C	0	0.0351524	0.00531138	0.00118766	no	NA	NA	NA	NA	NA	NA	NA
		MGR3	YMR115W	0	0.0350913	0.00337962	0.000755707	no	NA	NA	NA	NA	NA	NA	NA
		DBF2	YGR092W	0	0.0350842	0.00631783	0.00141271	no	NA	NA	NA	NA	NA	NA	NA
		AFG2	YLR397C	0	0.0350825	0.00276619	0.00061854	no	NA	NA	NA	NA	NA	NA	NA
		BDF1	YLR399C	0	0.035078	0.00288677	0.000645502	no	NA	NA	NA	NA	NA	NA	NA
		SNZ1	YMR096W	0	0.0350747	0.00231581	0.000517832	no	NA	NA	NA	NA	NA	NA	NA
		SMX2	YFL018W	0	0.0350134	0.00455694	0.00101896	no	NA	NA	NA	NA	NA	NA	NA
		PCF11	YDR228C	0	0.0349724	0.00329018	0.000735707	no	NA	NA	NA	NA	NA	NA	NA
		SIF2	YBR103W	0	0.034967	0.00345708	0.000773026	no	NA	NA	NA	NA	NA	NA	NA
		GCD1	YOR260W	0	0.0347713	0.00271645	0.000607416	no	NA	NA	NA	NA	NA	NA	NA
		PEX10	YDR265W	0	0.0347629	0.00232596	0.000520101	no	NA	NA	NA	NA	NA	NA	NA
		MRPL13	YKR006C	0	0.0347457	0.00319095	0.000713517	no	NA	NA	NA	NA	NA	NA	NA
		MRPL40	YPL173W	0	0.0346757	0.0026672	0.000596403	no	NA	NA	NA	NA	NA	NA	NA
		YUH1	YJR099W	0	0.0346575	0.00295007	0.000659657	no	NA	NA	NA	NA	NA	NA	NA
		YCK1	YHR135C	0	0.0344776	0.00704157	0.00157454	no	NA	NA	NA	NA	NA	NA	NA
		PRS3	YHL011C	0	0.0344273	0.00460039	0.00102868	no	NA	NA	NA	NA	NA	NA	NA
		VPS71	YML041C	0	0.0344154	0.00442869	0.000990285	no	NA	NA	NA	NA	NA	NA	NA
		CDC34	YDR054C	0	0.034379	0.00400944	0.000896537	no	NA	NA	NA	NA	NA	NA	NA
		NUP82	YJL061W	0	0.0343569	0.00328724	0.00073505	no	NA	NA	NA	NA	NA	NA	NA
		RPL7B	YPL198W	0	0.034354	0.00739104	0.00165269	no	NA	NA	NA	NA	NA	NA	NA
		HIR1	YBL008W	0	0.0343347	0.00458605	0.00102547	no	NA	NA	NA	NA	NA	NA	NA
		TSA2	YDR453C	0	0.0343274	0.00230353	0.000515085	no	NA	NA	NA	NA	NA	NA	NA
		ASN1	YPR145W	0	0.0343253	0.00451753	0.00101015	no	NA	NA	NA	NA	NA	NA	NA
		CDC24	YAL041W	0	0.0342483	0.0034482	0.000771041	no	NA	NA	NA	NA	NA	NA	NA
		TRF5	YNL299W	0	0.0342345	0.00300124	0.000671098	no	NA	NA	NA	NA	NA	NA	NA
		MUM2	YBR057C	0	0.0342345	0.00318977	0.000713254	no	NA	NA	NA	NA	NA	NA	NA
		PRP45	YAL032C	0	0.0342154	0.00397357	0.000888517	no	NA	NA	NA	NA	NA	NA	NA
		DER1	YBR201W	0	0.0341371	0.0056419	0.00126157	no	NA	NA	NA	NA	NA	NA	NA
		GLN4	YOR168W	0	0.0341291	0.00445948	0.000997169	no	NA	NA	NA	NA	NA	NA	NA
		NPR3	YHL023C	0	0.0340962	0.00256024	0.000572487	no	NA	NA	NA	NA	NA	NA	NA
		IMP2	YMR035W	0	0.0340933	0.0030642	0.000685176	no	NA	NA	NA	NA	NA	NA	NA
		PRP46	YPL151C	0	0.034047	0.00393951	0.000880902	no	NA	NA	NA	NA	NA	NA	NA
		POX1	YGL205W	0	0.0340399	0.00277144	0.000619713	no	NA	NA	NA	NA	NA	NA	NA
		RRP45	YDR280W	0	0.0340183	0.00286446	0.000640513	no	NA	NA	NA	NA	NA	NA	NA
		ELF1	YKL160W	0	0.0339905	0.00290933	0.000650546	no	NA	NA	NA	NA	NA	NA	NA
		OPI3	YJR073C	0	0.0339732	0.00602131	0.0013464	no	NA	NA	NA	NA	NA	NA	NA
		END3	YNL084C	0	0.0339589	0.00274592	0.000614007	no	NA	NA	NA	NA	NA	NA	NA
		NAF1	YNL124W	0	0.0339368	0.00379767	0.000849185	no	NA	NA	NA	NA	NA	NA	NA
		POM34	YLR018C	0	0.0339149	0.00260078	0.000581552	no	NA	NA	NA	NA	NA	NA	NA
		RPL29	YFR032C	0	0.0339036	0.00277093	0.0006196	no	NA	NA	NA	NA	NA	NA	NA
		CTF4	YPR135W	0	0.0338897	0.00322099	0.000720236	no	NA	NA	NA	NA	NA	NA	NA
		SWM1	YDR260C	0	0.0338819	0.00217562	0.000486483	no	NA	NA	NA	NA	NA	NA	NA
		SER2	YGR208W	0	0.0338784	0.00326942	0.000731064	no	NA	NA	NA	NA	NA	NA	NA
		CCS1	YMR038C	0	0.0338466	0.00273937	0.000612542	no	NA	NA	NA	NA	NA	NA	NA
		CSE1	YGL238W	0	0.033819	0.00319454	0.00071432	no	NA	NA	NA	NA	NA	NA	NA
		RAV1	YJR033C	0	0.0337469	0.00201767	0.000451164	no	NA	NA	NA	NA	NA	NA	NA
		ARG1	YOL058W	0	0.0337166	0.00496318	0.0011098	no	NA	NA	NA	NA	NA	NA	NA
		PMA1	YGL008C	0	0.0337064	0.00506812	0.00113327	no	NA	NA	NA	NA	NA	NA	NA
		SIT4	YDL047W	0	0.0335534	0.00448849	0.00100366	no	NA	NA	NA	NA	NA	NA	NA
		PYC2	YBR218C	0	0.0334963	0.0038164	0.000853373	no	NA	NA	NA	NA	NA	NA	NA
		SLN1	YIL147C	0	0.0334773	0.00579306	0.00129537	no	NA	NA	NA	NA	NA	NA	NA
		LYS4	YDR234W	0	0.033437	0.0024251	0.000542269	no	NA	NA	NA	NA	NA	NA	NA
		SKI7	YOR076C	0	0.0334328	0.00316209	0.000707066	no	NA	NA	NA	NA	NA	NA	NA
		RCL1	YOL010W	0	0.0334189	0.00358873	0.000802464	no	NA	NA	NA	NA	NA	NA	NA
		YFH1	YDL120W	0	0.0332974	0.00199212	0.000445452	yes	background control	0.985012	0.376367	NA	NA	NA	NA
		ASM4	YDL088C	0	0.0332931	0.00285037	0.000637362	no	NA	NA	NA	NA	NA	NA	NA
		ELP6	YMR312W	0	0.0332772	0.00383213	0.000856892	no	NA	NA	NA	NA	NA	NA	NA
		PET123	YOR158W	0	0.0332002	0.00300716	0.000672422	no	NA	NA	NA	NA	NA	NA	NA
		MTC1	YJL123C	0	0.0331871	0.00244466	0.000546642	no	NA	NA	NA	NA	NA	NA	NA
		ARO4	YBR249C	0	0.0331651	0.00390026	0.000872124	no	NA	NA	NA	NA	NA	NA	NA
		SAM3	YPL274W	0	0.0331148	0.00509187	0.00113858	no	NA	NA	NA	NA	NA	NA	NA
		RIM8	YGL046W	0	0.0330866	0.00453352	0.00101373	no	NA	NA	NA	NA	NA	NA	NA
		HSL1	YKL101W	0	0.0330579	0.00343578	0.000768263	no	NA	NA	NA	NA	NA	NA	NA
		MRPL7	YDR237W	0	0.033018	0.0024854	0.000555752	no	NA	NA	NA	NA	NA	NA	NA
		RAD14	YMR201C	0	0.0329805	0.00311338	0.000696174	no	NA	NA	NA	NA	NA	NA	NA
		RSC4	YKR008W	0	0.0329786	0.00246522	0.000551239	no	NA	NA	NA	NA	NA	NA	NA
		SBH1	YER087C	0	0.0329021	0.00379857	0.000849385	no	NA	NA	NA	NA	NA	NA	NA
		CHL4	YDR254W	0	0.0328506	0.00254665	0.000569449	no	NA	NA	NA	NA	NA	NA	NA
		CDS1	YBR029C	0	0.0328291	0.00347487	0.000777005	no	NA	NA	NA	NA	NA	NA	NA
		MRPS16	YPL013C	0	0.0327678	0.00356854	0.00079795	no	NA	NA	NA	NA	NA	NA	NA
		CPT1	YNL130C	0	0.0327343	0.00192301	0.000429999	no	NA	NA	NA	NA	NA	NA	NA
		PAM17	YKR065C	0	0.0327209	0.00296704	0.00066345	no	NA	NA	NA	NA	NA	NA	NA
		BIT2	YBR270C	0	0.032685	0.0020013	0.000447505	no	NA	NA	NA	NA	NA	NA	NA
		SOL2	YCRX13W	0	0.032678	0.00267967	0.000599192	no	NA	NA	NA	NA	NA	NA	NA
		MED6	YHR058C	0	0.0326652	0.00371918	0.000831635	no	NA	NA	NA	NA	NA	NA	NA
		ERG9	YHR190W	0	0.0326008	0.00243699	0.000544926	no	NA	NA	NA	NA	NA	NA	NA
		SGS1	YMR190C	0	0.0325535	0.00316112	0.000706849	no	NA	NA	NA	NA	NA	NA	NA
		ERP2	YAL007C	0	0.0325258	0.00447167	0.000999896	no	NA	NA	NA	NA	NA	NA	NA
		KTR3	YBR205W	0	0.0325206	0.00165267	0.000369547	no	NA	NA	NA	NA	NA	NA	NA
		VPS17	YOR132W	0	0.0324702	0.00417966	0.000934601	no	NA	NA	NA	NA	NA	NA	NA
		SNU71	YGR013W	0	0.0324563	0.00258965	0.000579064	no	NA	NA	NA	NA	NA	NA	NA
		PAC10	YGR078C	0	0.0324503	0.00225559	0.000504365	no	NA	NA	NA	NA	NA	NA	NA
		DCS2	YOR173W	0	0.0324493	0.00241625	0.00054029	no	NA	NA	NA	NA	NA	NA	NA
		SAS2	YMR127C	0	0.032433	0.00261842	0.000585496	no	NA	NA	NA	NA	NA	NA	NA
		KIN28	YDL108W	0	0.0324007	0.00416399	0.000931097	no	NA	NA	NA	NA	NA	NA	NA
		PRP3	YDR473C	0	0.0323728	0.00289469	0.000647271	no	NA	NA	NA	NA	NA	NA	NA
		DID2	YKR035W	0	0.0322841	0.00166462	0.00037222	no	NA	NA	NA	NA	NA	NA	NA
		SUB1	YMR039C	0	0.0322659	0.00269086	0.000601694	no	NA	NA	NA	NA	NA	NA	NA
		SNN1	YNL086W	0	0.0322236	0.00303772	0.000679256	no	NA	NA	NA	NA	NA	NA	NA
		NSA1	YGL111W	0	0.0322136	0.0044624	0.000997823	no	NA	NA	NA	NA	NA	NA	NA
		RSC58	YLR033W	0	0.0321537	0.00280955	0.000628235	no	NA	NA	NA	NA	NA	NA	NA
		SRP1	YNL189W	0	0.0321438	0.00286424	0.000640462	no	NA	NA	NA	NA	NA	NA	NA
		CIN8	YEL061C	0	0.0321343	0.00297939	0.000666211	no	NA	NA	NA	NA	NA	NA	NA
		RXT3	YDL076C	0	0.032129	0.00281658	0.000629807	no	NA	NA	NA	NA	NA	NA	NA
		MRPL9	YGR220C	0	0.0321246	0.00305504	0.000683128	no	NA	NA	NA	NA	NA	NA	NA
		REB1	YBR049C	0	0.0321209	0.0036365	0.000813147	no	NA	NA	NA	NA	NA	NA	NA
		RPR2	YIR015W	0	0.0320489	0.00294276	0.000658021	no	NA	NA	NA	NA	NA	NA	NA
		SIR2	YDL042C	0	0.0320228	0.00398281	0.000890584	no	NA	NA	NA	NA	NA	NA	NA
		MKK1	YOR231W	0	0.0319561	0.00270134	0.000604039	no	NA	NA	NA	NA	NA	NA	NA
		DCP1	YOL149W	0	0.0319434	0.00269554	0.000602741	no	NA	NA	NA	NA	NA	NA	NA
		TFA2	YKR062W	0	0.0319288	0.00277976	0.000621574	no	NA	NA	NA	NA	NA	NA	NA
		DPB4	YDR121W	0	0.0319136	0.00307903	0.000688492	no	NA	NA	NA	NA	NA	NA	NA
		RTR1	YER139C	0	0.0318854	0.0030601	0.00068426	no	NA	NA	NA	NA	NA	NA	NA
		MCM2	YBL023C	-0.025	0.0318822	0.00497876	0.00111329	no	NA	NA	NA	NA	NA	NA	NA
		HPR1	YDR138W	0	0.0318808	0.00298363	0.000667159	no	NA	NA	NA	NA	NA	NA	NA
		VAC8	YEL013W	0	0.031879	0.00313216	0.000700373	no	NA	NA	NA	NA	NA	NA	NA
		SSN8	YNL025C	0	0.0318394	0.00415505	0.000929097	no	NA	NA	NA	NA	NA	NA	NA
		IPL1	YPL209C	0	0.0318344	0.00434302	0.00097113	no	NA	NA	NA	NA	NA	NA	NA
		MDJ1	YFL016C	0	0.0318235	0.00227504	0.000508714	no	NA	NA	NA	NA	NA	NA	NA
		SEN1	YLR430W	0	0.0317451	0.0032135	0.00071856	no	NA	NA	NA	NA	NA	NA	NA
		COX6	YHR051W	0	0.031725	0.00395205	0.000883705	no	NA	NA	NA	NA	NA	NA	NA
		MBF1	YOR298C	0	0.031711	0.00274066	0.00061283	no	NA	NA	NA	NA	NA	NA	NA
		MTC5	YDR128W	0	0.0316835	0.00369658	0.000826581	no	NA	NA	NA	NA	NA	NA	NA
		INH1	YDL181W	0	0.0316532	0.00197637	0.000441929	no	NA	NA	NA	NA	NA	NA	NA
		MSN2	YMR037C	0	0.0316468	0.00323552	0.000723484	no	NA	NA	NA	NA	NA	NA	NA
		CMK1	YFR014C	0	0.0316356	0.00665807	0.00148879	no	NA	NA	NA	NA	NA	NA	NA
		VPH2	YKL119C	0	0.0315624	0.00400125	0.000894707	no	NA	NA	NA	NA	NA	NA	NA
		HSP12	YFL014W	0	0.0315434	0.00235903	0.000527495	no	NA	NA	NA	NA	NA	NA	NA
		HIS6	YIL020C	0	0.0315273	0.00383575	0.000857699	no	NA	NA	NA	NA	NA	NA	NA
		ROK1	YGL171W	0	0.0315194	0.00214001	0.000478521	no	NA	NA	NA	NA	NA	NA	NA
		SRS2	YJL092W	0	0.031512	0.00385251	0.000861447	no	NA	NA	NA	NA	NA	NA	NA
		ERP1	YAR002C	0	0.0314996	0.00438904	0.000981419	no	NA	NA	NA	NA	NA	NA	NA
		GOS1	YHL031C	0	0.0314744	0.00272281	0.000608839	no	NA	NA	NA	NA	NA	NA	NA
		ARC40	YBR234C	0	0.0314676	0.00374005	0.0008363	yes	background control	1.02831	0.209599	NA	NA	NA	NA
		RPC34	YNR003C	0	0.0314532	0.0025907	0.000579297	no	NA	NA	NA	NA	NA	NA	NA
		DIB1	YPR082C	0	0.0313606	0.00376037	0.000840844	no	NA	NA	NA	NA	NA	NA	NA
		SSN3	YPL042C	0	0.031349	0.00370126	0.000827627	no	NA	NA	NA	NA	NA	NA	NA
		EAF5	YEL018W	0	0.0312814	0.00333461	0.000745642	no	NA	NA	NA	NA	NA	NA	NA
		AIM13	YFR011C	0	0.0312278	0.00160832	0.000359631	no	NA	NA	NA	NA	NA	NA	NA
		MSH2	YOL090W	0	0.0311936	0.00413088	0.000923693	no	NA	NA	NA	NA	NA	NA	NA
		SPT8	YLR055C	0	0.0311447	0.00320661	0.000717019	no	NA	NA	NA	NA	NA	NA	NA
		SSA4	YER103W	0	0.0311384	0.0028427	0.000635647	no	NA	NA	NA	NA	NA	NA	NA
		CYK3	YDL117W	0	0.0311319	0.00518847	0.00116018	no	NA	NA	NA	NA	NA	NA	NA
		IMP2_singlequote	YIL154C	0	0.0311288	0.00427604	0.000956151	no	NA	NA	NA	NA	NA	NA	NA
		ATP17	YDR377W	0	0.0311036	0.00248877	0.000556507	no	NA	NA	NA	NA	NA	NA	NA
		ARO3	YDR035W	0	0.0310884	0.00309384	0.000691804	no	NA	NA	NA	NA	NA	NA	NA
		MSH4	YFL003C	0	0.0310489	0.00188285	0.000421017	no	NA	NA	NA	NA	NA	NA	NA
		KIP3	YGL216W	0	0.031034	0.00400391	0.000895302	no	NA	NA	NA	NA	NA	NA	NA
		UGP1	YKL035W	0	0.0309944	0.00322874	0.000721968	no	NA	NA	NA	NA	NA	NA	NA
		AIR1	YIL079C	0	0.0309747	0.00526051	0.00117629	no	NA	NA	NA	NA	NA	NA	NA
		PGD1	YGL025C	0	0.0309707	0.00289656	0.00064769	no	NA	NA	NA	NA	NA	NA	NA
		RPE1	YJL121C	0	0.0309191	0.00232949	0.00052089	no	NA	NA	NA	NA	NA	NA	NA
		NCS2	YNL119W	0	0.0309167	0.00229951	0.000514186	no	NA	NA	NA	NA	NA	NA	NA
		UBP7	YIL156W	0	0.0308244	0.00458935	0.00102621	no	NA	NA	NA	NA	NA	NA	NA
		BSD2	YBR290W	0	0.0307312	0.00343581	0.00076827	no	NA	NA	NA	NA	NA	NA	NA
		CWC2	YDL209C	0	0.0307044	0.00354448	0.00079257	no	NA	NA	NA	NA	NA	NA	NA
		ZEO1	YOL109W	0	0.0307005	0.00317813	0.000710653	no	NA	NA	NA	NA	NA	NA	NA
		COG2	YGR120C	0	0.0306954	0.00243567	0.000544631	no	NA	NA	NA	NA	NA	NA	NA
		SLY1	YDR189W	0	0.0306863	0.0026077	0.000583099	no	NA	NA	NA	NA	NA	NA	NA
		NUP1	YOR098C	0	0.0306792	0.00283842	0.00063469	no	NA	NA	NA	NA	NA	NA	NA
		BEM4	YPL161C	0	0.0306654	0.00429489	0.000960367	no	NA	NA	NA	NA	NA	NA	NA
		SET3	YKR029C	0	0.0306521	0.00238059	0.000532316	no	NA	NA	NA	NA	NA	NA	NA
		INO80	YGL150C	0	0.0306508	0.00239556	0.000535662	no	NA	NA	NA	NA	NA	NA	NA
		SOP4	YJL192C	0	0.0306498	0.00186142	0.000416226	no	NA	NA	NA	NA	NA	NA	NA
		RPC37	YKR025W	0	0.0306472	0.00193982	0.000433757	no	NA	NA	NA	NA	NA	NA	NA
		HRT1	YOL133W	0	0.0305707	0.00329191	0.000736093	no	NA	NA	NA	NA	NA	NA	NA
		YSH1	YLR277C	0	0.0305333	0.00281468	0.000629381	no	NA	NA	NA	NA	NA	NA	NA
		SNU56	YDR240C	0	0.03053	0.00516811	0.00115562	no	NA	NA	NA	NA	NA	NA	NA
		ECM10	YEL030W	0	0.0305298	0.00297578	0.000665405	no	NA	NA	NA	NA	NA	NA	NA
		TEM1	YML064C	0	0.0305213	0.00362419	0.000810393	no	NA	NA	NA	NA	NA	NA	NA
		KEL1	YHR158C	0	0.0305186	0.00317956	0.000710971	no	NA	NA	NA	NA	NA	NA	NA
		KOG1	YHR186C	0	0.0305083	0.00393426	0.000879728	no	NA	NA	NA	NA	NA	NA	NA
		TFB1	YDR311W	0	0.0304853	0.00262466	0.000586891	no	NA	NA	NA	NA	NA	NA	NA
		CLF1	YLR117C	0	0.0304296	0.00349116	0.000780647	no	NA	NA	NA	NA	NA	NA	NA
		TCB3	YML072C	0	0.0303708	0.00359547	0.000803972	no	NA	NA	NA	NA	NA	NA	NA
		RKI1	YOR095C	0	0.0303507	0.0020767	0.000464363	no	NA	NA	NA	NA	NA	NA	NA
		EST3	YIL009C	0	0.0303345	0.00350583	0.000783928	no	NA	NA	NA	NA	NA	NA	NA
		HTB1	YDR224C	0	0.0303001	0.00404103	0.000903603	no	NA	NA	NA	NA	NA	NA	NA
		YML6	YML025C	0	0.0302476	0.00327225	0.000731697	no	NA	NA	NA	NA	NA	NA	NA
		SRB6	YBR253W	0	0.0302397	0.00324539	0.00072569	no	NA	NA	NA	NA	NA	NA	NA
		KAP120	YPL125W	0	0.0302038	0.00230153	0.000514637	no	NA	NA	NA	NA	NA	NA	NA
		CPA1	YOR303W	0	0.030129	0.00293671	0.000656669	no	NA	NA	NA	NA	NA	NA	NA
		CBK1	YNL161W	0	0.0301115	0.00325022	0.000726771	no	NA	NA	NA	NA	NA	NA	NA
		RAD1	YPL022W	0	0.0301097	0.00328152	0.000733769	no	NA	NA	NA	NA	NA	NA	NA
		KIN4	YOR233W	0	0.0300522	0.00358593	0.000801838	no	NA	NA	NA	NA	NA	NA	NA
		ZPR1	YGR211W	0	0.0299929	0.00220607	0.000493292	no	NA	NA	NA	NA	NA	NA	NA
		NOP6	YDL213C	0	0.0299777	0.00454995	0.0010174	no	NA	NA	NA	NA	NA	NA	NA
		HOS4	YIL112W	0	0.0299202	0.00455374	0.00101825	no	NA	NA	NA	NA	NA	NA	NA
		TOA2	YKL058W	0	0.0299111	0.00193266	0.000432157	no	NA	NA	NA	NA	NA	NA	NA
		GGC1	YDL198C	0	0.0298313	0.00277314	0.000620093	no	NA	NA	NA	NA	NA	NA	NA
		BOS1	YLR078C	0	0.0297372	0.00257786	0.000576428	no	NA	NA	NA	NA	NA	NA	NA
		NUP85	YJR042W	0	0.0296793	0.00277305	0.000620072	no	NA	NA	NA	NA	NA	NA	NA
		GUT2	YIL155C	0	0.0296775	0.00462813	0.00103488	no	NA	NA	NA	NA	NA	NA	NA
		MRPS17	YMR188C	0	0.0296114	0.00234419	0.000524176	no	NA	NA	NA	NA	NA	NA	NA
		SIW14	YNL032W	0	0.0296096	0.00176884	0.000395526	no	NA	NA	NA	NA	NA	NA	NA
		RTG1	YOL067C	0	0.0295867	0.00462201	0.00103351	no	NA	NA	NA	NA	NA	NA	NA
		URA5	YML106W	0	0.0295461	0.00322791	0.000721783	no	NA	NA	NA	NA	NA	NA	NA
		OST4	YDL232W	0	0.0295412	0.00252357	0.000564288	no	NA	NA	NA	NA	NA	NA	NA
		RMD1	YDL001W	0	0.0295348	0.00300864	0.000672752	no	NA	NA	NA	NA	NA	NA	NA
		THO2	YNL139C	0	0.0295135	0.00242314	0.000541831	no	NA	NA	NA	NA	NA	NA	NA
		TLG1	YDR468C	0	0.0295089	0.00323063	0.000722391	no	NA	NA	NA	NA	NA	NA	NA
		ASF1	YJL115W	0	0.0295043	0.00347249	0.000776472	no	NA	NA	NA	NA	NA	NA	NA
		RFC1	YOR217W	0	0.0294978	0.00274891	0.000614675	no	NA	NA	NA	NA	NA	NA	NA
		SSC1	YJR045C	0	0.029473	0.00376713	0.000842355	no	NA	NA	NA	NA	NA	NA	NA
		LSM8	YJR022W	0	0.0294586	0.00330611	0.000739269	no	NA	NA	NA	NA	NA	NA	NA
		FES1	YBR101C	0	0.0293731	0.00191341	0.000427851	no	NA	NA	NA	NA	NA	NA	NA
		HTS1	YPR033C	0	0.0293586	0.0031642	0.000707536	no	NA	NA	NA	NA	NA	NA	NA
		PNO1	YOR145C	0	0.0293306	0.00200912	0.000449254	no	NA	NA	NA	NA	NA	NA	NA
		CCZ1	YBR131W	0	0.029316	0.00482327	0.00107852	no	NA	NA	NA	NA	NA	NA	NA
		WWM1	YFL010C	0	0.0292248	0.00397766	0.000889432	no	NA	NA	NA	NA	NA	NA	NA
		BOI2	YER114C	0	0.029199	0.00230447	0.000515295	no	NA	NA	NA	NA	NA	NA	NA
		GYP1	YOR070C	0	0.0290383	0.00380993	0.000851926	no	NA	NA	NA	NA	NA	NA	NA
		RFA3	YJL173C	0	0.0290335	0.00295328	0.000660374	no	NA	NA	NA	NA	NA	NA	NA
		GPD1	YDL022W	0	0.0290286	0.00376727	0.000842387	no	NA	NA	NA	NA	NA	NA	NA
		SWD1	YAR003W	0	0.0289782	0.00313382	0.000700744	no	NA	NA	NA	NA	NA	NA	NA
		YET3	YDL072C	0	0.0289404	0.00248569	0.000555816	no	NA	NA	NA	NA	NA	NA	NA
		SFP1	YLR403W	-0.035	0.0289319	0.00319777	0.000715044	no	NA	NA	NA	NA	NA	NA	NA
		CBP4	YGR174C	0	0.0289191	0.00307181	0.000686879	no	NA	NA	NA	NA	NA	NA	NA
		STE11	YLR362W	0	0.0288727	0.0031407	0.000702281	no	NA	NA	NA	NA	NA	NA	NA
		GTS1	YGL181W	0	0.0288374	0.00404341	0.000904134	no	NA	NA	NA	NA	NA	NA	NA
		PKC1	YBL105C	0	0.0287876	0.00285769	0.000638998	no	NA	NA	NA	NA	NA	NA	NA
		ACP1	YKL192C	0	0.0287853	0.0025004	0.000559106	no	NA	NA	NA	NA	NA	NA	NA
		SNA3	YJL151C	0	0.0287829	0.00390733	0.000873707	no	NA	NA	NA	NA	NA	NA	NA
		MDV1	YJL112W	0	0.0287806	0.00174028	0.000389139	no	NA	NA	NA	NA	NA	NA	NA
		SPT20	YOL148C	0	0.0287581	0.00299708	0.000670166	no	NA	NA	NA	NA	NA	NA	NA
		PTI1	YGR156W	0	0.028752	0.00326241	0.000729497	no	NA	NA	NA	NA	NA	NA	NA
		RPC82	YPR190C	0	0.0287129	0.00405584	0.000906914	no	NA	NA	NA	NA	NA	NA	NA
		PTA1	YAL043C	0	0.0286891	0.00260342	0.000582143	no	NA	NA	NA	NA	NA	NA	NA
		RRP14	YKL082C	0	0.0286536	0.0022581	0.000504926	no	NA	NA	NA	NA	NA	NA	NA
		HIR3	YJR140C	0	0.028592	0.00263714	0.000589681	no	NA	NA	NA	NA	NA	NA	NA
		SPS1	YDR523C	0	0.028531	0.00359478	0.000803817	no	NA	NA	NA	NA	NA	NA	NA
		ERG25	YGR060W	0	0.0285204	0.00644054	0.00144015	no	NA	NA	NA	NA	NA	NA	NA
		RRS1	YOR294W	0	0.0285079	0.00194795	0.000435575	no	NA	NA	NA	NA	NA	NA	NA
		PTM1	YKL039W	0	0.0284357	0.00235028	0.00052554	no	NA	NA	NA	NA	NA	NA	NA
		YHC1	YLR298C	0	0.0284175	0.00201889	0.000451437	no	NA	NA	NA	NA	NA	NA	NA
		NFS1	YCL017C	0	0.0284174	0.00172242	0.000385145	no	NA	NA	NA	NA	NA	NA	NA
		LAG1	YHL003C	0	0.0284014	0.0020986	0.00046926	no	NA	NA	NA	NA	NA	NA	NA
		PEP12	YOR036W	0	0.0283899	0.00290271	0.000649066	no	NA	NA	NA	NA	NA	NA	NA
		CAM1	YPL048W	0	0.0283783	0.00394364	0.000881826	no	NA	NA	NA	NA	NA	NA	NA
		SSU72	YNL222W	0	0.0283463	0.00382065	0.000854324	no	NA	NA	NA	NA	NA	NA	NA
		CAF40	YNL288W	0	0.0283458	0.00300517	0.000671976	no	NA	NA	NA	NA	NA	NA	NA
		EHT1	YBR177C	0	0.0283055	0.00269587	0.000602815	no	NA	NA	NA	NA	NA	NA	NA
		MPH1	YIR002C	0	0.0282897	0.00524647	0.00117315	no	NA	NA	NA	NA	NA	NA	NA
		NHP6A	YPR052C	0	0.0282643	0.00468983	0.00104868	no	NA	NA	NA	NA	NA	NA	NA
		RAD30	YDR419W	0	0.0282611	0.00337762	0.000755258	no	NA	NA	NA	NA	NA	NA	NA
		AHP1	YLR109W	0	0.0282556	0.00621369	0.00138942	no	NA	NA	NA	NA	NA	NA	NA
		MRI1	YPR118W	0	0.0282384	0.00190766	0.000426566	no	NA	NA	NA	NA	NA	NA	NA
		GAL80	YML051W	0	0.0282158	0.00258985	0.000579108	no	NA	NA	NA	NA	NA	NA	NA
		MAD2	YJL030W	0	0.0281958	0.00285348	0.000638058	no	NA	NA	NA	NA	NA	NA	NA
		RHB1	YCR027C	0	0.0281792	0.00377203	0.000843451	no	NA	NA	NA	NA	NA	NA	NA
		QNS1	YHR074W	0	0.0281396	0.00201496	0.000450559	no	NA	NA	NA	NA	NA	NA	NA
		PEP4	YPL154C	0	0.0281392	0.00351938	0.000786958	no	NA	NA	NA	NA	NA	NA	NA
		DDC1	YPL194W	0	0.0281318	0.00411647	0.00092047	no	NA	NA	NA	NA	NA	NA	NA
		TOM20	YGR082W	0	0.028073	0.00263312	0.000588783	no	NA	NA	NA	NA	NA	NA	NA
		BLM10	YFL006W	0	0.0280713	0.0030507	0.000682157	no	NA	NA	NA	NA	NA	NA	NA
		NUP53	YMR153W	0	0.02806	0.00354256	0.000792139	no	NA	NA	NA	NA	NA	NA	NA
		NCP1	YHR042W	0	0.0280445	0.00234066	0.000523388	no	NA	NA	NA	NA	NA	NA	NA
		ROX3	YBL093C	0	0.0280227	0.00397388	0.000888587	no	NA	NA	NA	NA	NA	NA	NA
		HUB1	YNR032C	0	0.0279779	0.00233386	0.000521867	no	NA	NA	NA	NA	NA	NA	NA
		PMC1	YGL006W	0	0.0279704	0.00348645	0.000779594	no	NA	NA	NA	NA	NA	NA	NA
		MRP51	YPL118W	0	0.0279563	0.00220713	0.000493528	yes	background control	0.991797	0.784763	NA	NA	NA	NA
		GPA2	YER020W	0	0.0279539	0.00200999	0.000449446	no	NA	NA	NA	NA	NA	NA	NA
		RPS24A	YER074W	-0.096	0.0279378	0.00715657	0.00160026	no	NA	NA	NA	NA	NA	NA	NA
		UBC1	YDR177W	0	0.0279318	0.0025695	0.000574557	no	NA	NA	NA	NA	NA	NA	NA
		MUP1	YGR055W	0	0.027931	0.00262146	0.000586177	no	NA	NA	NA	NA	NA	NA	NA
		TMA20	YER007C	0	0.0279283	0.00187645	0.000419588	no	NA	NA	NA	NA	NA	NA	NA
		RGR1	YLR071C	0	0.0279221	0.00345661	0.000772922	no	NA	NA	NA	NA	NA	NA	NA
		MRPL20	YKR085C	0	0.0279186	0.00285911	0.000639316	no	NA	NA	NA	NA	NA	NA	NA
		MOB1	YIL106W	0	0.0279038	0.00690848	0.00154478	no	NA	NA	NA	NA	NA	NA	NA
		MRPL17	YNL252C	0	0.0278676	0.0020449	0.000457253	no	NA	NA	NA	NA	NA	NA	NA
		BGL2	YGR282C	0	0.0278467	0.00301488	0.000674147	no	NA	NA	NA	NA	NA	NA	NA
		MRS6	YOR370C	0	0.0278364	0.00216079	0.000483168	no	NA	NA	NA	NA	NA	NA	NA
		ZDS1	YMR273C	0	0.027793	0.0031565	0.000705816	no	NA	NA	NA	NA	NA	NA	NA
		ARP8	YOR141C	0	0.02779	0.0034302	0.000767017	no	NA	NA	NA	NA	NA	NA	NA
		ISW2	YOR304W	0	0.0277728	0.0054415	0.00121676	no	NA	NA	NA	NA	NA	NA	NA
		RSM27	YGR215W	0	0.0277162	0.00330373	0.000738737	no	NA	NA	NA	NA	NA	NA	NA
		CYC8	YBR112C	0	0.0277126	0.00245549	0.000549064	no	NA	NA	NA	NA	NA	NA	NA
		MAS1	YLR163C	0	0.0277033	0.00183348	0.000409978	no	NA	NA	NA	NA	NA	NA	NA
		RSM23	YGL129C	0	0.0276899	0.00366731	0.000820035	no	NA	NA	NA	NA	NA	NA	NA
		TRM112	YNR046W	0	0.0276542	0.00188197	0.000420822	no	NA	NA	NA	NA	NA	NA	NA
		SYP1	YCR029C	0	0.0276503	0.00427544	0.000956018	no	NA	NA	NA	NA	NA	NA	NA
		PTC6	YCR079W	0	0.027649	0.00238875	0.000534141	no	NA	NA	NA	NA	NA	NA	NA
		FMP48	YGR052W	0	0.0275917	0.00289376	0.000647065	no	NA	NA	NA	NA	NA	NA	NA
		LSB3	YFR024C	0	0.0275551	0.00474612	0.00106126	no	NA	NA	NA	NA	NA	NA	NA
		ERO1	YML130C	0	0.0275459	0.0018773	0.000419777	no	NA	NA	NA	NA	NA	NA	NA
		SMD1	YGR074W	0	0.0275441	0.00324629	0.000725893	no	NA	NA	NA	NA	NA	NA	NA
		SGE1	YPR198W	0	0.0275356	0.00213795	0.00047806	no	NA	NA	NA	NA	NA	NA	NA
		SUM1	YDR310C	0	0.0275163	0.00283763	0.000634513	no	NA	NA	NA	NA	NA	NA	NA
		SSN2	YDR443C	0	0.0274787	0.00290817	0.000650286	no	NA	NA	NA	NA	NA	NA	NA
		SLU7	YDR088C	0	0.0274506	0.00201384	0.000450309	no	NA	NA	NA	NA	NA	NA	NA
		ATG12	YBR217W	0	0.0274339	0.00346319	0.000774392	no	NA	NA	NA	NA	NA	NA	NA
		JIP5	YPR169W	0	0.0274336	0.0018455	0.000412666	no	NA	NA	NA	NA	NA	NA	NA
		YSA1	YBR111C	0	0.0274332	0.00158668	0.000354792	no	NA	NA	NA	NA	NA	NA	NA
		PAP1	YKR002W	0	0.0274318	0.00216627	0.000484392	no	NA	NA	NA	NA	NA	NA	NA
		LYS21	YDL131W	0	0.0274101	0.00358241	0.000801052	no	NA	NA	NA	NA	NA	NA	NA
		RFA1	YAR007C	0	0.0274033	0.00330132	0.000738198	no	NA	NA	NA	NA	NA	NA	NA
		RIM13	YMR154C	0	0.0273531	0.00415011	0.000927992	no	NA	NA	NA	NA	NA	NA	NA
		COX10	YPL172C	0	0.0272471	0.00427247	0.000955354	no	NA	NA	NA	NA	NA	NA	NA
		CAT5	YOR125C	0	0.0272396	0.00170477	0.000381198	no	NA	NA	NA	NA	NA	NA	NA
		SRP68	YPL243W	0	0.0272391	0.00264858	0.000592241	no	NA	NA	NA	NA	NA	NA	NA
		LCP5	YER127W	0	0.0271672	0.00246929	0.00055215	no	NA	NA	NA	NA	NA	NA	NA
		MVP1	YMR004W	0	0.0271605	0.00328106	0.000733668	no	NA	NA	NA	NA	NA	NA	NA
		GAL83	YER027C	0	0.0271603	0.00199143	0.000445297	no	NA	NA	NA	NA	NA	NA	NA
		RPC53	YDL150W	0	0.0271529	0.00176219	0.000394037	no	NA	NA	NA	NA	NA	NA	NA
		BDH1	YAL060W	0	0.0271061	0.00214793	0.000480292	no	NA	NA	NA	NA	NA	NA	NA
		ECO1	YFR027W	0	0.0270977	0.00306112	0.000684487	no	NA	NA	NA	NA	NA	NA	NA
		PFS2	YNL317W	0	0.0270938	0.00332423	0.00074332	no	NA	NA	NA	NA	NA	NA	NA
		LAP4	YKL103C	0	0.0270866	0.00285243	0.000637823	no	NA	NA	NA	NA	NA	NA	NA
		KAR2	YJL034W	0	0.027049	0.00380377	0.000850548	no	NA	NA	NA	NA	NA	NA	NA
		MTG2	YHR168W	-0.072	0.0269906	0.00514011	0.00114936	no	NA	NA	NA	NA	NA	NA	NA
		LCB4	YOR171C	0	0.0269577	0.00207505	0.000463996	no	NA	NA	NA	NA	NA	NA	NA
		MRPL6	YHR147C	0	0.0269379	0.00205774	0.000460125	no	NA	NA	NA	NA	NA	NA	NA
		MDR1	YGR100W	0	0.0269246	0.00166178	0.000371585	no	NA	NA	NA	NA	NA	NA	NA
		PRP22	YER013W	0	0.0269148	0.00329399	0.000736559	no	NA	NA	NA	NA	NA	NA	NA
		POL30	YBR088C	0	0.0269061	0.00357186	0.000798692	no	NA	NA	NA	NA	NA	NA	NA
		GRS1	YBR121C	0	0.0268823	0.00319983	0.000715503	no	NA	NA	NA	NA	NA	NA	NA
		TMA17	YDL110C	0	0.0268443	0.00180228	0.000403002	no	NA	NA	NA	NA	NA	NA	NA
		PPH22	YDL188C	0	0.0268071	0.00420596	0.000940481	no	NA	NA	NA	NA	NA	NA	NA
		RFC4	YOL094C	0	0.0267498	0.00237493	0.00053105	no	NA	NA	NA	NA	NA	NA	NA
		CIN4	YMR138W	0	0.0267469	0.00168706	0.000377239	no	NA	NA	NA	NA	NA	NA	NA
		ZWF1	YNL241C	0	0.0267389	0.00247491	0.000553408	no	NA	NA	NA	NA	NA	NA	NA
		CUS1	YMR240C	0	0.0267338	0.00270414	0.000604664	no	NA	NA	NA	NA	NA	NA	NA
		APC2	YLR127C	0	0.0267055	0.00233078	0.000521178	no	NA	NA	NA	NA	NA	NA	NA
		MET30	YIL046W	0	0.0266793	0.00674515	0.00150826	no	NA	NA	NA	NA	NA	NA	NA
		EAP1	YKL204W	0	0.0266256	0.00230579	0.000515591	no	NA	NA	NA	NA	NA	NA	NA
		RAV2	YDR202C	0	0.0266098	0.00227018	0.000507627	no	NA	NA	NA	NA	NA	NA	NA
		PAR32	YDL173W	0	0.0266027	0.00162398	0.000363133	no	NA	NA	NA	NA	NA	NA	NA
		SEC1	YDR164C	0	0.0265839	0.00250036	0.000559097	no	NA	NA	NA	NA	NA	NA	NA
		RRP42	YDL111C	0	0.0265801	0.0027129	0.000606622	no	NA	NA	NA	NA	NA	NA	NA
		MDY2	YOL111C	0	0.0265658	0.00129955	0.000290588	no	NA	NA	NA	NA	NA	NA	NA
		CDC25	YLR310C	0	0.0264956	0.00279822	0.000625701	no	NA	NA	NA	NA	NA	NA	NA
		IML3	YBR107C	0	0.0264391	0.00293302	0.000655842	no	NA	NA	NA	NA	NA	NA	NA
		ABZ1	YNR033W	0	0.0264317	0.00282451	0.00063158	no	NA	NA	NA	NA	NA	NA	NA
		MGM101	YJR144W	0	0.0264132	0.00217832	0.000487086	no	NA	NA	NA	NA	NA	NA	NA
		SHM1	YBR263W	0	0.0264122	0.00339001	0.000758029	no	NA	NA	NA	NA	NA	NA	NA
		UTP11	YKL099C	0	0.026377	0.00182917	0.000409016	no	NA	NA	NA	NA	NA	NA	NA
		ERG5	YMR015C	0	0.0263374	0.00305335	0.000682749	no	NA	NA	NA	NA	NA	NA	NA
		OM45	YIL136W	0	0.026335	0.00519395	0.0011614	no	NA	NA	NA	NA	NA	NA	NA
		MRPL16	YBL038W	0	0.0263026	0.00337388	0.000754422	no	NA	NA	NA	NA	NA	NA	NA
		UBA2	YDR390C	0	0.0262472	0.00182236	0.000407492	no	NA	NA	NA	NA	NA	NA	NA
		CHS3	YBR023C	0	0.0261864	0.00219608	0.00049106	no	NA	NA	NA	NA	NA	NA	NA
		HRK1	YOR267C	0	0.026183	0.00479219	0.00107157	no	NA	NA	NA	NA	NA	NA	NA
		MFT1	YML062C	0	0.0261766	0.00262148	0.000586182	no	NA	NA	NA	NA	NA	NA	NA
		BUD6	YLR319C	0	0.026157	0.00171314	0.00038307	no	NA	NA	NA	NA	NA	NA	NA
		PRO2	YOR323C	0	0.0261466	0.00278365	0.000622442	no	NA	NA	NA	NA	NA	NA	NA
		COX12	YLR038C	0	0.0261452	0.00388043	0.00086769	no	NA	NA	NA	NA	NA	NA	NA
		CSL4	YNL232W	0	0.0260659	0.00197305	0.000441188	no	NA	NA	NA	NA	NA	NA	NA
		ARG3	YJL088W	0	0.0260501	0.00316444	0.000707589	no	NA	NA	NA	NA	NA	NA	NA
		COG4	YPR105C	0	0.0260476	0.00253866	0.000567662	no	NA	NA	NA	NA	NA	NA	NA
		SRB5	YGR104C	0	0.0259922	0.00286586	0.000640825	no	NA	NA	NA	NA	NA	NA	NA
		PIN4	YBL051C	0	0.0259145	0.00190829	0.000426706	no	NA	NA	NA	NA	NA	NA	NA
		NUS1	YDL193W	-0.102	0.0259004	0.00322787	0.000721773	no	NA	NA	NA	NA	NA	NA	NA
		COX7	YMR256C	0	0.0258896	0.00488543	0.00109242	no	NA	NA	NA	NA	NA	NA	NA
		SWI4	YER111C	0	0.025877	0.00396896	0.000887488	no	NA	NA	NA	NA	NA	NA	NA
		MPE1	YKL059C	0	0.0258732	0.00205821	0.000460231	no	NA	NA	NA	NA	NA	NA	NA
		PSD2	YGR170W	0	0.0258429	0.00219288	0.000490344	no	NA	NA	NA	NA	NA	NA	NA
		TRX2	YGR209C	0	0.0258416	0.00468614	0.00104785	no	NA	NA	NA	NA	NA	NA	NA
		CAF20	YOR276W	0	0.0258375	0.00365219	0.000816653	no	NA	NA	NA	NA	NA	NA	NA
		ZRC1	YMR243C	0	0.0258327	0.0015228	0.000340509	no	NA	NA	NA	NA	NA	NA	NA
		VMS1	YDR049W	0	0.025804	0.00276231	0.000617672	no	NA	NA	NA	NA	NA	NA	NA
		YJU2	YKL095W	0	0.0257875	0.00275431	0.000615883	no	NA	NA	NA	NA	NA	NA	NA
		BDF2	YDL070W	0	0.0257545	0.00240627	0.000538058	no	NA	NA	NA	NA	NA	NA	NA
		MRPL25	YGR076C	0	0.0257472	0.00267752	0.000598712	no	NA	NA	NA	NA	NA	NA	NA
		COA1	YIL157C	0	0.0257169	0.003591	0.000802972	no	NA	NA	NA	NA	NA	NA	NA
		NHX1	YDR456W	0	0.0257007	0.00232475	0.00051983	no	NA	NA	NA	NA	NA	NA	NA
		SFH1	YLR321C	0	0.0256775	0.00119999	0.000268325	no	NA	NA	NA	NA	NA	NA	NA
		SRN2	YLR119W	0	0.0256673	0.00357066	0.000798423	no	NA	NA	NA	NA	NA	NA	NA
		DYN2	YDR424C	0	0.0256342	0.00245143	0.000548157	no	NA	NA	NA	NA	NA	NA	NA
		YIP1	YGR172C	0	0.0256128	0.00297657	0.000665582	no	NA	NA	NA	NA	NA	NA	NA
		ITC1	YGL133W	0	0.0256015	0.0028181	0.000630146	no	NA	NA	NA	NA	NA	NA	NA
		DUG1	YFR044C	0	0.0255903	0.00321563	0.000719038	no	NA	NA	NA	NA	NA	NA	NA
		FET5	YFL041W	0	0.02558	0.00188857	0.000422298	no	NA	NA	NA	NA	NA	NA	NA
		PIH1	YHR034C	0	0.0255784	0.00216233	0.000483511	no	NA	NA	NA	NA	NA	NA	NA
		MRP49	YKL167C	0	0.025575	0.0027904	0.000623951	no	NA	NA	NA	NA	NA	NA	NA
		VMA16	YHR026W	0	0.0255643	0.00350711	0.000784214	no	NA	NA	NA	NA	NA	NA	NA
		CDC40	YDR364C	0	0.0255327	0.0028388	0.000634776	no	NA	NA	NA	NA	NA	NA	NA
		PIM1	YBL022C	0	0.0255249	0.00217649	0.000486678	no	NA	NA	NA	NA	NA	NA	NA
		ALD6	YPL061W	0	0.025503	0.00402129	0.000899189	no	NA	NA	NA	NA	NA	NA	NA
		PEP8	YJL053W	0	0.0254628	0.00309745	0.00069261	no	NA	NA	NA	NA	NA	NA	NA
		MAP1	YLR244C	0	0.0254611	0.00330152	0.000738243	no	NA	NA	NA	NA	NA	NA	NA
		FIP1	YJR093C	0	0.0254006	0.00247288	0.000552953	no	NA	NA	NA	NA	NA	NA	NA
		PAM18	YLR008C	0	0.0253992	0.00263249	0.000588642	no	NA	NA	NA	NA	NA	NA	NA
		REG1	YDR028C	0	0.0253959	0.00230453	0.000515308	no	NA	NA	NA	NA	NA	NA	NA
		HUR1	YGL168W	0	0.0253824	0.00587376	0.00131341	no	NA	NA	NA	NA	NA	NA	NA
		IMG1	YCR046C	0	0.0253657	0.00312174	0.000698042	no	NA	NA	NA	NA	NA	NA	NA
		SNX3	YOR357C	0	0.0253235	0.00274187	0.000613101	no	NA	NA	NA	NA	NA	NA	NA
		CTK1	YKL139W	0	0.0252811	0.00265518	0.000593716	no	NA	NA	NA	NA	NA	NA	NA
		MED4	YOR174W	0	0.025249	0.00211571	0.000473088	no	NA	NA	NA	NA	NA	NA	NA
		RIO1	YOR119C	0	0.0252325	0.00256594	0.000573761	no	NA	NA	NA	NA	NA	NA	NA
		NUP42	YDR192C	0	0.0252297	0.00255967	0.00057236	no	NA	NA	NA	NA	NA	NA	NA
		MCM4	YPR019W	0	0.025161	0.00257965	0.000576826	no	NA	NA	NA	NA	NA	NA	NA
		PRP21	YJL203W	0	0.0251379	0.00262078	0.000586025	no	NA	NA	NA	NA	NA	NA	NA
		ORC2	YBR060C	0	0.0251134	0.00218336	0.000488214	no	NA	NA	NA	NA	NA	NA	NA
		NNF1	YJR112W	0	0.0251119	0.00228551	0.000511055	no	NA	NA	NA	NA	NA	NA	NA
		IES3	YLR052W	0	0.0250999	0.00286785	0.000641271	no	NA	NA	NA	NA	NA	NA	NA
		FEN1	YCR034W	0	0.0250735	0.00216434	0.000483962	no	NA	NA	NA	NA	NA	NA	NA
		PDE2	YOR360C	0	0.0250381	0.00384084	0.000858839	no	NA	NA	NA	NA	NA	NA	NA
		HDA2	YDR295C	0	0.0250181	0.00261304	0.000584294	no	NA	NA	NA	NA	NA	NA	NA
		MTR3	YGR158C	-0.04	0.0249866	0.00331409	0.000741054	no	NA	NA	NA	NA	NA	NA	NA
		LCB1	YMR296C	0	0.0249406	0.00209687	0.000468875	no	NA	NA	NA	NA	NA	NA	NA
		GAL10	YBR019C	0	0.0249357	0.00156871	0.000350774	no	NA	NA	NA	NA	NA	NA	NA
		KRE28	YDR532C	0	0.0249189	0.00280811	0.000627912	no	NA	NA	NA	NA	NA	NA	NA
		VPS60	YDR486C	0	0.0248942	0.00170594	0.000381459	no	NA	NA	NA	NA	NA	NA	NA
		SMM1	YNR015W	0	0.024875	0.00258614	0.000578278	no	NA	NA	NA	NA	NA	NA	NA
		PIS1	YPR113W	0	0.0248486	0.0027707	0.000619548	no	NA	NA	NA	NA	NA	NA	NA
		RPC25	YKL144C	0	0.0248279	0.00257758	0.000576363	no	NA	NA	NA	NA	NA	NA	NA
		DOG1	YHR044C	0	0.0248221	0.00283946	0.000634924	no	NA	NA	NA	NA	NA	NA	NA
		IPI1	YHR085W	0	0.0247979	0.00264943	0.000592431	no	NA	NA	NA	NA	NA	NA	NA
		MET12	YPL023C	0	0.0247846	0.00171973	0.000384544	no	NA	NA	NA	NA	NA	NA	NA
		VID30	YGL227W	0	0.0247188	0.00145226	0.000324735	no	NA	NA	NA	NA	NA	NA	NA
		POP2	YNR052C	0	0.0246842	0.0034727	0.00077652	no	NA	NA	NA	NA	NA	NA	NA
		FAR7	YFR008W	0	0.0246837	0.00252166	0.00056386	no	NA	NA	NA	NA	NA	NA	NA
		MCR1	YKL150W	0	0.0246414	0.00237523	0.000531118	no	NA	NA	NA	NA	NA	NA	NA
		BNA1	YJR025C	0	0.0245998	0.00158363	0.000354112	no	NA	NA	NA	NA	NA	NA	NA
		MRPL24	YMR193W	0	0.0245835	0.00190709	0.000426437	no	NA	NA	NA	NA	NA	NA	NA
		MDM10	YAL010C	0	0.0245052	0.00543374	0.00121502	no	NA	NA	NA	NA	NA	NA	NA
		ERV29	YGR284C	0	0.0244761	0.00274621	0.000614072	no	NA	NA	NA	NA	NA	NA	NA
		SUR2	YDR297W	0	0.0244595	0.00170779	0.000381873	no	NA	NA	NA	NA	NA	NA	NA
		QCR6	YFR033C	0	0.0244136	0.00208289	0.000465749	no	NA	NA	NA	NA	NA	NA	NA
		HXK1	YFR053C	0	0.0244029	0.00309093	0.000691153	no	NA	NA	NA	NA	NA	NA	NA
		FMP41	YNL168C	0	0.024398	0.00141385	0.000316147	no	NA	NA	NA	NA	NA	NA	NA
		VPS55	YJR044C	0	0.0243972	0.00171171	0.00038275	no	NA	NA	NA	NA	NA	NA	NA
		SCM3	YDL139C	0	0.024394	0.00197437	0.000441482	no	NA	NA	NA	NA	NA	NA	NA
		PCK1	YKR097W	0	0.024392	0.00400626	0.000895827	no	NA	NA	NA	NA	NA	NA	NA
		IGO1	YNL157W	0	0.0243915	0.00427337	0.000955555	no	NA	NA	NA	NA	NA	NA	NA
		MRPL27	YBR282W	0	0.0242753	0.00157888	0.000353048	no	NA	NA	NA	NA	NA	NA	NA
		RSA3	YLR221C	0	0.0242329	0.00141068	0.000315437	no	NA	NA	NA	NA	NA	NA	NA
		GSP2	YOR185C	0	0.0242078	0.00356857	0.000797957	no	NA	NA	NA	NA	NA	NA	NA
		RSC1	YGR056W	0	0.0241937	0.00343631	0.000768382	no	NA	NA	NA	NA	NA	NA	NA
		FAP7	YDL166C	0	0.024145	0.00205199	0.000458838	no	NA	NA	NA	NA	NA	NA	NA
		CLG1	YGL215W	0	0.0241449	0.00237873	0.000531901	no	NA	NA	NA	NA	NA	NA	NA
		MDM12	YOL009C	0	0.0241085	0.0027985	0.000625765	no	NA	NA	NA	NA	NA	NA	NA
		SGT1	YOR057W	0	0.0241045	0.00234903	0.000525259	no	NA	NA	NA	NA	NA	NA	NA
		YPD1	YDL235C	0	0.0241019	0.00274075	0.00061285	no	NA	NA	NA	NA	NA	NA	NA
		ARV1	YLR242C	0	0.0240841	0.00205313	0.000459095	no	NA	NA	NA	NA	NA	NA	NA
		STE4	YOR212W	0	0.0240795	0.00303536	0.000678728	no	NA	NA	NA	NA	NA	NA	NA
		COQ6	YGR255C	-0.04	0.0240761	0.00289595	0.000647555	no	NA	NA	NA	NA	NA	NA	NA
		MET22	YOL064C	0	0.0240659	0.00409648	0.000916001	no	NA	NA	NA	NA	NA	NA	NA
		CTF8	YHR191C	0	0.0240631	0.00420848	0.000941045	no	NA	NA	NA	NA	NA	NA	NA
		VTC4	YJL012C	0	0.0240453	0.00307617	0.000687851	no	NA	NA	NA	NA	NA	NA	NA
		CYB5	YNL111C	0	0.0240258	0.00201954	0.000451582	no	NA	NA	NA	NA	NA	NA	NA
		MRPL19	YNL185C	0	0.0240154	0.00201416	0.000450381	no	NA	NA	NA	NA	NA	NA	NA
		NGG1	YDR176W	0	0.0239838	0.00222283	0.00049704	no	NA	NA	NA	NA	NA	NA	NA
		LCB2	YDR062W	0	0.0239825	0.00232875	0.000520724	no	NA	NA	NA	NA	NA	NA	NA
		HPA2	YPR193C	0	0.0239521	0.00223702	0.000500213	no	NA	NA	NA	NA	NA	NA	NA
		OST1	YJL002C	0	0.0239404	0.00209923	0.000469402	no	NA	NA	NA	NA	NA	NA	NA
		APQ12	YIL040W	0	0.0239319	0.00608	0.00135953	no	NA	NA	NA	NA	NA	NA	NA
		ARE2	YNR019W	0	0.0239098	0.0016795	0.000375547	no	NA	NA	NA	NA	NA	NA	NA
		AIR2	YDL175C	0	0.0238917	0.00276443	0.000618145	no	NA	NA	NA	NA	NA	NA	NA
		SEE1	YIL064W	0	0.0238889	0.00338125	0.00075607	no	NA	NA	NA	NA	NA	NA	NA
		STU2	YLR045C	0	0.0238822	0.00229118	0.000512323	no	NA	NA	NA	NA	NA	NA	NA
		IRR1	YIL026C	0	0.023882	0.00485124	0.00108477	no	NA	NA	NA	NA	NA	NA	NA
		RPS10B	YMR230W	-0.04	0.0238672	0.00358025	0.000800568	no	NA	NA	NA	NA	NA	NA	NA
		SWC5	YBR231C	0	0.0238425	0.00356249	0.000796597	no	NA	NA	NA	NA	NA	NA	NA
		SLC1	YDL052C	0	0.0238204	0.0014372	0.000321369	no	NA	NA	NA	NA	NA	NA	NA
		SMC4	YLR086W	0	0.0238179	0.00170197	0.000380573	no	NA	NA	NA	NA	NA	NA	NA
		SFL1	YOR140W	0	0.0238163	0.00313039	0.000699976	no	NA	NA	NA	NA	NA	NA	NA
		LTV1	YKL143W	0	0.0238154	0.00180086	0.000402684	no	NA	NA	NA	NA	NA	NA	NA
		GRX5	YPL059W	0	0.0238133	0.00170392	0.000381009	no	NA	NA	NA	NA	NA	NA	NA
		EXO84	YBR102C	0	0.0238103	0.00221129	0.000494459	no	NA	NA	NA	NA	NA	NA	NA
		LIP2	YLR239C	0	0.0238011	0.00372248	0.000832371	no	NA	NA	NA	NA	NA	NA	NA
		BST1	YFL025C	0	0.0237974	0.00512671	0.00114637	no	NA	NA	NA	NA	NA	NA	NA
		SRP101	YDR292C	0	0.0237933	0.00197142	0.000440823	no	NA	NA	NA	NA	NA	NA	NA
		PXR1	YGR280C	0	0.0237918	0.00180941	0.000404595	no	NA	NA	NA	NA	NA	NA	NA
		MRD1	YPR112C	0	0.0237669	0.00286679	0.000641034	no	NA	NA	NA	NA	NA	NA	NA
		SVF1	YDR346C	0	0.0237217	0.00183988	0.000411409	no	NA	NA	NA	NA	NA	NA	NA
		EMI1	YDR512C	0	0.0237027	0.00399846	0.000894083	no	NA	NA	NA	NA	NA	NA	NA
		UIP3	YAR027W	0	0.0236962	0.00444542	0.000994026	no	NA	NA	NA	NA	NA	NA	NA
		MDM31	YHR194W	0	0.0236726	0.00209733	0.000468977	no	NA	NA	NA	NA	NA	NA	NA
		MRP10	YDL045W	0	0.0236714	0.00178474	0.000399081	no	NA	NA	NA	NA	NA	NA	NA
		RRP3	YHR065C	0	0.0236141	0.00134128	0.000299918	no	NA	NA	NA	NA	NA	NA	NA
		SHQ1	YIL104C	0	0.0236048	0.00409849	0.000916449	no	NA	NA	NA	NA	NA	NA	NA
		PKH2	YOL100W	0	0.0235974	0.0037644	0.000841746	no	NA	NA	NA	NA	NA	NA	NA
		RTT106	YNL206C	0	0.0235818	0.00220994	0.000494157	no	NA	NA	NA	NA	NA	NA	NA
		MRPL4	YLR439W	0	0.0235282	0.00244028	0.000545663	no	NA	NA	NA	NA	NA	NA	NA
		DDI1	YER143W	0	0.0234378	0.00293144	0.00065549	no	NA	NA	NA	NA	NA	NA	NA
		APC5	YOR249C	0	0.0234272	0.00214971	0.00048069	no	NA	NA	NA	NA	NA	NA	NA
		POL1	YNL102W	0	0.0234247	0.00227965	0.000509745	no	NA	NA	NA	NA	NA	NA	NA
		PEP5	YMR231W	0	0.0234204	0.00164767	0.000368431	no	NA	NA	NA	NA	NA	NA	NA
		YLH47	YPR125W	0	0.0234053	0.00312878	0.000699617	no	NA	NA	NA	NA	NA	NA	NA
		ASE1	YOR058C	0	0.0233992	0.00410879	0.000918753	no	NA	NA	NA	NA	NA	NA	NA
		YND1	YER005W	0	0.0233906	0.00298118	0.000666613	no	NA	NA	NA	NA	NA	NA	NA
		NDC1	YML031W	-0.053	0.0233846	0.0034628	0.000774305	no	NA	NA	NA	NA	NA	NA	NA
		DAD2	YKR083C	0	0.0233191	0.00197726	0.000442128	no	NA	NA	NA	NA	NA	NA	NA
		SSH1	YBR283C	0	0.0232904	0.00208824	0.000466945	no	NA	NA	NA	NA	NA	NA	NA
		RER1	YCL001W	0	0.0232594	0.00297908	0.000666143	no	NA	NA	NA	NA	NA	NA	NA
		PEX3	YDR329C	0	0.0232437	0.00175163	0.000391677	no	NA	NA	NA	NA	NA	NA	NA
		MAK11	YKL021C	0	0.0232436	0.00273756	0.000612137	no	NA	NA	NA	NA	NA	NA	NA
		GCD2	YGR083C	0	0.0232309	0.00184362	0.000412247	no	NA	NA	NA	NA	NA	NA	NA
		RSM24	YDR175C	0	0.0231954	0.00260809	0.000583186	no	NA	NA	NA	NA	NA	NA	NA
		BCP1	YDR361C	0	0.0231909	0.00112544	0.000251655	no	NA	NA	NA	NA	NA	NA	NA
		CBP3	YPL215W	0	0.0231371	0.00171659	0.000383842	no	NA	NA	NA	NA	NA	NA	NA
		VPS75	YNL246W	0	0.0231368	0.0024934	0.000557542	no	NA	NA	NA	NA	NA	NA	NA
		ABD1	YBR236C	-0.022	0.0230681	0.00313563	0.000701149	no	NA	NA	NA	NA	NA	NA	NA
		HIS7	YBR248C	0	0.0230597	0.00207654	0.000464327	no	NA	NA	NA	NA	NA	NA	NA
		CPR5	YDR304C	0	0.0230398	0.00310042	0.000693276	no	NA	NA	NA	NA	NA	NA	NA
		SEC9	YGR009C	0	0.0230378	0.00204604	0.000457508	no	NA	NA	NA	NA	NA	NA	NA
		RSC9	YML127W	0	0.0230007	0.00281604	0.000629686	yes	background control	0.969144	0.156712	NA	NA	NA	NA
		MED11	YMR112C	0	0.022981	0.00178005	0.000398032	no	NA	NA	NA	NA	NA	NA	NA
		MRPL15	YLR312W	0	0.0229725	0.00304268	0.000680363	no	NA	NA	NA	NA	NA	NA	NA
		RSM19	YNR037C	0	0.0229626	0.00278665	0.000623114	no	NA	NA	NA	NA	NA	NA	NA
		UFD1	YGR048W	0	0.0229565	0.00235279	0.000526099	no	NA	NA	NA	NA	NA	NA	NA
		HLJ1	YMR161W	0	0.0229275	0.0031377	0.00070161	no	NA	NA	NA	NA	NA	NA	NA
		HTB2	YBL002W	0	0.0229148	0.00275574	0.000616202	no	NA	NA	NA	NA	NA	NA	NA
		CEF1	YMR213W	0	0.0228889	0.00254342	0.000568727	no	NA	NA	NA	NA	NA	NA	NA
		RBG1	YAL036C	0	0.0228872	0.0031742	0.000709772	no	NA	NA	NA	NA	NA	NA	NA
		RIB3	YDR487C	0	0.0228766	0.00239672	0.000535923	no	NA	NA	NA	NA	NA	NA	NA
		COA4	YLR218C	0	0.0228444	0.00183743	0.000410863	no	NA	NA	NA	NA	NA	NA	NA
		NAT3	YPR131C	-0.068	0.0228196	0.00341244	0.000763044	no	NA	NA	NA	NA	NA	NA	NA
		MDL1	YLR188W	0	0.0228188	0.00259303	0.00057982	no	NA	NA	NA	NA	NA	NA	NA
		ATG21	YPL100W	0	0.0227595	0.00209471	0.000468392	no	NA	NA	NA	NA	NA	NA	NA
		MIA40	YKL195W	0	0.0227298	0.00253071	0.000565884	no	NA	NA	NA	NA	NA	NA	NA
		STT4	YLR305C	0	0.0226913	0.00162167	0.000362616	no	NA	NA	NA	NA	NA	NA	NA
		NBP35	YGL091C	0	0.0226837	0.00163833	0.000366342	no	NA	NA	NA	NA	NA	NA	NA
		PBP4	YDL053C	0	0.0226585	0.00311932	0.000697501	no	NA	NA	NA	NA	NA	NA	NA
		CYC2	YOR037W	0	0.0226341	0.00268604	0.000600617	no	NA	NA	NA	NA	NA	NA	NA
		TAP42	YMR028W	0	0.0226205	0.00164147	0.000367044	no	NA	NA	NA	NA	NA	NA	NA
		PRP39	YML046W	0	0.0226104	0.0023242	0.000519707	no	NA	NA	NA	NA	NA	NA	NA
		NOT3	YIL038C	0	0.0225735	0.00594245	0.00132877	no	NA	NA	NA	NA	NA	NA	NA
		MSS51	YLR203C	0	0.0225556	0.00323852	0.000724155	no	NA	NA	NA	NA	NA	NA	NA
		NPR2	YEL062W	0	0.0225488	0.00197066	0.000440652	no	NA	NA	NA	NA	NA	NA	NA
		RPB9	YGL070C	0	0.0225435	0.00353566	0.000790598	no	NA	NA	NA	NA	NA	NA	NA
		GON7	YJL184W	0	0.0225388	0.0018411	0.000411682	no	NA	NA	NA	NA	NA	NA	NA
		NAS2	YIL007C	0	0.0225158	0.00315987	0.000706568	no	NA	NA	NA	NA	NA	NA	NA
		BUD13	YGL174W	0	0.0224913	0.00255342	0.000570962	no	NA	NA	NA	NA	NA	NA	NA
		RXT2	YBR095C	0	0.022453	0.00186204	0.000416365	no	NA	NA	NA	NA	NA	NA	NA
		SPR3	YGR059W	0	0.0224387	0.00174908	0.000391106	no	NA	NA	NA	NA	NA	NA	NA
		NUT2	YPR168W	0	0.0224364	0.00244631	0.000547012	no	NA	NA	NA	NA	NA	NA	NA
		MCX1	YBR227C	0	0.0224248	0.00156426	0.000349778	no	NA	NA	NA	NA	NA	NA	NA
		BCS1	YDR375C	0	0.0224239	0.00263267	0.000588682	no	NA	NA	NA	NA	NA	NA	NA
		DRE2	YKR071C	0	0.0224087	0.00154183	0.000344765	no	NA	NA	NA	NA	NA	NA	NA
		MMS2	YGL087C	0	0.0224011	0.00232478	0.000519836	no	NA	NA	NA	NA	NA	NA	NA
		IST1	YNL265C	0	0.0223962	0.00284038	0.000635129	no	NA	NA	NA	NA	NA	NA	NA
		PMI40	YER003C	0	0.0223883	0.00248362	0.000555354	no	NA	NA	NA	NA	NA	NA	NA
		HSH49	YOR319W	0	0.0223259	0.00276586	0.000618465	no	NA	NA	NA	NA	NA	NA	NA
		MVD1	YNR043W	0	0.0223227	0.00220743	0.000493596	no	NA	NA	NA	NA	NA	NA	NA
		SFT1	YKL006C	0	0.0223168	0.00190993	0.000427072	no	NA	NA	NA	NA	NA	NA	NA
		HNM1	YGL077C	0	0.0223064	0.00258513	0.000578053	no	NA	NA	NA	NA	NA	NA	NA
		SNF12	YNR023W	0	0.0223041	0.00204213	0.000456634	no	NA	NA	NA	NA	NA	NA	NA
		SRP72	YPL210C	0	0.0222807	0.00172344	0.000385374	no	NA	NA	NA	NA	NA	NA	NA
		HSV2	YGR223C	0	0.0222305	0.00169579	0.00037919	no	NA	NA	NA	NA	NA	NA	NA
		SEC16	YPL085W	0	0.0221663	0.00245517	0.000548992	no	NA	NA	NA	NA	NA	NA	NA
		LCB5	YLR260W	0	0.022151	0.0029976	0.000670284	no	NA	NA	NA	NA	NA	NA	NA
		MRL1	YPR079W	0	0.022114	0.00228773	0.000511553	no	NA	NA	NA	NA	NA	NA	NA
		TSR2	YLR435W	0	0.0221139	0.00200339	0.000447971	no	NA	NA	NA	NA	NA	NA	NA
		ALG1	YBR110W	0	0.0220852	0.00211861	0.000473736	no	NA	NA	NA	NA	NA	NA	NA
		SDC1	YDR469W	0	0.0220537	0.00249618	0.000558163	no	NA	NA	NA	NA	NA	NA	NA
		CTF18	YMR078C	0	0.0220486	0.0032674	0.000730612	no	NA	NA	NA	NA	NA	NA	NA
		APA1	YCL050C	0	0.0220399	0.00343845	0.000768861	no	NA	NA	NA	NA	NA	NA	NA
		PDR17	YNL264C	0	0.0219899	0.00191493	0.000428191	no	NA	NA	NA	NA	NA	NA	NA
		YKU70	YMR284W	0	0.0219881	0.00234855	0.000525153	no	NA	NA	NA	NA	NA	NA	NA
		MRC1	YCL060C	0	0.0219711	0.00306054	0.000684357	no	NA	NA	NA	NA	NA	NA	NA
		SLM3	YDL033C	0	0.0219561	0.00280274	0.000626711	no	NA	NA	NA	NA	NA	NA	NA
		RSC3	YDR303C	0	0.0219352	0.0031266	0.000699129	no	NA	NA	NA	NA	NA	NA	NA
		ELM1	YKL048C	0	0.0219294	0.00473787	0.00105942	no	NA	NA	NA	NA	NA	NA	NA
		PRS5	YOL061W	0	0.0218698	0.00271836	0.000607844	no	NA	NA	NA	NA	NA	NA	NA
		RFC5	YBR087W	0	0.0218613	0.00204959	0.000458302	no	NA	NA	NA	NA	NA	NA	NA
		APS3	YJL024C	0	0.0218362	0.00135424	0.000302818	yes	background control	0.987316	0.604631	NA	NA	NA	NA
		ERG24	YNL280C	0	0.0218046	0.00188098	0.0004206	no	NA	NA	NA	NA	NA	NA	NA
		GYP6	YJL044C	0	0.0217781	0.00350766	0.000784336	no	NA	NA	NA	NA	NA	NA	NA
		OPI1	YHL020C	0	0.021774	0.00272898	0.000610218	no	NA	NA	NA	NA	NA	NA	NA
		PCS60	YBR222C	0	0.0217633	0.001366	0.000305447	no	NA	NA	NA	NA	NA	NA	NA
		APC11	YDL008W	0	0.0217598	0.00277413	0.000620315	no	NA	NA	NA	NA	NA	NA	NA
		RAD24	YER173W	0	0.0217583	0.00208389	0.000465973	no	NA	NA	NA	NA	NA	NA	NA
		LEU9	YOR108W	0	0.0217457	0.00146625	0.000327864	no	NA	NA	NA	NA	NA	NA	NA
		PET122	YER153C	0	0.0216874	0.00256813	0.000574251	no	NA	NA	NA	NA	NA	NA	NA
		PEX15	YOL044W	0	0.0216823	0.00155421	0.000347532	no	NA	NA	NA	NA	NA	NA	NA
		CAB3	YKL088W	0	0.021676	0.00240214	0.000537136	no	NA	NA	NA	NA	NA	NA	NA
		KAE1	YKR038C	0	0.0216021	0.00192391	0.0004302	no	NA	NA	NA	NA	NA	NA	NA
		REX4	YOL080C	0	0.0216005	0.00180812	0.000404308	yes	background control	1.00952	0.714501	NA	NA	NA	NA
		PRX1	YBL064C	0	0.0215953	0.00187878	0.000420108	no	NA	NA	NA	NA	NA	NA	NA
		APP1	YNL094W	0	0.0215898	0.00299673	0.00067009	no	NA	NA	NA	NA	NA	NA	NA
		MRN1	YPL184C	0	0.0215642	0.00313223	0.000700388	no	NA	NA	NA	NA	NA	NA	NA
		DIG1	YPL049C	0	0.0215384	0.00327231	0.00073171	no	NA	NA	NA	NA	NA	NA	NA
		EMI2	YDR516C	0	0.0215277	0.00431439	0.000964727	no	NA	NA	NA	NA	NA	NA	NA
		SIS2	YKR072C	0	0.0215236	0.00170135	0.000380433	no	NA	NA	NA	NA	NA	NA	NA
		PEX1	YKL197C	0	0.0215173	0.00225587	0.000504427	no	NA	NA	NA	NA	NA	NA	NA
		CEM1	YER061C	0	0.0214758	0.00466341	0.00104277	no	NA	NA	NA	NA	NA	NA	NA
		AIM27	YKL207W	0	0.0214681	0.00176834	0.000395412	no	NA	NA	NA	NA	NA	NA	NA
		CPR3	YML078W	0	0.0214154	0.00226925	0.000507419	no	NA	NA	NA	NA	NA	NA	NA
		OSH3	YHR073W	0	0.0213997	0.00219017	0.000489737	no	NA	NA	NA	NA	NA	NA	NA
		THG1	YGR024C	0	0.0213919	0.00179405	0.000401162	no	NA	NA	NA	NA	NA	NA	NA
		LAP3	YNL239W	0	0.0213529	0.00239213	0.000534897	no	NA	NA	NA	NA	NA	NA	NA
		COX5A	YNL052W	0	0.021307	0.00244414	0.000546527	no	NA	NA	NA	NA	NA	NA	NA
		SPC110	YDR356W	0	0.0212941	0.00227214	0.000508066	no	NA	NA	NA	NA	NA	NA	NA
		SYF1	YDR416W	0	0.0212924	0.00254721	0.000569574	no	NA	NA	NA	NA	NA	NA	NA
		GAL11	YOL051W	0	0.0212893	0.00215419	0.000481691	no	NA	NA	NA	NA	NA	NA	NA
		MRPS18	YNL306W	0	0.0212821	0.00199286	0.000445618	no	NA	NA	NA	NA	NA	NA	NA
		RAD57	YDR004W	0	0.0212413	0.00163649	0.000365931	no	NA	NA	NA	NA	NA	NA	NA
		ECM1	YAL059W	0	0.0212234	0.00151487	0.000338734	no	NA	NA	NA	NA	NA	NA	NA
		ATG32	YIL146C	0	0.0212228	0.00298067	0.000666499	no	NA	NA	NA	NA	NA	NA	NA
		CLB3	YDL155W	0	0.0212136	0.00320347	0.000716317	no	NA	NA	NA	NA	NA	NA	NA
		SAT4	YCR008W	0	0.0211685	0.00292324	0.000653657	no	NA	NA	NA	NA	NA	NA	NA
		SSL1	YLR005W	0	0.0211637	0.00178595	0.000399351	no	NA	NA	NA	NA	NA	NA	NA
		PUF3	YLL013C	0	0.0211598	0.00280023	0.00062615	no	NA	NA	NA	NA	NA	NA	NA
		URB2	YJR041C	0	0.0211503	0.00160646	0.000359216	no	NA	NA	NA	NA	NA	NA	NA
		NAS6	YGR232W	0	0.021124	0.00325283	0.000727355	no	NA	NA	NA	NA	NA	NA	NA
		CMK2	YOL016C	0	0.0210235	0.00286666	0.000641006	no	NA	NA	NA	NA	NA	NA	NA
		PSP2	YML017W	0	0.0210149	0.00150373	0.000336245	no	NA	NA	NA	NA	NA	NA	NA
		DOA4	YDR069C	0	0.0210069	0.00219674	0.000491207	no	NA	NA	NA	NA	NA	NA	NA
		RPS14B	YJL191W	0	0.0210023	0.00480763	0.00107502	no	NA	NA	NA	NA	NA	NA	NA
		BOI1	YBL085W	0	0.0209908	0.00288188	0.000644408	no	NA	NA	NA	NA	NA	NA	NA
		YCK3	YER123W	0	0.0209663	0.00173229	0.000387351	no	NA	NA	NA	NA	NA	NA	NA
		QDR1	YIL120W	0	0.0209285	0.00345749	0.000773119	no	NA	NA	NA	NA	NA	NA	NA
		ERG4	YGL012W	0	0.0209275	0.00222587	0.00049772	no	NA	NA	NA	NA	NA	NA	NA
		TFB3	YDR460W	0	0.0209232	0.00179142	0.000400573	no	NA	NA	NA	NA	NA	NA	NA
		AIM21	YIR003W	0	0.0209147	0.00344426	0.00077016	no	NA	NA	NA	NA	NA	NA	NA
		TAF11	YML015C	0	0.0208877	0.00313519	0.000701051	no	NA	NA	NA	NA	NA	NA	NA
		HGH1	YGR187C	0	0.0208825	0.001388	0.000310366	no	NA	NA	NA	NA	NA	NA	NA
		CDC8	YJR057W	0	0.0208761	0.00169118	0.000378158	no	NA	NA	NA	NA	NA	NA	NA
		VID27	YNL212W	0	0.020857	0.00161459	0.000361034	no	NA	NA	NA	NA	NA	NA	NA
		RMP1	YLR145W	0	0.0208536	0.00194133	0.000434094	no	NA	NA	NA	NA	NA	NA	NA
		AYR1	YIL124W	0	0.020844	0.0027651	0.000618295	no	NA	NA	NA	NA	NA	NA	NA
		MRPL50	YNR022C	0	0.020841	0.00213037	0.000476365	no	NA	NA	NA	NA	NA	NA	NA
		TFC3	YAL001C	0	0.0208378	0.00258208	0.000577372	no	NA	NA	NA	NA	NA	NA	NA
		HSF1	YGL073W	0	0.0208211	0.00199297	0.000445642	no	NA	NA	NA	NA	NA	NA	NA
		RPC11	YDR045C	0	0.0208076	0.00232262	0.000519355	no	NA	NA	NA	NA	NA	NA	NA
		ARF3	YOR094W	0	0.0207824	0.00240117	0.000536919	no	NA	NA	NA	NA	NA	NA	NA
		DCS1	YLR270W	0	0.0207338	0.00229479	0.000513131	no	NA	NA	NA	NA	NA	NA	NA
		URA8	YJR103W	0	0.0207294	0.0016404	0.000366805	no	NA	NA	NA	NA	NA	NA	NA
		KRE11	YGR166W	0	0.0207239	0.00274281	0.00061331	yes	background control	1.01359	0.376367	NA	NA	NA	NA
		MTR2	YKL186C	0	0.0206877	0.00169319	0.000378609	no	NA	NA	NA	NA	NA	NA	NA
		MCA1	YOR197W	0	0.0206638	0.00279253	0.000624428	no	NA	NA	NA	NA	NA	NA	NA
		TAL1	YLR354C	0	0.0206577	0.00444716	0.000994415	yes	background control	0.996265	0.880928	NA	NA	NA	NA
		SPC97	YHR172W	-0.059	0.0206368	0.00296009	0.000661896	no	NA	NA	NA	NA	NA	NA	NA
		PCM1	YEL058W	0	0.0205937	0.00154906	0.00034638	no	NA	NA	NA	NA	NA	NA	NA
		YTH1	YPR107C	0	0.0205367	0.00175218	0.0003918	no	NA	NA	NA	NA	NA	NA	NA
		REV3	YPL167C	0	0.0204864	0.00161375	0.000360846	no	NA	NA	NA	NA	NA	NA	NA
		CHS7	YHR142W	0	0.0204696	0.00309541	0.000692154	no	NA	NA	NA	NA	NA	NA	NA
		POP6	YGR030C	0	0.0204503	0.00213252	0.000476845	no	NA	NA	NA	NA	NA	NA	NA
		TFC1	YBR123C	0	0.0204486	0.00171822	0.000384205	no	NA	NA	NA	NA	NA	NA	NA
		NAT4	YMR069W	0	0.0204346	0.00259936	0.000581236	no	NA	NA	NA	NA	NA	NA	NA
		TOR2	YKL203C	0	0.0204259	0.00272478	0.000609279	no	NA	NA	NA	NA	NA	NA	NA
		ADE3	YGR204W	0	0.020407	0.002042	0.000456605	no	NA	NA	NA	NA	NA	NA	NA
		QRI1	YDL103C	0	0.0203902	0.00194682	0.000435323	no	NA	NA	NA	NA	NA	NA	NA
		HSP104	YLL026W	0	0.0203465	0.00357301	0.00079895	no	NA	NA	NA	NA	NA	NA	NA
		TYR1	YBR166C	0	0.0203355	0.00152191	0.000340309	no	NA	NA	NA	NA	NA	NA	NA
		BUB2	YMR055C	0	0.0203242	0.00127023	0.000284033	no	NA	NA	NA	NA	NA	NA	NA
		HAL9	YOL089C	0	0.0202867	0.0022074	0.000493589	no	NA	NA	NA	NA	NA	NA	NA
		FUN30	YAL019W	0	0.0202567	0.00159852	0.00035744	no	NA	NA	NA	NA	NA	NA	NA
		SPC3	YLR066W	0	0.0202428	0.00169594	0.000379223	no	NA	NA	NA	NA	NA	NA	NA
		HSL7	YBR133C	-0.075	0.0202351	0.00261487	0.000584703	no	NA	NA	NA	NA	NA	NA	NA
		MFA2	YNL145W	0	0.0202232	0.00289894	0.000648223	no	NA	NA	NA	NA	NA	NA	NA
		TOM7	YNL070W	0	0.0202177	0.0024169	0.000540434	no	NA	NA	NA	NA	NA	NA	NA
		HPC2	YBR215W	0	0.0202098	0.00162654	0.000363705	no	NA	NA	NA	NA	NA	NA	NA
		ATG14	YBR128C	0	0.0202071	0.00170855	0.000382043	no	NA	NA	NA	NA	NA	NA	NA
		NHP6B	YBR090C	0	0.0202067	0.00329717	0.000737271	no	NA	NA	NA	NA	NA	NA	NA
		ICE2	YIL090W	0	0.0201902	0.00528381	0.0011815	no	NA	NA	NA	NA	NA	NA	NA
		ATP20	YPR020W	0	0.0201891	0.00164477	0.000367783	no	NA	NA	NA	NA	NA	NA	NA
		NOP8	YOL144W	0	0.0201343	0.00160917	0.000359821	no	NA	NA	NA	NA	NA	NA	NA
		MRPL28	YDR462W	0	0.0200867	0.00241299	0.000539562	no	NA	NA	NA	NA	NA	NA	NA
		PRP9	YDL030W	0	0.0200858	0.00284424	0.000635992	no	NA	NA	NA	NA	NA	NA	NA
		MUB1	YMR100W	0	0.0200615	0.00169839	0.000379771	no	NA	NA	NA	NA	NA	NA	NA
		MSS116	YDR194C	0	0.0200178	0.00182735	0.000408609	no	NA	NA	NA	NA	NA	NA	NA
		DOT1	YDR440W	0	0.0200136	0.00222601	0.000497751	no	NA	NA	NA	NA	NA	NA	NA
		HEK2	YBL032W	0	0.0199968	0.0047783	0.00106846	no	NA	NA	NA	NA	NA	NA	NA
		TFB2	YPL122C	0	0.0199838	0.00126742	0.000283405	no	NA	NA	NA	NA	NA	NA	NA
		RIM101	YHL027W	0	0.0199793	0.00329604	0.000737017	no	NA	NA	NA	NA	NA	NA	NA
		CAB2	YIL083C	0	0.0199774	0.00265756	0.000594248	no	NA	NA	NA	NA	NA	NA	NA
		VPS30	YPL120W	0	0.0199745	0.00235266	0.000526071	no	NA	NA	NA	NA	NA	NA	NA
		JID1	YPR061C	0	0.0199686	0.00284517	0.0006362	no	NA	NA	NA	NA	NA	NA	NA
		VPS53	YJL029C	0	0.0199669	0.00140496	0.000314158	no	NA	NA	NA	NA	NA	NA	NA
		SWE1	YJL187C	0	0.0199546	0.00330463	0.000738938	no	NA	NA	NA	NA	NA	NA	NA
		SNO4	YMR322C	0	0.0199545	0.00290589	0.000649777	no	NA	NA	NA	NA	NA	NA	NA
		PMT2	YAL023C	0	0.0199177	0.00193028	0.000431623	no	NA	NA	NA	NA	NA	NA	NA
		PDS5	YMR076C	0	0.0199105	0.00198871	0.00044469	no	NA	NA	NA	NA	NA	NA	NA
		GID8	YMR135C	0	0.0199103	0.00164366	0.000367533	no	NA	NA	NA	NA	NA	NA	NA
		BRF1	YGR246C	0	0.0199041	0.00193739	0.000433213	no	NA	NA	NA	NA	NA	NA	NA
		RTT107	YHR154W	0	0.0198939	0.00177565	0.000397048	no	NA	NA	NA	NA	NA	NA	NA
		NKP2	YLR315W	0	0.0198846	0.00331761	0.000741841	no	NA	NA	NA	NA	NA	NA	NA
		RTT101	YJL047C	0	0.0198812	0.00227968	0.000509752	no	NA	NA	NA	NA	NA	NA	NA
		AVO1	YOL078W	0	0.0198716	0.00199666	0.000446466	no	NA	NA	NA	NA	NA	NA	NA
		SAM37	YMR060C	0	0.0198401	0.00216876	0.000484949	no	NA	NA	NA	NA	NA	NA	NA
		CKS1	YBR135W	0	0.0198355	0.0026266	0.000587325	no	NA	NA	NA	NA	NA	NA	NA
		SEC5	YDR166C	0	0.0198215	0.00146086	0.000326658	no	NA	NA	NA	NA	NA	NA	NA
		IMH1	YLR309C	0	0.0198024	0.0021891	0.000489498	no	NA	NA	NA	NA	NA	NA	NA
		RNH70	YGR276C	0	0.0198021	0.00164626	0.000368115	no	NA	NA	NA	NA	NA	NA	NA
		REF2	YDR195W	0	0.0198005	0.00225488	0.000504208	no	NA	NA	NA	NA	NA	NA	NA
		FTR1	YER145C	0	0.0197997	0.0022175	0.000495848	no	NA	NA	NA	NA	NA	NA	NA
		SEC2	YNL272C	0	0.0197842	0.00250883	0.000560991	no	NA	NA	NA	NA	NA	NA	NA
		PXA1	YPL147W	0	0.0197832	0.00130404	0.000291592	no	NA	NA	NA	NA	NA	NA	NA
		GLE1	YDL207W	0	0.019781	0.00192176	0.000429718	no	NA	NA	NA	NA	NA	NA	NA
		IOC3	YFR013W	0	0.0197644	0.00196996	0.000440496	yes	background control	1.00731	0.784763	NA	NA	NA	NA
		SWI1	YPL016W	0	0.0197142	0.00252463	0.000564525	no	NA	NA	NA	NA	NA	NA	NA
		RAD18	YCR066W	0	0.0197041	0.00254036	0.000568041	no	NA	NA	NA	NA	NA	NA	NA
		AIP1	YMR092C	0	0.0196983	0.00197479	0.000441577	no	NA	NA	NA	NA	NA	NA	NA
		BSP1	YPR171W	0	0.019667	0.0024828	0.00055517	no	NA	NA	NA	NA	NA	NA	NA
		MCM6	YGL201C	0	0.0196424	0.00198007	0.000442756	no	NA	NA	NA	NA	NA	NA	NA
		SMC3	YJL074C	0	0.0196211	0.00234542	0.000524452	no	NA	NA	NA	NA	NA	NA	NA
		PCL1	YNL289W	0	0.0196199	0.00181187	0.000405146	no	NA	NA	NA	NA	NA	NA	NA
		SAS4	YDR181C	0	0.0196107	0.00200424	0.000448161	no	NA	NA	NA	NA	NA	NA	NA
		DAP1	YPL170W	0	0.0195687	0.00154422	0.000345297	no	NA	NA	NA	NA	NA	NA	NA
		NNF2	YGR089W	0	0.0195684	0.00139006	0.000310827	no	NA	NA	NA	NA	NA	NA	NA
		MYO5	YMR109W	0	0.0195547	0.00262127	0.000586135	no	NA	NA	NA	NA	NA	NA	NA
		APM1	YPL259C	0	0.019548	0.00298056	0.000666472	no	NA	NA	NA	NA	NA	NA	NA
		DNA2	YHR164C	0	0.0195425	0.00136427	0.000305059	no	NA	NA	NA	NA	NA	NA	NA
		MSC6	YOR354C	0	0.0195278	0.00301604	0.000674408	no	NA	NA	NA	NA	NA	NA	NA
		VMA10	YHR039C	0	0.0195081	0.00405139	0.000905919	no	NA	NA	NA	NA	NA	NA	NA
		PDX3	YBR035C	0	0.0195061	0.00147469	0.00032975	no	NA	NA	NA	NA	NA	NA	NA
		ENT3	YJR125C	0	0.0194945	0.00112879	0.000252404	no	NA	NA	NA	NA	NA	NA	NA
		ATG18	YFR021W	0	0.0194758	0.00295652	0.000661098	no	NA	NA	NA	NA	NA	NA	NA
		PRP31	YGR091W	0	0.0194744	0.0031397	0.000702057	no	NA	NA	NA	NA	NA	NA	NA
		CDC4	YFL009W	0	0.0194596	0.00248802	0.000556337	no	NA	NA	NA	NA	NA	NA	NA
		FAB1	YFR019W	0	0.0194498	0.00215824	0.000482597	no	NA	NA	NA	NA	NA	NA	NA
		MAK31	YCR020C	0	0.0194464	0.0014068	0.000314569	no	NA	NA	NA	NA	NA	NA	NA
		ISD11	YER048W	0	0.0194436	0.00128561	0.000287472	no	NA	NA	NA	NA	NA	NA	NA
		GEF1	YJR040W	0	0.0194421	0.00181	0.000404727	no	NA	NA	NA	NA	NA	NA	NA
		PRP24	YMR268C	0	0.019315	0.00158309	0.000353989	no	NA	NA	NA	NA	NA	NA	NA
		RIB2	YOL066C	0	0.0192877	0.00117976	0.000263803	no	NA	NA	NA	NA	NA	NA	NA
		FAP1	YNL023C	0	0.0192784	0.00143058	0.000319888	no	NA	NA	NA	NA	NA	NA	NA
		IRA2	YOL081W	0	0.0192671	0.00547579	0.00122442	no	NA	NA	NA	NA	NA	NA	NA
		RTT109	YLL002W	0	0.0191953	0.00207287	0.000463508	no	NA	NA	NA	NA	NA	NA	NA
		MIM1	YOL026C	0	0.0191942	0.00144094	0.000322203	no	NA	NA	NA	NA	NA	NA	NA
		XBP1	YIL101C	0	0.01918	0.00247801	0.000554099	no	NA	NA	NA	NA	NA	NA	NA
		MUD1	YBR119W	0	0.0191673	0.00334357	0.000747644	no	NA	NA	NA	NA	NA	NA	NA
		GPI8	YDR331W	0	0.0191499	0.00296529	0.000663059	no	NA	NA	NA	NA	NA	NA	NA
		SDH4	YDR178W	0	0.019129	0.00146584	0.000327772	no	NA	NA	NA	NA	NA	NA	NA
		FMP52	YER004W	0	0.0190623	0.00166029	0.000371253	no	NA	NA	NA	NA	NA	NA	NA
		ARC19	YKL013C	0	0.0190458	0.0022001	0.000491957	no	NA	NA	NA	NA	NA	NA	NA
		VHS2	YIL135C	0	0.0190131	0.00236008	0.00052773	no	NA	NA	NA	NA	NA	NA	NA
		SLD3	YGL113W	0	0.0189814	0.00148712	0.00033253	no	NA	NA	NA	NA	NA	NA	NA
		TFC4	YGR047C	0	0.0189697	0.00219237	0.000490229	no	NA	NA	NA	NA	NA	NA	NA
		GOT1	YMR292W	0	0.0189356	0.00220435	0.000492909	no	NA	NA	NA	NA	NA	NA	NA
[truncated: 2,564 more rows]

## Sheet: Tested Genes
	The same data as "All Genes", but filtered so that only genes tested experimentally in this work are shown.
	Significant p-values are highlighted in orange.
		geneID	sysName	hiYpdDeutschbauer	meanPostProb	sd	sem	testedThisWork	testedAs	YPD_aucRelWT	pValue	nLim_aucRelWT	nLim_pValue	cLim_aucRelWT	cLim_pValue
		BEM2	YER155C	0	0.766954	0.0872812	0.0195167	yes	candidate	1.01129	0.315213	0.986967	0.461868	0.972124	0.543535
		ASC1	YMR116C	0	0.613648	0.0320787	0.00717301	yes	candidate	1.01659	0.627235	1.00801	0.444557	0.972428	0.242085
		RPL16A	YIL133C	0	0.598225	0.0380782	0.00851455	yes	candidate	1.00742	0.589555	0.999313	0.962142	1.00217	0.995682
		RPL8B	YLL045C	0	0.572575	0.0284326	0.00635773	yes	candidate	0.999436	0.951753	0.995498	0.444557	1.00662	0.975686
		UBI4	YLL039C	0	0.567725	0.0481072	0.0107571	yes	candidate	0.966984	0.053283	0.995502	0.681934	1.0147	0.841068
		RPL8A	YHL033C	0	0.561849	0.0297155	0.00664459	yes	candidate	1.00856	0.697782	1.00842	0.431352	1.05729	0.0682054
		UBP3	YER151C	0	0.522282	0.025892	0.00578962	yes	candidate	1.00267	0.899204	1.0093	0.641648	1.00326	0.975686
		RPS4B	YHR203C	-0.05	0.5156	0.0245149	0.0054817	no	NA	NA	NA	NA	NA	NA	NA
		EFT2	YDR385W	0	0.49201	0.0520142	0.0116307	yes	candidate	1.00364	0.793774	1.01918	0.104095	1.02697	0.543535
		RPP2B	YDR382W	-0.064	0.491525	0.0227441	0.00508573	no	NA	NA	NA	NA	NA	NA	NA
		RPS6B	YBR181C	0	0.484663	0.0227054	0.00507707	yes	candidate	0.907929	0.000830545	0.965424	0.000134824	0.999921	0.995682
		BCY1	YIL033C	0	0.482499	0.0443026	0.00990637	yes	candidate	0.903241	3.86669e-05	0.925312	5.39052e-05	0.873791	0.000352645
		RPS7A	YOR096W	-0.128	0.449701	0.0207862	0.00464793	no	NA	NA	NA	NA	NA	NA	NA
		RPS3	YNL178W	-0.05	0.44436	0.0300487	0.0067191	no	NA	NA	NA	NA	NA	NA	NA
		RPL25	YOL127W	-0.182	0.436181	0.029899	0.00668562	yes	positive control	0.809595	1.83502e-05	NA	NA	NA	NA
		BRE5	YNR051C	0	0.434246	0.026503	0.00592626	yes	candidate	0.947051	0.0147707	0.955718	0.001005	0.96299	0.106726
		RPS19B	YNL302C	0	0.429498	0.0253265	0.00566318	yes	candidate	0.997696	0.899204	0.99106	0.4037	0.959364	0.158926
		RPL3	YOR063W	0	0.425733	0.0407145	0.00910404	yes	candidate	0.996053	0.821376	0.972691	0.158388	0.978358	0.610738
		RPL31A	YDL075W	-0.139	0.423439	0.0292454	0.00653948	no	NA	NA	NA	NA	NA	NA	NA
		PAN1	YIR006C	-0.043	0.415816	0.0734329	0.0164201	no	NA	NA	NA	NA	NA	NA	NA
		RPL21A	YBR191W	-0.091	0.409318	0.0254806	0.00569764	no	NA	NA	NA	NA	NA	NA	NA
		RPL17A	YKL180W	-0.134	0.404513	0.0263902	0.00590103	no	NA	NA	NA	NA	NA	NA	NA
		RPL26B	YGR034W	-0.023	0.401712	0.019264	0.00430757	no	NA	NA	NA	NA	NA	NA	NA
		ADH1	YOL086C	0	0.400405	0.0324814	0.00726307	yes	candidate	0.998204	0.921756	0.992629	0.444557	0.997821	0.975686
		RPS17A	YML024W	-0.038	0.400157	0.0229785	0.00513815	no	NA	NA	NA	NA	NA	NA	NA
		RPL2B	YIL018W	-0.057	0.399706	0.0493202	0.0110283	no	NA	NA	NA	NA	NA	NA	NA
		RPL6A	YML073C	-0.079	0.395821	0.0286461	0.00640547	no	NA	NA	NA	NA	NA	NA	NA
		GCN5	YGR252W	0	0.392945	0.0317169	0.00709212	yes	candidate	0.966443	0.0347341	0.982397	0.444557	0.982385	0.752255
		RPN11	YFR004W	-0.029	0.390928	0.0256833	0.00574295	yes	positive control	0.973961	0.190014	NA	NA	NA	NA
		RPS20	YHL015W	-0.093	0.381669	0.0247761	0.00554011	no	NA	NA	NA	NA	NA	NA	NA
		RPL27A	YHR010W	-0.15	0.379313	0.0231974	0.00518709	no	NA	NA	NA	NA	NA	NA	NA
		ERG6	YML008C	0	0.375889	0.0253685	0.00567258	yes	candidate	0.98956	0.627235	1.00299	0.72047	1.01603	0.840278
		SEC28	YIL076W	0	0.37445	0.0487165	0.0108933	yes	candidate	0.994198	0.697782	0.94788	0.000332987	0.989937	0.823781
		RPL18A	YOL120C	-0.135	0.37309	0.0361758	0.00808916	no	NA	NA	NA	NA	NA	NA	NA
		RPS13	YDR064W	-0.107	0.370557	0.0265112	0.00592809	no	NA	NA	NA	NA	NA	NA	NA
		RPL13B	YMR142C	-0.153	0.364298	0.0209284	0.00467972	no	NA	NA	NA	NA	NA	NA	NA
		RPL28	YGL103W	0	0.363429	0.0343291	0.00767622	yes	candidate	0.99374	0.717785	1.00089	0.991841	1.00031	0.995682
		HOM6	YJR139C	0	0.362506	0.0361132	0.00807516	yes	candidate	1.03533	0.051032	1.00348	0.790564	0.995128	0.957583
		RPS5	YJR123W	-0.154	0.35963	0.0189376	0.00423457	no	NA	NA	NA	NA	NA	NA	NA
		RPB3	YIL021W	-0.083	0.359416	0.0435897	0.00974696	no	NA	NA	NA	NA	NA	NA	NA
		RPS2	YGL123W	-0.058	0.354804	0.0274077	0.00612854	no	NA	NA	NA	NA	NA	NA	NA
		HMO1	YDR174W	0	0.354204	0.018027	0.00403096	yes	candidate	0.993546	0.845822	0.969668	0.0347235	0.991285	0.841068
		PHO23	YNL097C	0	0.351965	0.0592359	0.0132455	yes	candidate	1.03632	0.118432	0.985616	0.158388	0.989365	0.823781
		RPL10	YLR075W	0	0.351792	0.0346743	0.0077534	yes	candidate	0.941572	0.0147707	0.986104	0.104095	0.990149	0.841068
		RPL5	YPL131W	-0.108	0.351621	0.0190105	0.00425087	no	NA	NA	NA	NA	NA	NA	NA
		RPN10	YHR200W	0	0.347969	0.0236406	0.00528621	yes	candidate	0.960819	0.0147707	0.993787	0.431352	1.00157	0.995682
		RPS31	YLR167W	-0.027	0.346401	0.03131	0.00700112	no	NA	NA	NA	NA	NA	NA	NA
		CCT2	YIL142W	-0.113	0.345069	0.0450614	0.010076	no	NA	NA	NA	NA	NA	NA	NA
		RPS11B	YBR048W	-0.027	0.341452	0.0146048	0.00326573	no	NA	NA	NA	NA	NA	NA	NA
		RPS25A	YGR027C	0	0.341405	0.0219327	0.00490429	no	NA	NA	NA	NA	NA	NA	NA
		RPL11B	YGR085C	0	0.340425	0.0394448	0.00882013	no	NA	NA	NA	NA	NA	NA	NA
		RPL16B	YNL069C	-0.113	0.339295	0.0228803	0.0051162	no	NA	NA	NA	NA	NA	NA	NA
		RPS18A	YDR450W	-0.056	0.337876	0.0340719	0.00761871	no	NA	NA	NA	NA	NA	NA	NA
		PAB1	YER165W	-0.036	0.337794	0.021718	0.00485629	no	NA	NA	NA	NA	NA	NA	NA
		LYS1	YIR034C	0	0.337636	0.0828696	0.0185302	no	NA	NA	NA	NA	NA	NA	NA
		TOM70	YNL121C	0	0.332976	0.0247168	0.00552684	no	NA	NA	NA	NA	NA	NA	NA
		PMR1	YGL167C	0	0.332838	0.0434405	0.00971359	no	NA	NA	NA	NA	NA	NA	NA
		RPS22A	YJL190C	0	0.331369	0.0276341	0.00617918	no	NA	NA	NA	NA	NA	NA	NA
		BMH1	YER177W	0	0.33112	0.0163773	0.00366207	no	NA	NA	NA	NA	NA	NA	NA
		RVS161	YCR009C	0	0.32905	0.0154556	0.00345597	no	NA	NA	NA	NA	NA	NA	NA
		RPS1B	YML063W	-0.063	0.32894	0.019189	0.00429079	no	NA	NA	NA	NA	NA	NA	NA
		RPL12B	YDR418W	-0.152	0.328551	0.0219416	0.00490629	no	NA	NA	NA	NA	NA	NA	NA
		RPL35B	YDL136W	-0.034	0.326935	0.0184504	0.00412563	no	NA	NA	NA	NA	NA	NA	NA
		RPL14A	YKL006W	-0.117	0.323605	0.0211209	0.00472278	no	NA	NA	NA	NA	NA	NA	NA
		RPS14A	YCR031C	0	0.32238	0.0281491	0.00629434	no	NA	NA	NA	NA	NA	NA	NA
		RVS167	YDR388W	0	0.320387	0.0148345	0.0033171	no	NA	NA	NA	NA	NA	NA	NA
		KEM1	YGL173C	0	0.320198	0.0211105	0.00472045	no	NA	NA	NA	NA	NA	NA	NA
		RPL30	YGL030W	-0.093	0.317335	0.0134361	0.00300441	no	NA	NA	NA	NA	NA	NA	NA
		RPS15	YOL040C	-0.157	0.317174	0.0233598	0.00522342	no	NA	NA	NA	NA	NA	NA	NA
		CBC2	YPL178W	0	0.314887	0.0222533	0.00497598	no	NA	NA	NA	NA	NA	NA	NA
		SNF1	YDR477W	0	0.31297	0.0164572	0.00367993	no	NA	NA	NA	NA	NA	NA	NA
		SSD1	YDR293C	0	0.312651	0.0294088	0.00657602	yes	background control	1.01643	0.577421	NA	NA	NA	NA
		RPL24A	YGL031C	-0.031	0.312451	0.0225983	0.00505312	no	NA	NA	NA	NA	NA	NA	NA
		RPS1A	YLR441C	-0.024	0.309172	0.0188193	0.00420813	no	NA	NA	NA	NA	NA	NA	NA
		RHR2	YIL053W	0	0.308709	0.0457539	0.0102309	no	NA	NA	NA	NA	NA	NA	NA
		RPL15A	YLR029C	0	0.301438	0.0314194	0.0070256	no	NA	NA	NA	NA	NA	NA	NA
		ZUO1	YGR285C	0	0.298755	0.026047	0.00582429	yes	background control	0.974128	0.209599	NA	NA	NA	NA
		NAB2	YGL122C	0	0.296501	0.0347668	0.00777409	no	NA	NA	NA	NA	NA	NA	NA
		RPP0	YLR340W	0	0.296489	0.0304785	0.0068152	no	NA	NA	NA	NA	NA	NA	NA
		THR4	YCR053W	0	0.296166	0.0399819	0.00894023	no	NA	NA	NA	NA	NA	NA	NA
		NOP56	YLR197W	-0.039	0.294117	0.0179819	0.00402087	no	NA	NA	NA	NA	NA	NA	NA
		ACT1	YFL039C	-0.134	0.28892	0.0226319	0.00506064	no	NA	NA	NA	NA	NA	NA	NA
		SSE1	YPL106C	0	0.288541	0.0181732	0.00406365	no	NA	NA	NA	NA	NA	NA	NA
		RPL1B	YGL135W	0	0.285755	0.0195678	0.00437549	no	NA	NA	NA	NA	NA	NA	NA
		MCK1	YNL307C	0	0.281282	0.0121095	0.00270778	no	NA	NA	NA	NA	NA	NA	NA
		TEF4	YKL081W	0	0.279232	0.0163593	0.00365804	no	NA	NA	NA	NA	NA	NA	NA
		RPS9B	YBR189W	-0.041	0.27872	0.0169062	0.00378034	no	NA	NA	NA	NA	NA	NA	NA
		RPS7B	YNL096C	-0.03	0.27665	0.0246414	0.00550999	no	NA	NA	NA	NA	NA	NA	NA
		GVP36	YIL041W	0	0.276595	0.0327861	0.0073312	no	NA	NA	NA	NA	NA	NA	NA
		RPS6A	YPL090C	-0.048	0.274398	0.0319738	0.00714956	no	NA	NA	NA	NA	NA	NA	NA
		RPS23A	YGR118W	-0.041	0.273312	0.0162366	0.00363061	no	NA	NA	NA	NA	NA	NA	NA
		UBC4	YBR082C	0	0.273277	0.0195562	0.0043729	no	NA	NA	NA	NA	NA	NA	NA
		UBP6	YFR010W	0	0.269175	0.0164823	0.00368556	no	NA	NA	NA	NA	NA	NA	NA
		ARO1	YDR127W	0	0.268109	0.020622	0.00461122	no	NA	NA	NA	NA	NA	NA	NA
		RPL2A	YFR031C	0	0.266394	0.0195337	0.00436787	no	NA	NA	NA	NA	NA	NA	NA
		RPS16B	YDL083C	0	0.265513	0.012843	0.00287178	no	NA	NA	NA	NA	NA	NA	NA
		RPS4A	YJR145C	-0.042	0.263901	0.0315738	0.00706011	no	NA	NA	NA	NA	NA	NA	NA
		HYP2	YEL034W	-0.025	0.262855	0.0211073	0.00471974	no	NA	NA	NA	NA	NA	NA	NA
		GET3	YDL100C	0	0.26027	0.0171556	0.0038361	no	NA	NA	NA	NA	NA	NA	NA
		CSM1	YCR086W	0	0.258677	0.0242575	0.00542413	no	NA	NA	NA	NA	NA	NA	NA
		RPL19B	YBL027W	-0.053	0.258572	0.0173819	0.0038867	no	NA	NA	NA	NA	NA	NA	NA
		RPS11A	YDR025W	-0.061	0.258185	0.0286734	0.00641157	no	NA	NA	NA	NA	NA	NA	NA
		RPL6B	YLR448W	-0.05	0.257204	0.0182087	0.00407159	no	NA	NA	NA	NA	NA	NA	NA
		YDJ1	YNL064C	0	0.25638	0.0160539	0.00358975	no	NA	NA	NA	NA	NA	NA	NA
		RPL33A	YPL143W	-0.188	0.256254	0.0180187	0.00402911	no	NA	NA	NA	NA	NA	NA	NA
		RPL12A	YEL054C	-0.05	0.25595	0.0257556	0.00575914	no	NA	NA	NA	NA	NA	NA	NA
		SLA1	YBL007C	0	0.254158	0.0175191	0.00391739	no	NA	NA	NA	NA	NA	NA	NA
		NEW1	YPL226W	0	0.253809	0.022178	0.00495916	no	NA	NA	NA	NA	NA	NA	NA
		GLC7	YER133W	-0.023	0.250117	0.0172827	0.00386453	no	NA	NA	NA	NA	NA	NA	NA
		THS1	YIL078W	0	0.247854	0.030408	0.00679944	no	NA	NA	NA	NA	NA	NA	NA
		RPS28B	YLR264W	0	0.247559	0.0176257	0.00394123	no	NA	NA	NA	NA	NA	NA	NA
		NAP1	YKR048C	0	0.246865	0.0172759	0.00386302	no	NA	NA	NA	NA	NA	NA	NA
		SLM1	YIL105C	0	0.246577	0.0331679	0.00741656	no	NA	NA	NA	NA	NA	NA	NA
		RPL40A	YIL148W	-0.096	0.244536	0.0258014	0.00576938	no	NA	NA	NA	NA	NA	NA	NA
		SMT3	YDR510W	0	0.242025	0.0274861	0.00614608	no	NA	NA	NA	NA	NA	NA	NA
		ARF1	YDL192W	0	0.240502	0.0200197	0.00447653	no	NA	NA	NA	NA	NA	NA	NA
		YEF3	YLR249W	-0.023	0.238427	0.024617	0.00550453	no	NA	NA	NA	NA	NA	NA	NA
		LSM1	YJL124C	0	0.236158	0.0210482	0.00470652	no	NA	NA	NA	NA	NA	NA	NA
		RPD3	YNL330C	0	0.235835	0.0327028	0.00731256	no	NA	NA	NA	NA	NA	NA	NA
		RTF1	YGL244W	0	0.232953	0.0245556	0.0054908	no	NA	NA	NA	NA	NA	NA	NA
		SES1	YDR023W	0	0.229994	0.0212579	0.00475341	no	NA	NA	NA	NA	NA	NA	NA
		RPP1A	YDL081C	-0.108	0.22928	0.0159509	0.00356673	no	NA	NA	NA	NA	NA	NA	NA
		RPS30A	YLR287C	-0.041	0.229242	0.0114062	0.00255049	no	NA	NA	NA	NA	NA	NA	NA
		CCT3	YJL014W	-0.07	0.227016	0.0160276	0.00358389	no	NA	NA	NA	NA	NA	NA	NA
		RPL32	YBL092W	0	0.225924	0.0243153	0.00543706	no	NA	NA	NA	NA	NA	NA	NA
		SIN3	YOL004W	0	0.225181	0.0251139	0.00561563	no	NA	NA	NA	NA	NA	NA	NA
		CKB1	YGL019W	0	0.224616	0.0135083	0.00302056	no	NA	NA	NA	NA	NA	NA	NA
		PUB1	YNL016W	0	0.224519	0.0122274	0.00273412	no	NA	NA	NA	NA	NA	NA	NA
		RPP2A	YOL039W	0	0.224466	0.0169577	0.00379185	no	NA	NA	NA	NA	NA	NA	NA
		TEF2	YBR118W	0	0.224243	0.0159564	0.00356796	no	NA	NA	NA	NA	NA	NA	NA
		RPS24B	YIL069C	0	0.223962	0.019187	0.00429034	no	NA	NA	NA	NA	NA	NA	NA
		ANP1	YEL036C	0	0.222804	0.0416032	0.00930276	no	NA	NA	NA	NA	NA	NA	NA
		VMA8	YEL051W	0	0.222508	0.0205429	0.00459353	no	NA	NA	NA	NA	NA	NA	NA
		WHI3	YNL197C	0	0.219158	0.0175115	0.0039157	no	NA	NA	NA	NA	NA	NA	NA
		RPL20A	YMR242C	-0.088	0.216742	0.0134453	0.00300646	no	NA	NA	NA	NA	NA	NA	NA
		RPL20B	YOR312C	-0.077	0.215705	0.0239738	0.0053607	no	NA	NA	NA	NA	NA	NA	NA
		RPL13A	YDL082W	-0.043	0.214252	0.0142481	0.00318596	no	NA	NA	NA	NA	NA	NA	NA
		RPL7A	YGL076C	0	0.213523	0.0196415	0.00439197	no	NA	NA	NA	NA	NA	NA	NA
		PST2	YDR032C	0	0.211417	0.012256	0.00274052	no	NA	NA	NA	NA	NA	NA	NA
		CKA2	YOR061W	0	0.209745	0.012718	0.00284384	no	NA	NA	NA	NA	NA	NA	NA
		RPS10A	YOR293W	-0.083	0.209439	0.0114007	0.00254926	no	NA	NA	NA	NA	NA	NA	NA
		TPM1	YNL079C	0	0.207128	0.0148567	0.00332205	no	NA	NA	NA	NA	NA	NA	NA
		RPT5	YOR117W	0	0.206466	0.0238594	0.00533511	no	NA	NA	NA	NA	NA	NA	NA
		SCS7	YMR272C	0	0.205552	0.0168835	0.00377526	no	NA	NA	NA	NA	NA	NA	NA
		VMA3	YEL027W	0	0.205284	0.0230888	0.00516281	no	NA	NA	NA	NA	NA	NA	NA
		KGD1	YIL125W	0	0.204391	0.0335367	0.00749904	no	NA	NA	NA	NA	NA	NA	NA
		RPC10	YHR143W	-0.156	0.20429	0.0183081	0.00409381	no	NA	NA	NA	NA	NA	NA	NA
		NOP15	YNL110C	-0.056	0.20262	0.0175641	0.00392744	no	NA	NA	NA	NA	NA	NA	NA
		RVB2	YPL235W	-0.074	0.201837	0.0135614	0.00303241	no	NA	NA	NA	NA	NA	NA	NA
		RPL4A	YBR031W	0	0.200171	0.0147592	0.00330025	no	NA	NA	NA	NA	NA	NA	NA
		MAM33	YIL070C	0	0.200026	0.0337072	0.00753716	no	NA	NA	NA	NA	NA	NA	NA
		PRE9	YGR135W	0	0.197781	0.010336	0.0023112	no	NA	NA	NA	NA	NA	NA	NA
		ARC1	YGL105W	0	0.19705	0.0125315	0.00280212	no	NA	NA	NA	NA	NA	NA	NA
		SAC1	YKL212W	0	0.193455	0.0211625	0.00473208	no	NA	NA	NA	NA	NA	NA	NA
		FPR1	YNL135C	0	0.192479	0.0133733	0.00299036	no	NA	NA	NA	NA	NA	NA	NA
		RPS21B	YJL136C	-0.066	0.192261	0.0133733	0.00299035	no	NA	NA	NA	NA	NA	NA	NA
		GSP1	YLR293C	0	0.192103	0.0259144	0.00579464	no	NA	NA	NA	NA	NA	NA	NA
		ORM2	YLR350W	0	0.191774	0.0200137	0.00447519	no	NA	NA	NA	NA	NA	NA	NA
		YRA1	YDR381W	0	0.190738	0.0257801	0.0057646	no	NA	NA	NA	NA	NA	NA	NA
		NOG1	YPL093W	-0.047	0.190516	0.0150298	0.00336076	no	NA	NA	NA	NA	NA	NA	NA
		SDS3	YIL084C	0	0.190071	0.0266589	0.00596112	no	NA	NA	NA	NA	NA	NA	NA
		TMA19	YKL056C	0	0.189895	0.0128894	0.00288215	no	NA	NA	NA	NA	NA	NA	NA
		SGF73	YGL066W	0	0.188749	0.0161694	0.00361558	no	NA	NA	NA	NA	NA	NA	NA
		RPS19A	YOL121C	-0.049	0.188283	0.0194825	0.00435641	no	NA	NA	NA	NA	NA	NA	NA
		RPS8A	YBL072C	0	0.18813	0.0208846	0.00466993	no	NA	NA	NA	NA	NA	NA	NA
		PHO88	YBR106W	0	0.188115	0.0273127	0.00610731	no	NA	NA	NA	NA	NA	NA	NA
		YTA7	YGR270W	0	0.187214	0.0157656	0.00352529	no	NA	NA	NA	NA	NA	NA	NA
		RPL9A	YGL147C	0	0.187081	0.0108403	0.00242396	no	NA	NA	NA	NA	NA	NA	NA
		NOP12	YOL041C	0	0.186575	0.0101179	0.00226243	no	NA	NA	NA	NA	NA	NA	NA
		CMD1	YBR109C	0	0.186209	0.0175941	0.00393416	no	NA	NA	NA	NA	NA	NA	NA
		ILV1	YER086W	0	0.18618	0.00871917	0.00194967	no	NA	NA	NA	NA	NA	NA	NA
		RPS16A	YMR143W	-0.075	0.185512	0.0246865	0.00552007	no	NA	NA	NA	NA	NA	NA	NA
		VPS27	YNR006W	0	0.184442	0.0224171	0.00501262	no	NA	NA	NA	NA	NA	NA	NA
		TAF5	YBR198C	-0.036	0.183933	0.0143259	0.00320338	no	NA	NA	NA	NA	NA	NA	NA
		SIN4	YNL236W	0	0.183702	0.0275028	0.0061498	no	NA	NA	NA	NA	NA	NA	NA
		SRB2	YHR041C	0	0.183404	0.0220779	0.00493677	no	NA	NA	NA	NA	NA	NA	NA
		TSA1	YML028W	0	0.182395	0.0153816	0.00343943	no	NA	NA	NA	NA	NA	NA	NA
		RPL35A	YDL191W	-0.114	0.182097	0.0201448	0.00450451	no	NA	NA	NA	NA	NA	NA	NA
		KGD2	YDR148C	0	0.18167	0.0139546	0.00312035	no	NA	NA	NA	NA	NA	NA	NA
		PAA1	YDR071C	0	0.180545	0.020289	0.00453675	no	NA	NA	NA	NA	NA	NA	NA
		BEM1	YBR200W	0	0.18049	0.0370285	0.00827982	no	NA	NA	NA	NA	NA	NA	NA
		CDC73	YLR418C	0	0.180256	0.00991099	0.00221616	no	NA	NA	NA	NA	NA	NA	NA
		LYS12	YIL094C	0	0.180043	0.0217283	0.00485859	no	NA	NA	NA	NA	NA	NA	NA
		RPL27B	YDR471W	-0.045	0.179783	0.0346678	0.00775196	no	NA	NA	NA	NA	NA	NA	NA
		NOP2	YNL061W	-0.067	0.179637	0.0100573	0.00224889	no	NA	NA	NA	NA	NA	NA	NA
		RPN2	YIL075C	0	0.179616	0.0245763	0.00549543	no	NA	NA	NA	NA	NA	NA	NA
		CCT6	YDR188W	-0.049	0.179532	0.00999347	0.00223461	no	NA	NA	NA	NA	NA	NA	NA
		FBA1	YKL060C	0	0.179428	0.0219	0.00489699	no	NA	NA	NA	NA	NA	NA	NA
		RPL17B	YJL177W	0	0.178972	0.0133735	0.00299041	no	NA	NA	NA	NA	NA	NA	NA
		BCK1	YJL095W	0	0.178209	0.016474	0.0036837	no	NA	NA	NA	NA	NA	NA	NA
		ACC1	YNR016C	-0.022	0.175683	0.0173096	0.00387054	no	NA	NA	NA	NA	NA	NA	NA
		ARD1	YHR013C	0	0.175421	0.0115176	0.00257541	no	NA	NA	NA	NA	NA	NA	NA
		HSP82	YPL240C	0	0.174781	0.0270131	0.0060403	no	NA	NA	NA	NA	NA	NA	NA
		CKA1	YIL035C	0	0.174224	0.0221158	0.00494525	no	NA	NA	NA	NA	NA	NA	NA
		GPM1	YKL152C	0	0.174201	0.0203992	0.00456141	no	NA	NA	NA	NA	NA	NA	NA
		RRP5	YMR229C	0	0.173377	0.0129443	0.00289443	no	NA	NA	NA	NA	NA	NA	NA
		GUS1	YGL245W	0	0.172341	0.0169148	0.00378227	no	NA	NA	NA	NA	NA	NA	NA
		IMD3	YLR432W	0	0.171436	0.0105216	0.0023527	no	NA	NA	NA	NA	NA	NA	NA
		GIS2	YNL255C	0	0.171196	0.0397986	0.00889925	no	NA	NA	NA	NA	NA	NA	NA
		PHB1	YGR132C	0	0.171127	0.0127039	0.00284068	no	NA	NA	NA	NA	NA	NA	NA
		CCT7	YJL111W	-0.119	0.170589	0.0138422	0.00309522	no	NA	NA	NA	NA	NA	NA	NA
		NUP133	YKR082W	0	0.16957	0.0243805	0.00545164	no	NA	NA	NA	NA	NA	NA	NA
		SHP1	YBL058W	0	0.169364	0.0204746	0.00457826	no	NA	NA	NA	NA	NA	NA	NA
		HOM3	YER052C	0	0.169271	0.0158907	0.00355326	no	NA	NA	NA	NA	NA	NA	NA
		RPS27B	YHR021C	-0.095	0.169242	0.0244711	0.0054719	no	NA	NA	NA	NA	NA	NA	NA
		IDH2	YOR136W	0	0.168796	0.00866834	0.0019383	no	NA	NA	NA	NA	NA	NA	NA
		SFA1	YDL168W	0	0.168532	0.0150333	0.00336154	yes	background control	1.01129	0.59472	NA	NA	NA	NA
		PGK1	YCR012W	0	0.167521	0.0222958	0.00498548	no	NA	NA	NA	NA	NA	NA	NA
		SUI3	YPL237W	-0.058	0.16734	0.0132964	0.00297316	no	NA	NA	NA	NA	NA	NA	NA
		SHS1	YDL225W	0	0.165963	0.0119936	0.00268184	no	NA	NA	NA	NA	NA	NA	NA
		HSP60	YLR259C	0	0.165746	0.0183122	0.00409473	no	NA	NA	NA	NA	NA	NA	NA
		LOC1	YFR001W	-0.038	0.165022	0.016439	0.00367588	no	NA	NA	NA	NA	NA	NA	NA
		CDC28	YBR160W	0	0.164717	0.0181452	0.0040574	no	NA	NA	NA	NA	NA	NA	NA
		VMA1	YDL185W	0	0.16241	0.0380477	0.00850773	no	NA	NA	NA	NA	NA	NA	NA
		TDH3	YGR192C	0	0.161719	0.017895	0.00400144	no	NA	NA	NA	NA	NA	NA	NA
		HTZ1	YOL012C	0	0.161464	0.0142336	0.00318274	no	NA	NA	NA	NA	NA	NA	NA
		LEA1	YPL213W	0	0.161103	0.0224155	0.00501226	no	NA	NA	NA	NA	NA	NA	NA
		PTK2	YJR059W	0	0.159832	0.010245	0.00229085	no	NA	NA	NA	NA	NA	NA	NA
		EGD1	YPL037C	0	0.159694	0.0121976	0.00272747	no	NA	NA	NA	NA	NA	NA	NA
		MRT4	YKL009W	-0.042	0.159455	0.0103187	0.00230733	no	NA	NA	NA	NA	NA	NA	NA
		NOC2	YOR206W	-0.04	0.159161	0.0117805	0.00263419	no	NA	NA	NA	NA	NA	NA	NA
		ELP2	YGR200C	0	0.159028	0.0127567	0.00285248	no	NA	NA	NA	NA	NA	NA	NA
		SEC22	YLR268W	0	0.157896	0.013735	0.00307125	no	NA	NA	NA	NA	NA	NA	NA
		SNF4	YGL115W	0	0.156731	0.0113305	0.00253357	no	NA	NA	NA	NA	NA	NA	NA
		RPS0A	YGR214W	-0.031	0.155997	0.00674308	0.0015078	no	NA	NA	NA	NA	NA	NA	NA
		TPS1	YBR126C	0	0.155439	0.00931254	0.00208235	no	NA	NA	NA	NA	NA	NA	NA
		RPL34A	YER056C	-0.052	0.15513	0.0129515	0.00289603	no	NA	NA	NA	NA	NA	NA	NA
		MEX67	YPL169C	-0.045	0.154996	0.00937166	0.00209557	no	NA	NA	NA	NA	NA	NA	NA
		SLX5	YDL013W	0	0.154806	0.0165944	0.00371062	no	NA	NA	NA	NA	NA	NA	NA
		CCT4	YDL143W	-0.058	0.154787	0.00899955	0.00201236	no	NA	NA	NA	NA	NA	NA	NA
		SSA1	YAL005C	0	0.154142	0.0206747	0.004623	no	NA	NA	NA	NA	NA	NA	NA
		LSM6	YDR378C	0	0.153511	0.0133462	0.00298431	no	NA	NA	NA	NA	NA	NA	NA
		YPT7	YML001W	0	0.153193	0.0100858	0.00225524	no	NA	NA	NA	NA	NA	NA	NA
		ULP1	YPL020C	0	0.153119	0.0425205	0.00950787	no	NA	NA	NA	NA	NA	NA	NA
		TIF35	YDR429C	-0.056	0.152492	0.00925336	0.00206911	no	NA	NA	NA	NA	NA	NA	NA
		AKR1	YDR264C	0	0.152366	0.0104128	0.00232837	no	NA	NA	NA	NA	NA	NA	NA
		TNA1	YGR260W	0	0.15006	0.053931	0.0120593	no	NA	NA	NA	NA	NA	NA	NA
		RPT3	YDR394W	-0.028	0.149989	0.0111209	0.00248672	no	NA	NA	NA	NA	NA	NA	NA
		CDC33	YOL139C	0	0.149767	0.0201032	0.0044952	no	NA	NA	NA	NA	NA	NA	NA
		RPO26	YPR187W	-0.107	0.149667	0.0103694	0.00231868	no	NA	NA	NA	NA	NA	NA	NA
		TIF2	YJL138C	0	0.149475	0.0111573	0.00249485	no	NA	NA	NA	NA	NA	NA	NA
		SUI2	YJR007W	-0.09	0.148598	0.0143075	0.00319926	no	NA	NA	NA	NA	NA	NA	NA
		RPL23B	YER117W	-0.077	0.147856	0.0189033	0.00422691	no	NA	NA	NA	NA	NA	NA	NA
		CBF5	YLR175W	0	0.147002	0.016635	0.0037197	no	NA	NA	NA	NA	NA	NA	NA
		CDC48	YDL126C	0	0.145897	0.0136053	0.00304223	no	NA	NA	NA	NA	NA	NA	NA
		ARO2	YGL148W	0	0.145656	0.0155945	0.00348703	no	NA	NA	NA	NA	NA	NA	NA
		PAT1	YCR077C	0	0.145547	0.0156886	0.00350807	no	NA	NA	NA	NA	NA	NA	NA
		RPB4	YJL140W	-0.05	0.145339	0.0114825	0.00256756	no	NA	NA	NA	NA	NA	NA	NA
		TDH2	YJR009C	0	0.14516	0.013456	0.00300885	no	NA	NA	NA	NA	NA	NA	NA
		RPL22A	YLR061W	-0.103	0.144998	0.0183714	0.00410797	no	NA	NA	NA	NA	NA	NA	NA
		ENP1	YBR247C	-0.035	0.144568	0.00808275	0.00180736	no	NA	NA	NA	NA	NA	NA	NA
		SWI3	YJL176C	0	0.144475	0.0181185	0.00405143	no	NA	NA	NA	NA	NA	NA	NA
		PRE1	YER012W	0	0.143154	0.0127638	0.00285407	no	NA	NA	NA	NA	NA	NA	NA
		POR1	YNL055C	0	0.143	0.0131562	0.00294182	no	NA	NA	NA	NA	NA	NA	NA
		PRP43	YGL120C	0	0.142755	0.0141784	0.00317039	no	NA	NA	NA	NA	NA	NA	NA
		RPG1	YBR079C	0	0.142666	0.0135279	0.00302493	no	NA	NA	NA	NA	NA	NA	NA
		GIM4	YEL003W	0	0.142481	0.016418	0.00367117	no	NA	NA	NA	NA	NA	NA	NA
		RAD23	YEL037C	0	0.14244	0.00572691	0.00128057	no	NA	NA	NA	NA	NA	NA	NA
		VMA5	YKL080W	0	0.141962	0.0111644	0.00249643	no	NA	NA	NA	NA	NA	NA	NA
		NOP58	YOR310C	0	0.141888	0.0122319	0.00273514	no	NA	NA	NA	NA	NA	NA	NA
		RPL40B	YKR094C	-0.057	0.141127	0.015216	0.0034024	no	NA	NA	NA	NA	NA	NA	NA
		FAS2	YPL231W	0	0.141115	0.0162413	0.00363166	no	NA	NA	NA	NA	NA	NA	NA
		ENO1	YGR254W	0	0.139921	0.019624	0.00438805	no	NA	NA	NA	NA	NA	NA	NA
		RPL38	YLR325C	0	0.139814	0.0121855	0.00272476	no	NA	NA	NA	NA	NA	NA	NA
		MMF1	YIL051C	0	0.139641	0.0276368	0.00617977	no	NA	NA	NA	NA	NA	NA	NA
		RPL19A	YBR084C	-0.042	0.138666	0.0231462	0.00517565	no	NA	NA	NA	NA	NA	NA	NA
		ARX1	YDR101C	0	0.138664	0.00921986	0.00206162	no	NA	NA	NA	NA	NA	NA	NA
		SGN1	YIR001C	0	0.13826	0.0141369	0.00316111	no	NA	NA	NA	NA	NA	NA	NA
		SBP1	YHL034C	0	0.138242	0.00676387	0.00151245	no	NA	NA	NA	NA	NA	NA	NA
		SMD2	YLR275W	-0.046	0.138242	0.0129374	0.00289288	no	NA	NA	NA	NA	NA	NA	NA
		TIF6	YPR016C	-0.055	0.138216	0.0107879	0.00241225	no	NA	NA	NA	NA	NA	NA	NA
		PBS2	YJL128C	0	0.137443	0.014695	0.0032859	no	NA	NA	NA	NA	NA	NA	NA
		PRT1	YOR361C	0	0.137245	0.0120164	0.00268695	no	NA	NA	NA	NA	NA	NA	NA
		NUG1	YER006W	0	0.136911	0.0122145	0.00273125	no	NA	NA	NA	NA	NA	NA	NA
		TIM44	YIL022W	0	0.136422	0.0220536	0.00493133	no	NA	NA	NA	NA	NA	NA	NA
		TOM1	YDR457W	0	0.136299	0.0115103	0.00257378	no	NA	NA	NA	NA	NA	NA	NA
		HOG1	YLR113W	0	0.135828	0.00468169	0.00104686	no	NA	NA	NA	NA	NA	NA	NA
		NOP1	YDL014W	0	0.135686	0.0157474	0.00352122	no	NA	NA	NA	NA	NA	NA	NA
		STE24	YJR117W	0	0.135607	0.0059735	0.00133572	no	NA	NA	NA	NA	NA	NA	NA
		RPT6	YGL048C	0	0.135516	0.0146513	0.00327612	no	NA	NA	NA	NA	NA	NA	NA
		PHO85	YPL031C	0	0.135333	0.0179904	0.00402277	no	NA	NA	NA	NA	NA	NA	NA
		KRE33	YNL132W	0	0.134595	0.0113142	0.00252993	no	NA	NA	NA	NA	NA	NA	NA
		PTC1	YDL006W	0	0.134381	0.0145877	0.0032619	no	NA	NA	NA	NA	NA	NA	NA
		UTP6	YDR449C	-0.056	0.133699	0.0107019	0.00239301	no	NA	NA	NA	NA	NA	NA	NA
		EDE1	YBL047C	0	0.133304	0.0074647	0.00166916	no	NA	NA	NA	NA	NA	NA	NA
		RPB5	YBR154C	-0.083	0.133201	0.00925555	0.0020696	no	NA	NA	NA	NA	NA	NA	NA
		KAP123	YER110C	0	0.132719	0.0144579	0.00323288	no	NA	NA	NA	NA	NA	NA	NA
		ARP2	YDL029W	0	0.132622	0.0124455	0.0027829	no	NA	NA	NA	NA	NA	NA	NA
		RPN12	YFR052W	0	0.132576	0.0113965	0.00254834	no	NA	NA	NA	NA	NA	NA	NA
		RTG2	YGL252C	0	0.132241	0.0132852	0.00297067	no	NA	NA	NA	NA	NA	NA	NA
		VIP1	YLR410W	0	0.131996	0.00843216	0.00188549	no	NA	NA	NA	NA	NA	NA	NA
		NOG2	YNR053C	-0.025	0.130873	0.00951374	0.00212734	no	NA	NA	NA	NA	NA	NA	NA
		RPL23A	YBL087C	0	0.12986	0.0073357	0.00164031	no	NA	NA	NA	NA	NA	NA	NA
		SSB1	YDL229W	0	0.129744	0.0138473	0.00309635	no	NA	NA	NA	NA	NA	NA	NA
		ALA1	YOR335C	0	0.129517	0.0130537	0.00291891	no	NA	NA	NA	NA	NA	NA	NA
		PDB1	YBR221C	0	0.129291	0.00973766	0.00217741	no	NA	NA	NA	NA	NA	NA	NA
		PHB2	YGR231C	0	0.129184	0.0107797	0.00241041	no	NA	NA	NA	NA	NA	NA	NA
		RIM15	YFL033C	0	0.129153	0.016221	0.00362712	no	NA	NA	NA	NA	NA	NA	NA
		BUD31	YCR063W	0	0.129038	0.0122553	0.00274038	no	NA	NA	NA	NA	NA	NA	NA
		TCP1	YDR212W	-0.036	0.128956	0.00893736	0.00199845	no	NA	NA	NA	NA	NA	NA	NA
		SUI1	YNL244C	0	0.128786	0.0140336	0.00313801	no	NA	NA	NA	NA	NA	NA	NA
		SRO9	YCL037C	-0.107	0.1287	0.013663	0.00305513	no	NA	NA	NA	NA	NA	NA	NA
		NUP188	YML103C	0	0.128109	0.0163366	0.00365298	no	NA	NA	NA	NA	NA	NA	NA
		COG6	YNL041C	0	0.128018	0.011719	0.00262046	no	NA	NA	NA	NA	NA	NA	NA
		SKP1	YDR328C	0	0.127822	0.0122753	0.00274484	no	NA	NA	NA	NA	NA	NA	NA
		ADH3	YMR083W	0	0.127786	0.0112199	0.00250884	no	NA	NA	NA	NA	NA	NA	NA
		RAS2	YNL098C	0	0.127757	0.011076	0.00247667	no	NA	NA	NA	NA	NA	NA	NA
		RPC40	YPR110C	0	0.127661	0.00978088	0.00218707	no	NA	NA	NA	NA	NA	NA	NA
		IMP3	YHR148W	-0.04	0.12683	0.00890331	0.00199084	no	NA	NA	NA	NA	NA	NA	NA
		CCT5	YJR064W	-0.043	0.126812	0.00878651	0.00196472	no	NA	NA	NA	NA	NA	NA	NA
		FCJ1	YKR016W	0	0.126504	0.0137743	0.00308003	no	NA	NA	NA	NA	NA	NA	NA
		CSE2	YNR010W	0	0.126464	0.0182958	0.00409106	no	NA	NA	NA	NA	NA	NA	NA
		ARC15	YIL062C	0	0.126169	0.0170953	0.00382263	no	NA	NA	NA	NA	NA	NA	NA
		RPL43A	YPR043W	-0.033	0.125672	0.0195399	0.00436926	no	NA	NA	NA	NA	NA	NA	NA
		SMI1	YGR229C	0	0.12559	0.0147609	0.00330065	no	NA	NA	NA	NA	NA	NA	NA
		BIM1	YER016W	0	0.124666	0.021208	0.00474225	no	NA	NA	NA	NA	NA	NA	NA
		ARB1	YER036C	0	0.124597	0.0148477	0.00332005	no	NA	NA	NA	NA	NA	NA	NA
		FPR4	YLR449W	0	0.124014	0.00725287	0.00162179	no	NA	NA	NA	NA	NA	NA	NA
		VAM6	YDL077C	0	0.12381	0.00988661	0.00221071	no	NA	NA	NA	NA	NA	NA	NA
		CKB2	YOR039W	0	0.123	0.0149011	0.00333198	no	NA	NA	NA	NA	NA	NA	NA
		LRS4	YDR439W	0	0.122698	0.0185192	0.00414101	no	NA	NA	NA	NA	NA	NA	NA
		SEM1	YDR363W	0	0.122494	0.0104577	0.00233841	no	NA	NA	NA	NA	NA	NA	NA
		SEC66	YBR171W	0	0.122093	0.0124369	0.00278098	no	NA	NA	NA	NA	NA	NA	NA
		OLA1	YBR025C	0	0.121756	0.0105185	0.002352	no	NA	NA	NA	NA	NA	NA	NA
		CRM1	YGR218W	0	0.121643	0.00741105	0.00165716	no	NA	NA	NA	NA	NA	NA	NA
		UTP15	YMR093W	-0.039	0.121627	0.0109508	0.00244867	no	NA	NA	NA	NA	NA	NA	NA
		DST1	YGL043W	0	0.121091	0.00768531	0.00171849	no	NA	NA	NA	NA	NA	NA	NA
		PDA1	YER178W	0	0.120617	0.0156163	0.00349191	no	NA	NA	NA	NA	NA	NA	NA
		RLI1	YDR091C	0	0.120584	0.0078638	0.0017584	no	NA	NA	NA	NA	NA	NA	NA
		NIP1	YMR309C	-0.134	0.120319	0.0136704	0.00305679	no	NA	NA	NA	NA	NA	NA	NA
		TCO89	YPL180W	0	0.120117	0.010068	0.00225127	no	NA	NA	NA	NA	NA	NA	NA
		HAS1	YMR290C	0	0.119538	0.0129239	0.00288988	no	NA	NA	NA	NA	NA	NA	NA
		SEC23	YPR181C	-0.136	0.119445	0.0102852	0.00229984	no	NA	NA	NA	NA	NA	NA	NA
		YKE2	YLR200W	0	0.119043	0.0170557	0.00381377	no	NA	NA	NA	NA	NA	NA	NA
		RPT1	YKL145W	0	0.11884	0.0104777	0.00234289	no	NA	NA	NA	NA	NA	NA	NA
		TAF12	YDR145W	-0.029	0.118625	0.00932808	0.00208582	no	NA	NA	NA	NA	NA	NA	NA
		SUP35	YDR172W	0	0.118356	0.0113033	0.0025275	no	NA	NA	NA	NA	NA	NA	NA
		NMD3	YHR170W	-0.062	0.118341	0.0115485	0.00258233	no	NA	NA	NA	NA	NA	NA	NA
		QCR2	YPR191W	0	0.118289	0.00834042	0.00186497	no	NA	NA	NA	NA	NA	NA	NA
		BZZ1	YHR114W	0	0.118264	0.00773	0.00172848	no	NA	NA	NA	NA	NA	NA	NA
		SUP45	YBR143C	0	0.118244	0.0116705	0.00260961	no	NA	NA	NA	NA	NA	NA	NA
		SPT15	YER148W	0	0.117544	0.0139053	0.00310932	no	NA	NA	NA	NA	NA	NA	NA
		SSZ1	YHR064C	0	0.117271	0.0192313	0.00430025	no	NA	NA	NA	NA	NA	NA	NA
		GCN2	YDR283C	0	0.116978	0.00798451	0.00178539	no	NA	NA	NA	NA	NA	NA	NA
		RPP1B	YDL130W	-0.059	0.116763	0.0061821	0.00138236	no	NA	NA	NA	NA	NA	NA	NA
		RPA190	YOR341W	0	0.116464	0.0121754	0.0027225	no	NA	NA	NA	NA	NA	NA	NA
		CAP2	YIL034C	0	0.116344	0.0160668	0.00359265	no	NA	NA	NA	NA	NA	NA	NA
		CBR1	YIL043C	0	0.115612	0.018004	0.00402583	no	NA	NA	NA	NA	NA	NA	NA
		RRP9	YPR137W	-0.057	0.114867	0.00814716	0.00182176	no	NA	NA	NA	NA	NA	NA	NA
		HOM2	YDR158W	0	0.11389	0.00877558	0.00196228	no	NA	NA	NA	NA	NA	NA	NA
		KEX1	YGL203C	0	0.113711	0.00868443	0.0019419	no	NA	NA	NA	NA	NA	NA	NA
		RPS0B	YLR048W	0	0.113521	0.00775437	0.00173393	no	NA	NA	NA	NA	NA	NA	NA
		KES1	YPL145C	0	0.113351	0.00922534	0.00206285	no	NA	NA	NA	NA	NA	NA	NA
		SCS2	YER120W	0	0.113306	0.00879607	0.00196686	no	NA	NA	NA	NA	NA	NA	NA
		RRP4	YHR069C	-0.098	0.113277	0.0112705	0.00252017	no	NA	NA	NA	NA	NA	NA	NA
		SEC27	YGL137W	0	0.11274	0.00998438	0.00223258	no	NA	NA	NA	NA	NA	NA	NA
		SPB4	YFL002C	0	0.112451	0.0162367	0.00363065	no	NA	NA	NA	NA	NA	NA	NA
		MGA2	YIR033W	0	0.112198	0.0139551	0.00312046	no	NA	NA	NA	NA	NA	NA	NA
		DSN1	YIR010W	0	0.112175	0.0192881	0.00431295	no	NA	NA	NA	NA	NA	NA	NA
		TIF34	YMR146C	0	0.111781	0.00861927	0.00192733	no	NA	NA	NA	NA	NA	NA	NA
		ARC18	YLR370C	0	0.111705	0.00934237	0.00208902	no	NA	NA	NA	NA	NA	NA	NA
		POT1	YIL160C	0	0.111648	0.0183994	0.00411423	no	NA	NA	NA	NA	NA	NA	NA
		URE2	YNL229C	0	0.111613	0.00928058	0.0020752	no	NA	NA	NA	NA	NA	NA	NA
		NBP2	YDR162C	0	0.111434	0.0115088	0.00257344	no	NA	NA	NA	NA	NA	NA	NA
		CDC60	YPL160W	0	0.111415	0.0107162	0.00239622	yes	background control	1.00418	0.890173	NA	NA	NA	NA
		RPL24B	YGR148C	-0.029	0.111107	0.0065927	0.00147417	no	NA	NA	NA	NA	NA	NA	NA
		PBP1	YGR178C	0	0.110982	0.00861681	0.00192678	no	NA	NA	NA	NA	NA	NA	NA
		STI1	YOR027W	0	0.110936	0.00750119	0.00167732	no	NA	NA	NA	NA	NA	NA	NA
		GCN20	YFR009W	0	0.110529	0.00534537	0.00119526	no	NA	NA	NA	NA	NA	NA	NA
		FIS1	YIL065C	0	0.110399	0.0199897	0.00446984	no	NA	NA	NA	NA	NA	NA	NA
		GLE2	YER107C	0	0.110359	0.0048918	0.00109384	no	NA	NA	NA	NA	NA	NA	NA
		DBP3	YGL078C	0	0.109893	0.00403773	0.000902865	no	NA	NA	NA	NA	NA	NA	NA
		UTP13	YLR222C	-0.042	0.109587	0.00550308	0.00123053	no	NA	NA	NA	NA	NA	NA	NA
		VPS29	YHR012W	0	0.10942	0.0121639	0.00271992	no	NA	NA	NA	NA	NA	NA	NA
		MSN5	YDR335W	0	0.109411	0.00773855	0.00173039	no	NA	NA	NA	NA	NA	NA	NA
		STM1	YLR150W	0	0.108913	0.00915315	0.00204671	no	NA	NA	NA	NA	NA	NA	NA
		MEK1	YOR351C	0	0.108497	0.00820681	0.0018351	no	NA	NA	NA	NA	NA	NA	NA
		LAT1	YNL071W	0	0.108455	0.0101708	0.00227425	no	NA	NA	NA	NA	NA	NA	NA
		RPL31B	YLR406C	0	0.108373	0.00974326	0.00217866	no	NA	NA	NA	NA	NA	NA	NA
		VMA2	YBR127C	0	0.108183	0.0171735	0.0038401	no	NA	NA	NA	NA	NA	NA	NA
		PUP2	YGR253C	0	0.107931	0.00820571	0.00183485	no	NA	NA	NA	NA	NA	NA	NA
		NPL6	YMR091C	-0.061	0.10793	0.00955886	0.00213743	no	NA	NA	NA	NA	NA	NA	NA
		ERB1	YMR049C	0	0.107496	0.00796739	0.00178156	no	NA	NA	NA	NA	NA	NA	NA
		RPL39	YJL189W	-0.16	0.107451	0.0100555	0.00224847	no	NA	NA	NA	NA	NA	NA	NA
		PUF6	YDR496C	0	0.107123	0.00760797	0.00170119	no	NA	NA	NA	NA	NA	NA	NA
		ILV5	YLR355C	0	0.10666	0.0166216	0.0037167	no	NA	NA	NA	NA	NA	NA	NA
		PWP1	YLR196W	0	0.106375	0.00978123	0.00218715	no	NA	NA	NA	NA	NA	NA	NA
		VPS21	YOR089C	0	0.106351	0.00688216	0.0015389	no	NA	NA	NA	NA	NA	NA	NA
		RSM7	YJR113C	0	0.106249	0.00942241	0.00210692	no	NA	NA	NA	NA	NA	NA	NA
		BRE1	YDL074C	0	0.105679	0.0123447	0.00276035	no	NA	NA	NA	NA	NA	NA	NA
		RPL36A	YMR194W	0	0.105666	0.0126586	0.00283054	no	NA	NA	NA	NA	NA	NA	NA
		RPS18B	YML026C	0	0.105368	0.00427707	0.000956381	no	NA	NA	NA	NA	NA	NA	NA
		UBP8	YMR223W	0	0.10517	0.0102013	0.00228109	no	NA	NA	NA	NA	NA	NA	NA
		RPS22B	YLR367W	0	0.105017	0.0052559	0.00117526	no	NA	NA	NA	NA	NA	NA	NA
		UBR1	YGR184C	0	0.10424	0.00766371	0.00171366	no	NA	NA	NA	NA	NA	NA	NA
		ADK1	YDR226W	0	0.104031	0.0089092	0.00199216	no	NA	NA	NA	NA	NA	NA	NA
		SPF1	YEL031W	0	0.10385	0.00882474	0.00197327	no	NA	NA	NA	NA	NA	NA	NA
		HSP30	YCR021C	0	0.103619	0.00793211	0.00177367	no	NA	NA	NA	NA	NA	NA	NA
		DED1	YOR204W	0	0.103609	0.0131384	0.00293785	no	NA	NA	NA	NA	NA	NA	NA
		SRP40	YKR092C	0	0.103451	0.00577963	0.00129236	no	NA	NA	NA	NA	NA	NA	NA
		RPS29A	YLR388W	-0.035	0.103044	0.00722582	0.00161574	no	NA	NA	NA	NA	NA	NA	NA
		HCR1	YLR192C	0	0.10265	0.00463963	0.00103745	no	NA	NA	NA	NA	NA	NA	NA
		QCR8	YJL166W	0	0.102506	0.016024	0.00358306	no	NA	NA	NA	NA	NA	NA	NA
		TIM13	YGR181W	0	0.102325	0.00951385	0.00212736	no	NA	NA	NA	NA	NA	NA	NA
		TRP2	YER090W	0	0.102266	0.00840226	0.0018788	no	NA	NA	NA	NA	NA	NA	NA
		PAP2	YOL115W	0	0.102138	0.016075	0.00359448	no	NA	NA	NA	NA	NA	NA	NA
		BNI1	YNL271C	0	0.10178	0.00749068	0.00167497	no	NA	NA	NA	NA	NA	NA	NA
		DED81	YHR019C	0	0.10175	0.00973715	0.00217729	no	NA	NA	NA	NA	NA	NA	NA
		RPT2	YDL007W	0	0.101643	0.00780758	0.00174583	no	NA	NA	NA	NA	NA	NA	NA
		CSG2	YBR036C	0	0.10162	0.00676292	0.00151223	no	NA	NA	NA	NA	NA	NA	NA
		NCL1	YBL024W	0	0.101491	0.00764758	0.00171005	no	NA	NA	NA	NA	NA	NA	NA
		YME1	YPR024W	0	0.101454	0.011406	0.00255045	no	NA	NA	NA	NA	NA	NA	NA
		GRE3	YHR104W	0	0.101241	0.0132543	0.00296374	no	NA	NA	NA	NA	NA	NA	NA
		KRE27	YIL027C	0	0.101235	0.0136937	0.003062	no	NA	NA	NA	NA	NA	NA	NA
		NOP7	YGR103W	0	0.101027	0.00815349	0.00182318	no	NA	NA	NA	NA	NA	NA	NA
		RPL18B	YNL301C	0	0.101012	0.00780859	0.00174605	no	NA	NA	NA	NA	NA	NA	NA
		RPB8	YOR224C	-0.123	0.100937	0.00642449	0.00143656	no	NA	NA	NA	NA	NA	NA	NA
		PWP2	YCR055C	-0.028	0.100704	0.0114499	0.00256027	no	NA	NA	NA	NA	NA	NA	NA
		EGD2	YHR193C	0	0.100277	0.012428	0.00277897	no	NA	NA	NA	NA	NA	NA	NA
		ESS1	YJR017C	0	0.100216	0.00857855	0.00191822	no	NA	NA	NA	NA	NA	NA	NA
		RHO3	YIL118W	0	0.100199	0.0160341	0.00358533	no	NA	NA	NA	NA	NA	NA	NA
		TIF5	YPR041W	0	0.099907	0.00883581	0.00197575	no	NA	NA	NA	NA	NA	NA	NA
		SPT5	YML010W	0	0.0998751	0.00982513	0.00219697	no	NA	NA	NA	NA	NA	NA	NA
		MNN10	YDR245W	0	0.0998277	0.00624501	0.00139643	no	NA	NA	NA	NA	NA	NA	NA
		MAE1	YKL029C	0	0.0997773	0.00701132	0.00156778	no	NA	NA	NA	NA	NA	NA	NA
		SCP160	YJL080C	0	0.0996075	0.00799002	0.00178662	no	NA	NA	NA	NA	NA	NA	NA
		LSM4	YER112W	0	0.0996035	0.0106334	0.00237769	no	NA	NA	NA	NA	NA	NA	NA
		ATP3	YBR039W	0	0.0995276	0.00807681	0.00180603	no	NA	NA	NA	NA	NA	NA	NA
		IST3	YIR005W	-0.036	0.0993945	0.0156607	0.00350184	no	NA	NA	NA	NA	NA	NA	NA
		PAH1	YMR165C	0	0.0992974	0.0105343	0.00235555	no	NA	NA	NA	NA	NA	NA	NA
		IKI3	YLR384C	0	0.0992733	0.00733267	0.00163964	no	NA	NA	NA	NA	NA	NA	NA
		CYS4	YGR155W	0	0.0990085	0.00935204	0.00209118	no	NA	NA	NA	NA	NA	NA	NA
		NUT1	YGL151W	0	0.0989297	0.0112503	0.00251563	no	NA	NA	NA	NA	NA	NA	NA
		TLG2	YOL018C	0	0.0983694	0.00966672	0.00216154	no	NA	NA	NA	NA	NA	NA	NA
		TOP1	YOL006C	0	0.0978945	0.0070101	0.00156751	no	NA	NA	NA	NA	NA	NA	NA
		CHS5	YLR330W	0	0.0978538	0.011195	0.00250328	no	NA	NA	NA	NA	NA	NA	NA
		BMS1	YPL217C	0	0.0978102	0.00762474	0.00170494	no	NA	NA	NA	NA	NA	NA	NA
		NMD2	YHR077C	0	0.0977997	0.00889596	0.0019892	no	NA	NA	NA	NA	NA	NA	NA
		THP2	YHR167W	0	0.0977924	0.00841404	0.00188144	no	NA	NA	NA	NA	NA	NA	NA
		RSP5	YER125W	0	0.0973107	0.0126771	0.00283468	no	NA	NA	NA	NA	NA	NA	NA
		AIM4	YBR194W	0	0.0971085	0.0145389	0.00325101	no	NA	NA	NA	NA	NA	NA	NA
		RPN3	YER021W	0	0.0969193	0.00991606	0.0022173	no	NA	NA	NA	NA	NA	NA	NA
		IMP4	YNL075W	-0.034	0.0965918	0.00593828	0.00132784	no	NA	NA	NA	NA	NA	NA	NA
		DBP9	YLR276C	0	0.0963217	0.00826938	0.00184909	no	NA	NA	NA	NA	NA	NA	NA
		NUP60	YAR002W	-0.104	0.0960265	0.0106375	0.00237863	no	NA	NA	NA	NA	NA	NA	NA
		SKI3	YPR189W	0	0.0957119	0.00479118	0.00107134	no	NA	NA	NA	NA	NA	NA	NA
		HSP10	YOR020C	0	0.0955983	0.00952259	0.00212932	no	NA	NA	NA	NA	NA	NA	NA
		SPE3	YPR069C	0	0.0953877	0.00751472	0.00168034	no	NA	NA	NA	NA	NA	NA	NA
		TPS2	YDR074W	0	0.0951073	0.0108432	0.00242462	no	NA	NA	NA	NA	NA	NA	NA
		ALG9	YNL219C	0	0.0949827	0.0146833	0.00328329	no	NA	NA	NA	NA	NA	NA	NA
		TFG2	YGR005C	0	0.0949308	0.00732073	0.00163696	no	NA	NA	NA	NA	NA	NA	NA
		RPF2	YKR081C	0	0.0947929	0.0112226	0.00250946	no	NA	NA	NA	NA	NA	NA	NA
		PSE1	YMR308C	0	0.0946978	0.00690875	0.00154484	no	NA	NA	NA	NA	NA	NA	NA
		HRR25	YPL204W	0	0.0946955	0.0130984	0.00292889	no	NA	NA	NA	NA	NA	NA	NA
		ECM33	YBR078W	-0.051	0.0946599	0.0126689	0.00283284	no	NA	NA	NA	NA	NA	NA	NA
		YCK2	YNL154C	0	0.0946183	0.0142686	0.00319055	no	NA	NA	NA	NA	NA	NA	NA
		STE50	YCL032W	0	0.0945904	0.0133654	0.00298861	no	NA	NA	NA	NA	NA	NA	NA
		RGD1	YBR260C	0	0.0944252	0.00866763	0.00193814	no	NA	NA	NA	NA	NA	NA	NA
		COG3	YER157W	-0.072	0.0941972	0.00787795	0.00176156	no	NA	NA	NA	NA	NA	NA	NA
		PRE5	YMR314W	0	0.0939271	0.00876196	0.00195923	no	NA	NA	NA	NA	NA	NA	NA
		SCL1	YGL011C	0	0.093662	0.00703928	0.00157403	no	NA	NA	NA	NA	NA	NA	NA
		SUR4	YLR372W	0	0.0936499	0.00770431	0.00172274	no	NA	NA	NA	NA	NA	NA	NA
		NOP53	YPL146C	-0.029	0.0933363	0.0111009	0.00248223	no	NA	NA	NA	NA	NA	NA	NA
		BRX1	YOL077C	0	0.0930041	0.00896457	0.00200454	no	NA	NA	NA	NA	NA	NA	NA
		VPS13	YLL040C	0	0.092585	0.00652989	0.00146013	no	NA	NA	NA	NA	NA	NA	NA
		PMP3	YDR276C	0	0.0924175	0.0129616	0.0028983	no	NA	NA	NA	NA	NA	NA	NA
		ERV41	YML067C	0	0.0924087	0.00465425	0.00104072	no	NA	NA	NA	NA	NA	NA	NA
		ATP11	YNL315C	0	0.0919581	0.0188552	0.00421616	yes	background control	1.02275	0.323849	NA	NA	NA	NA
		VMA21	YGR105W	0	0.0919502	0.00614501	0.00137407	no	NA	NA	NA	NA	NA	NA	NA
		SNX4	YJL036W	0	0.0917467	0.00559701	0.00125153	no	NA	NA	NA	NA	NA	NA	NA
		VPS1	YKR001C	0	0.091616	0.00875622	0.00195795	no	NA	NA	NA	NA	NA	NA	NA
		YOP1	YPR028W	0	0.091598	0.00698792	0.00156255	no	NA	NA	NA	NA	NA	NA	NA
		DPS1	YLL018C	0	0.0912092	0.00688993	0.00154064	no	NA	NA	NA	NA	NA	NA	NA
		RPN8	YOR261C	0	0.0911366	0.00795747	0.00177934	no	NA	NA	NA	NA	NA	NA	NA
		SEC26	YDR238C	0	0.0909844	0.00887453	0.00198441	no	NA	NA	NA	NA	NA	NA	NA
		SPT3	YDR392W	0	0.0907876	0.0133149	0.00297731	no	NA	NA	NA	NA	NA	NA	NA
		VAS1	YGR094W	0	0.0906798	0.00889497	0.00198898	no	NA	NA	NA	NA	NA	NA	NA
		MSL1	YIR009W	-0.031	0.0903967	0.0144464	0.00323031	no	NA	NA	NA	NA	NA	NA	NA
		VPS4	YPR173C	0	0.0903439	0.00433891	0.000970211	no	NA	NA	NA	NA	NA	NA	NA
		RIO2	YNL207W	0	0.090226	0.00834905	0.00186691	no	NA	NA	NA	NA	NA	NA	NA
		SAH1	YER043C	0	0.0901448	0.00895858	0.0020032	no	NA	NA	NA	NA	NA	NA	NA
		SEC10	YLR166C	0	0.0900379	0.00925398	0.00206925	no	NA	NA	NA	NA	NA	NA	NA
		DIS3	YOL021C	-0.05	0.0899438	0.00763079	0.0017063	no	NA	NA	NA	NA	NA	NA	NA
		LSM7	YNL147W	0	0.0898427	0.00700374	0.00156609	no	NA	NA	NA	NA	NA	NA	NA
		PEX29	YDR479C	0	0.0892435	0.00689231	0.00154117	no	NA	NA	NA	NA	NA	NA	NA
		SGF11	YPL047W	0	0.0892278	0.00942374	0.00210721	no	NA	NA	NA	NA	NA	NA	NA
		LYS20	YDL182W	0	0.0891282	0.00448129	0.00100205	no	NA	NA	NA	NA	NA	NA	NA
		MND2	YIR025W	0	0.089021	0.0105817	0.00236614	no	NA	NA	NA	NA	NA	NA	NA
		RPA135	YPR010C	0	0.0889788	0.0088032	0.00196846	no	NA	NA	NA	NA	NA	NA	NA
		PDC1	YLR044C	0	0.0889472	0.0119839	0.00267969	no	NA	NA	NA	NA	NA	NA	NA
		DIA2	YOR080W	0	0.088911	0.0108643	0.00242932	no	NA	NA	NA	NA	NA	NA	NA
		ECM29	YHL030W	0	0.0888645	0.00767528	0.00171624	no	NA	NA	NA	NA	NA	NA	NA
		SMC1	YFL008W	-0.083	0.0886541	0.0167778	0.00375162	no	NA	NA	NA	NA	NA	NA	NA
		ATG8	YBL078C	0	0.0882688	0.00665507	0.00148812	no	NA	NA	NA	NA	NA	NA	NA
		ARP6	YLR085C	0	0.088201	0.014298	0.00319713	no	NA	NA	NA	NA	NA	NA	NA
		TIF4631	YGR162W	0	0.0877042	0.0068771	0.00153777	no	NA	NA	NA	NA	NA	NA	NA
		MNN11	YJL183W	0	0.0876617	0.00728114	0.00162811	no	NA	NA	NA	NA	NA	NA	NA
		RIA1	YNL163C	0	0.087625	0.0147769	0.00330421	no	NA	NA	NA	NA	NA	NA	NA
		RSC2	YLR357W	0	0.0876134	0.00673885	0.00150685	no	NA	NA	NA	NA	NA	NA	NA
		RRP12	YPL012W	0	0.0875362	0.00647909	0.00144877	no	NA	NA	NA	NA	NA	NA	NA
		SNP1	YIL061C	0	0.0873875	0.0148189	0.0033136	no	NA	NA	NA	NA	NA	NA	NA
		NPL3	YDR432W	0	0.0873849	0.00906439	0.00202686	no	NA	NA	NA	NA	NA	NA	NA
		GAS1	YMR307W	0	0.087337	0.0153077	0.0034229	no	NA	NA	NA	NA	NA	NA	NA
		CHD1	YER164W	0	0.0872652	0.00691753	0.00154681	no	NA	NA	NA	NA	NA	NA	NA
		NUP100	YKL068W	0	0.0871255	0.0116946	0.00261498	no	NA	NA	NA	NA	NA	NA	NA
		FUN12	YAL035W	0	0.086713	0.00978653	0.00218834	no	NA	NA	NA	NA	NA	NA	NA
		CPR7	YJR032W	0	0.0865569	0.00872935	0.00195194	no	NA	NA	NA	NA	NA	NA	NA
		WHI2	YOR043W	0	0.0865303	0.0110741	0.00247625	no	NA	NA	NA	NA	NA	NA	NA
		VPS5	YOR069W	0	0.08638	0.00648675	0.00145048	no	NA	NA	NA	NA	NA	NA	NA
		RPT4	YOR259C	0	0.086233	0.00637051	0.00142449	no	NA	NA	NA	NA	NA	NA	NA
		SNU13	YEL026W	0	0.0862192	0.00798978	0.00178657	no	NA	NA	NA	NA	NA	NA	NA
		RTS1	YOR014W	0	0.0859399	0.0112559	0.0025169	no	NA	NA	NA	NA	NA	NA	NA
		PRE6	YOL038W	0	0.0859077	0.0071615	0.00160136	no	NA	NA	NA	NA	NA	NA	NA
		RNA1	YMR235C	0	0.0858352	0.00771045	0.00172411	no	NA	NA	NA	NA	NA	NA	NA
		BMH2	YDR099W	0	0.0856272	0.0129295	0.00289112	no	NA	NA	NA	NA	NA	NA	NA
		FPS1	YLL043W	0	0.085593	0.00765294	0.00171125	no	NA	NA	NA	NA	NA	NA	NA
		VAC14	YLR386W	0	0.0853481	0.0102324	0.00228803	no	NA	NA	NA	NA	NA	NA	NA
		LGE1	YPL055C	0	0.0852455	0.0122504	0.00273928	no	NA	NA	NA	NA	NA	NA	NA
		SGT2	YOR007C	0	0.084466	0.00562758	0.00125836	no	NA	NA	NA	NA	NA	NA	NA
		MLP2	YIL149C	0	0.0844616	0.0150884	0.00337387	no	NA	NA	NA	NA	NA	NA	NA
		MTR4	YJL050W	0	0.0839356	0.00803971	0.00179773	no	NA	NA	NA	NA	NA	NA	NA
		HHF1	YBR009C	0	0.0836282	0.00927882	0.00207481	no	NA	NA	NA	NA	NA	NA	NA
		YKT6	YKL196C	0	0.0836094	0.00848669	0.00189768	no	NA	NA	NA	NA	NA	NA	NA
		CLU1	YMR012W	0	0.0835721	0.0142313	0.00318222	no	NA	NA	NA	NA	NA	NA	NA
		SYS1	YJL004C	0	0.0834759	0.00889555	0.00198911	no	NA	NA	NA	NA	NA	NA	NA
		UTP4	YDR324C	-0.045	0.0833487	0.0065141	0.0014566	no	NA	NA	NA	NA	NA	NA	NA
		SAC6	YDR129C	0	0.0831198	0.00829248	0.00185426	no	NA	NA	NA	NA	NA	NA	NA
		NUP159	YIL115C	0	0.0829385	0.0123608	0.00276397	no	NA	NA	NA	NA	NA	NA	NA
		IES1	YFL013C	0	0.0827117	0.00853685	0.0019089	no	NA	NA	NA	NA	NA	NA	NA
		RPN9	YDR427W	0	0.0826553	0.00715156	0.00159914	no	NA	NA	NA	NA	NA	NA	NA
		RNA14	YMR061W	-0.065	0.0824874	0.00741207	0.00165739	no	NA	NA	NA	NA	NA	NA	NA
		CLA4	YNL298W	0	0.0823602	0.00719339	0.00160849	no	NA	NA	NA	NA	NA	NA	NA
		BUD27	YFL023W	0	0.0823162	0.0103487	0.00231404	no	NA	NA	NA	NA	NA	NA	NA
		SSO2	YMR183C	0	0.0820431	0.00905069	0.0020238	no	NA	NA	NA	NA	NA	NA	NA
		DEP1	YAL013W	0	0.0820284	0.0204091	0.00456362	no	NA	NA	NA	NA	NA	NA	NA
		NSA2	YER126C	0	0.0817689	0.00718474	0.00160656	no	NA	NA	NA	NA	NA	NA	NA
		NHP10	YDL002C	0	0.0816073	0.0079175	0.00177041	no	NA	NA	NA	NA	NA	NA	NA
		VAM3	YOR106W	0	0.0815784	0.00527711	0.00118	no	NA	NA	NA	NA	NA	NA	NA
		LRP1	YHR081W	-0.023	0.0812312	0.00605577	0.00135411	no	NA	NA	NA	NA	NA	NA	NA
		RPN7	YPR108W	0	0.0811305	0.00599948	0.00134152	no	NA	NA	NA	NA	NA	NA	NA
		CDH1	YGL003C	0	0.0810309	0.00725241	0.00162169	no	NA	NA	NA	NA	NA	NA	NA
		AAT2	YLR027C	0	0.0809662	0.00832375	0.00186125	no	NA	NA	NA	NA	NA	NA	NA
		NIP7	YPL211W	0	0.0809044	0.00714855	0.00159846	no	NA	NA	NA	NA	NA	NA	NA
		RPS12	YOR369C	0	0.0808791	0.00849132	0.00189872	no	NA	NA	NA	NA	NA	NA	NA
		DCP2	YNL118C	-0.027	0.0805822	0.00873349	0.00195287	no	NA	NA	NA	NA	NA	NA	NA
		HSC82	YMR186W	0	0.0805307	0.0152682	0.00341406	no	NA	NA	NA	NA	NA	NA	NA
		RPL37A	YLR185W	-0.035	0.0803856	0.00558411	0.00124865	no	NA	NA	NA	NA	NA	NA	NA
		RRP17	YDR412W	0	0.0802731	0.00732939	0.0016389	no	NA	NA	NA	NA	NA	NA	NA
		DOA1	YKL213C	0	0.0800452	0.00809159	0.00180933	no	NA	NA	NA	NA	NA	NA	NA
		TSC13	YDL015C	0	0.0800281	0.00912596	0.00204063	no	NA	NA	NA	NA	NA	NA	NA
		TOM40	YMR203W	0	0.0800268	0.00744329	0.00166437	no	NA	NA	NA	NA	NA	NA	NA
		ARF2	YDL137W	0	0.0798949	0.00490562	0.00109693	no	NA	NA	NA	NA	NA	NA	NA
		COP1	YDL145C	0	0.0798157	0.0089184	0.00199422	no	NA	NA	NA	NA	NA	NA	NA
		COF1	YLL050C	0	0.0798092	0.00548526	0.00122654	no	NA	NA	NA	NA	NA	NA	NA
		CHO2	YGR157W	0	0.0793457	0.0162181	0.00362647	no	NA	NA	NA	NA	NA	NA	NA
		ARL1	YBR164C	0	0.0792707	0.00948052	0.00211991	no	NA	NA	NA	NA	NA	NA	NA
		YVH1	YIR026C	0	0.0791212	0.0102974	0.00230257	no	NA	NA	NA	NA	NA	NA	NA
		STO1	YMR125W	0	0.078942	0.00781854	0.00174828	no	NA	NA	NA	NA	NA	NA	NA
		RPB11	YOL005C	0	0.0788773	0.0060485	0.00135249	no	NA	NA	NA	NA	NA	NA	NA
		ERG20	YJL167W	0	0.078831	0.00750116	0.00167731	no	NA	NA	NA	NA	NA	NA	NA
		VRP1	YLR337W	0	0.078808	0.010324	0.00230852	no	NA	NA	NA	NA	NA	NA	NA
		SPT7	YBR081C	0	0.0787671	0.0103274	0.00230927	no	NA	NA	NA	NA	NA	NA	NA
		SET2	YJL168C	0	0.0785127	0.00436758	0.00097662	no	NA	NA	NA	NA	NA	NA	NA
		PIL1	YGR086C	0	0.0784324	0.00876082	0.00195898	no	NA	NA	NA	NA	NA	NA	NA
		SER1	YOR184W	0	0.0782363	0.00588195	0.00131524	no	NA	NA	NA	NA	NA	NA	NA
		CRN1	YLR429W	0	0.0782235	0.00867204	0.00193913	no	NA	NA	NA	NA	NA	NA	NA
		SPT16	YGL207W	0	0.0782185	0.00799849	0.00178852	no	NA	NA	NA	NA	NA	NA	NA
		RLP7	YNL002C	0	0.0781999	0.00674338	0.00150787	no	NA	NA	NA	NA	NA	NA	NA
		RPN5	YDL147W	0	0.0781949	0.00643027	0.00143785	no	NA	NA	NA	NA	NA	NA	NA
		CDC3	YLR314C	0	0.0781803	0.00624383	0.00139616	no	NA	NA	NA	NA	NA	NA	NA
		ELP3	YPL086C	0	0.0781372	0.006198	0.00138591	no	NA	NA	NA	NA	NA	NA	NA
		GCD7	YLR291C	0	0.0781175	0.00768853	0.00171921	no	NA	NA	NA	NA	NA	NA	NA
		ERG26	YGL001C	0	0.0779448	0.00589222	0.00131754	no	NA	NA	NA	NA	NA	NA	NA
		DEF1	YKL054C	-0.025	0.0776175	0.00718399	0.00160639	no	NA	NA	NA	NA	NA	NA	NA
		IES2	YNL215W	0	0.0775169	0.0100841	0.00225488	no	NA	NA	NA	NA	NA	NA	NA
		AAH1	YNL141W	0	0.0772422	0.00967807	0.00216408	no	NA	NA	NA	NA	NA	NA	NA
		OMS1	YDR316W	0	0.0771798	0.0114553	0.00256149	no	NA	NA	NA	NA	NA	NA	NA
		PEX14	YGL153W	0	0.0771641	0.00397709	0.000889304	no	NA	NA	NA	NA	NA	NA	NA
		ATP2	YJR121W	0	0.0770952	0.0137261	0.00306926	no	NA	NA	NA	NA	NA	NA	NA
		TPM2	YIL138C	0	0.0770204	0.0141504	0.00316413	no	NA	NA	NA	NA	NA	NA	NA
		HAP3	YBL021C	0	0.0769935	0.00974103	0.00217816	no	NA	NA	NA	NA	NA	NA	NA
		SHR3	YDL212W	0	0.0768865	0.00740097	0.00165491	no	NA	NA	NA	NA	NA	NA	NA
		SGF29	YCL010C	0	0.0768185	0.0104025	0.00232608	no	NA	NA	NA	NA	NA	NA	NA
		SRM1	YGL097W	0	0.0767841	0.00546198	0.00122134	no	NA	NA	NA	NA	NA	NA	NA
		RPS26B	YER131W	0	0.0767709	0.00688631	0.00153983	no	NA	NA	NA	NA	NA	NA	NA
		HTA1	YDR225W	0	0.0767523	0.00937066	0.00209534	no	NA	NA	NA	NA	NA	NA	NA
		TID3	YIL144W	0	0.0766561	0.0137967	0.00308504	no	NA	NA	NA	NA	NA	NA	NA
		NSP1	YJL041W	0	0.0765079	0.00671166	0.00150077	no	NA	NA	NA	NA	NA	NA	NA
		SRV2	YNL138W	0	0.0764893	0.00675864	0.00151128	no	NA	NA	NA	NA	NA	NA	NA
		RET2	YFR051C	0	0.0760253	0.00517351	0.00115683	no	NA	NA	NA	NA	NA	NA	NA
		SRB7	YDR308C	-0.031	0.075966	0.00655186	0.00146504	no	NA	NA	NA	NA	NA	NA	NA
		RPS29B	YDL061C	-0.074	0.0759255	0.00352397	0.000787984	no	NA	NA	NA	NA	NA	NA	NA
		SWI6	YLR182W	0	0.0755919	0.00712762	0.00159378	no	NA	NA	NA	NA	NA	NA	NA
		RIM1	YCR028C	0	0.0755848	0.00626796	0.00140156	no	NA	NA	NA	NA	NA	NA	NA
		RRP6	YOR001W	0	0.0755315	0.00450663	0.00100771	no	NA	NA	NA	NA	NA	NA	NA
		AHA1	YDR214W	0	0.0752992	0.00348344	0.000778921	no	NA	NA	NA	NA	NA	NA	NA
		GCS1	YDL226C	0	0.075084	0.00522476	0.00116829	no	NA	NA	NA	NA	NA	NA	NA
		SLX9	YGR081C	0	0.075058	0.00759011	0.0016972	no	NA	NA	NA	NA	NA	NA	NA
		DBP7	YKR024C	0	0.0750522	0.00532421	0.00119053	no	NA	NA	NA	NA	NA	NA	NA
		MDN1	YLR106C	0	0.0748471	0.00717334	0.00160401	no	NA	NA	NA	NA	NA	NA	NA
		PHO80	YOL001W	0	0.0748129	0.00900855	0.00201437	no	NA	NA	NA	NA	NA	NA	NA
		PET9	YBL030C	0	0.074711	0.00962871	0.00215305	no	NA	NA	NA	NA	NA	NA	NA
		UBA1	YKL210W	0	0.0745832	0.00756435	0.00169144	no	NA	NA	NA	NA	NA	NA	NA
		SKN7	YHR206W	0	0.0745413	0.00491451	0.00109892	no	NA	NA	NA	NA	NA	NA	NA
		VPS35	YJL154C	0	0.0744853	0.0052345	0.00117047	no	NA	NA	NA	NA	NA	NA	NA
		CPR1	YDR155C	0	0.0742707	0.011143	0.00249164	no	NA	NA	NA	NA	NA	NA	NA
		IPP1	YBR011C	0	0.0740011	0.00784894	0.00175508	no	NA	NA	NA	NA	NA	NA	NA
		FUM1	YPL262W	0	0.0739045	0.00495677	0.00110837	no	NA	NA	NA	NA	NA	NA	NA
		CSE4	YKL049C	0	0.0736456	0.011918	0.00266496	no	NA	NA	NA	NA	NA	NA	NA
		TYS1	YGR185C	0	0.0736103	0.00813091	0.00181813	no	NA	NA	NA	NA	NA	NA	NA
		KSP1	YHR082C	0	0.0733334	0.0116779	0.00261126	no	NA	NA	NA	NA	NA	NA	NA
		NOC3	YLR002C	0	0.0732213	0.0064762	0.00144812	no	NA	NA	NA	NA	NA	NA	NA
		RAD50	YNL250W	0	0.0732149	0.00520278	0.00116338	no	NA	NA	NA	NA	NA	NA	NA
		PEX19	YDL065C	0	0.0731705	0.00643715	0.00143939	no	NA	NA	NA	NA	NA	NA	NA
		RPL33B	YOR234C	0	0.0731086	0.00572065	0.00127918	no	NA	NA	NA	NA	NA	NA	NA
		SEC13	YLR208W	0	0.0729382	0.00969281	0.00216738	no	NA	NA	NA	NA	NA	NA	NA
		MIS1	YBR084W	0	0.0728115	0.00400259	0.000895006	no	NA	NA	NA	NA	NA	NA	NA
		SDA1	YGR245C	0	0.0727555	0.00522304	0.00116791	no	NA	NA	NA	NA	NA	NA	NA
		ILS1	YBL076C	0	0.0727334	0.00722545	0.00161566	no	NA	NA	NA	NA	NA	NA	NA
		WBP1	YEL002C	0	0.072705	0.00694303	0.00155251	no	NA	NA	NA	NA	NA	NA	NA
		MRP20	YDR405W	-0.025	0.0726791	0.00707315	0.0015816	no	NA	NA	NA	NA	NA	NA	NA
		YRB2	YIL063C	0	0.0721994	0.0104131	0.00232844	no	NA	NA	NA	NA	NA	NA	NA
		PGI1	YBR196C	0	0.0719025	0.00988044	0.00220933	no	NA	NA	NA	NA	NA	NA	NA
		RVB1	YDR190C	0	0.0716329	0.0071142	0.00159078	yes	background control	1.00702	0.784763	NA	NA	NA	NA
		PRO3	YER023W	0	0.071611	0.007069	0.00158068	no	NA	NA	NA	NA	NA	NA	NA
		UME6	YDR207C	0	0.0715867	0.0082757	0.0018505	no	NA	NA	NA	NA	NA	NA	NA
		ARC35	YNR035C	0	0.0715177	0.00589424	0.00131799	no	NA	NA	NA	NA	NA	NA	NA
		MRPL3	YMR024W	0	0.071421	0.00637517	0.00142553	no	NA	NA	NA	NA	NA	NA	NA
		COG8	YML071C	0	0.0713001	0.00787966	0.00176195	no	NA	NA	NA	NA	NA	NA	NA
		OST3	YOR085W	0	0.0712318	0.00729774	0.00163182	no	NA	NA	NA	NA	NA	NA	NA
		LPD1	YFL018C	0	0.071192	0.00529951	0.00118501	no	NA	NA	NA	NA	NA	NA	NA
		HOC1	YJR075W	0	0.0711448	0.0105118	0.00235051	no	NA	NA	NA	NA	NA	NA	NA
		RAD6	YGL058W	0	0.0710126	0.00599941	0.00134151	no	NA	NA	NA	NA	NA	NA	NA
		PDI1	YCL043C	0	0.0709247	0.0065617	0.00146724	no	NA	NA	NA	NA	NA	NA	NA
		TRM1	YDR120C	0	0.0708677	0.00246345	0.000550843	no	NA	NA	NA	NA	NA	NA	NA
		UBP15	YMR304W	0	0.0707754	0.00678817	0.00151788	yes	background control	0.995233	0.770174	NA	NA	NA	NA
		SEC4	YFL005W	0	0.0706812	0.00558521	0.00124889	no	NA	NA	NA	NA	NA	NA	NA
		ILV2	YMR108W	0	0.0706045	0.00762351	0.00170467	no	NA	NA	NA	NA	NA	NA	NA
		UTP25	YIL091C	0	0.0704966	0.0125687	0.00281044	no	NA	NA	NA	NA	NA	NA	NA
		FRS2	YFL022C	0	0.070428	0.00617498	0.00138077	no	NA	NA	NA	NA	NA	NA	NA
		HSE1	YHL002W	0	0.0704069	0.00514388	0.00115021	no	NA	NA	NA	NA	NA	NA	NA
		KAP104	YBR017C	0	0.0703909	0.00623751	0.00139475	no	NA	NA	NA	NA	NA	NA	NA
		RRP46	YGR095C	-0.033	0.0703799	0.00454296	0.00101584	no	NA	NA	NA	NA	NA	NA	NA
		DAK1	YML070W	0	0.0703114	0.00452687	0.00101224	no	NA	NA	NA	NA	NA	NA	NA
		SAC3	YDR159W	0	0.0702573	0.00737647	0.00164943	no	NA	NA	NA	NA	NA	NA	NA
		GCR2	YNL199C	0	0.0700776	0.00847609	0.00189531	no	NA	NA	NA	NA	NA	NA	NA
		PAF1	YBR279W	-0.035	0.0699532	0.00901055	0.00201482	no	NA	NA	NA	NA	NA	NA	NA
		RNR2	YJL026W	0	0.0696987	0.00550482	0.00123091	no	NA	NA	NA	NA	NA	NA	NA
		RPA34	YJL148W	0	0.0696614	0.00436084	0.000975113	no	NA	NA	NA	NA	NA	NA	NA
		SKI8	YGL213C	0	0.0693796	0.00360273	0.000805595	no	NA	NA	NA	NA	NA	NA	NA
		APL4	YPR029C	0	0.06929	0.00912022	0.00203934	no	NA	NA	NA	NA	NA	NA	NA
		UBR2	YLR024C	0	0.0692716	0.00557692	0.00124704	no	NA	NA	NA	NA	NA	NA	NA
		EFB1	YAL003W	0	0.0692215	0.00933163	0.00208662	no	NA	NA	NA	NA	NA	NA	NA
		HDA1	YNL021W	0	0.0691908	0.00703198	0.0015724	no	NA	NA	NA	NA	NA	NA	NA
		SNF7	YLR025W	0	0.0691809	0.00496313	0.00110979	no	NA	NA	NA	NA	NA	NA	NA
		SST2	YLR452C	0	0.069163	0.0102215	0.0022856	no	NA	NA	NA	NA	NA	NA	NA
		GCD11	YER025W	0	0.0690988	0.008941	0.00199927	no	NA	NA	NA	NA	NA	NA	NA
		NRD1	YNL251C	0	0.0690892	0.00766069	0.00171298	no	NA	NA	NA	NA	NA	NA	NA
		CDC37	YDR168W	0	0.0690006	0.00458737	0.00102577	no	NA	NA	NA	NA	NA	NA	NA
		PRE3	YJL001W	0	0.0689753	0.00479841	0.00107296	no	NA	NA	NA	NA	NA	NA	NA
		RHO2	YNL090W	0	0.0689212	0.00705883	0.0015784	no	NA	NA	NA	NA	NA	NA	NA
		RPN13	YLR421C	0	0.0688976	0.00397118	0.000887982	no	NA	NA	NA	NA	NA	NA	NA
		ILM1	YJR118C	0	0.0687941	0.0127953	0.00286112	no	NA	NA	NA	NA	NA	NA	NA
		ECM2	YBR065C	0	0.0685697	0.00765629	0.001712	no	NA	NA	NA	NA	NA	NA	NA
		MES1	YGR264C	0	0.0685603	0.00638991	0.00142883	no	NA	NA	NA	NA	NA	NA	NA
		YOR1	YGR281W	0	0.0685364	0.00378702	0.000846804	no	NA	NA	NA	NA	NA	NA	NA
		SEC31	YDL195W	0	0.0684494	0.00822239	0.00183858	no	NA	NA	NA	NA	NA	NA	NA
		IWR1	YDL115C	0	0.0684459	0.00731081	0.00163475	no	NA	NA	NA	NA	NA	NA	NA
		RIB4	YOL143C	0	0.0683621	0.0058624	0.00131087	no	NA	NA	NA	NA	NA	NA	NA
		ALO1	YML086C	0	0.0683095	0.00438527	0.000980576	no	NA	NA	NA	NA	NA	NA	NA
		VPS9	YML097C	0	0.0681167	0.0106813	0.00238842	no	NA	NA	NA	NA	NA	NA	NA
		NAN1	YPL126W	0	0.0680897	0.00523226	0.00116997	no	NA	NA	NA	NA	NA	NA	NA
		ATP14	YLR295C	0	0.0680238	0.00310012	0.000693208	no	NA	NA	NA	NA	NA	NA	NA
		SKI2	YLR398C	0	0.067975	0.00278807	0.000623432	no	NA	NA	NA	NA	NA	NA	NA
		PTH1	YHR189W	0	0.0677532	0.0105269	0.00235388	no	NA	NA	NA	NA	NA	NA	NA
		LEO1	YOR123C	0	0.0677177	0.00556004	0.00124326	no	NA	NA	NA	NA	NA	NA	NA
		IDP1	YDL066W	0	0.0676389	0.00545788	0.00122042	no	NA	NA	NA	NA	NA	NA	NA
		URA7	YBL039C	0	0.0675926	0.00319588	0.000714621	no	NA	NA	NA	NA	NA	NA	NA
		MGR1	YCL044C	0	0.0675497	0.00650516	0.0014546	no	NA	NA	NA	NA	NA	NA	NA
		NAB3	YPL190C	0	0.0674713	0.00480089	0.00107351	no	NA	NA	NA	NA	NA	NA	NA
		RPA49	YNL248C	0	0.0674522	0.00602425	0.00134706	no	NA	NA	NA	NA	NA	NA	NA
		UTP22	YGR090W	0	0.0674519	0.00751136	0.00167959	no	NA	NA	NA	NA	NA	NA	NA
		MDM38	YOL027C	0	0.0672167	0.00474378	0.00106074	no	NA	NA	NA	NA	NA	NA	NA
		DHH1	YDL160C	0	0.0671074	0.00690144	0.00154321	no	NA	NA	NA	NA	NA	NA	NA
		SEC18	YBR080C	0	0.0670979	0.00648277	0.00144959	no	NA	NA	NA	NA	NA	NA	NA
		GSF2	YML048W	0	0.0669928	0.00485667	0.00108599	no	NA	NA	NA	NA	NA	NA	NA
		FRS1	YLR060W	0	0.0668041	0.00635071	0.00142006	no	NA	NA	NA	NA	NA	NA	NA
		ARP1	YHR129C	0	0.0667219	0.00749187	0.00167523	no	NA	NA	NA	NA	NA	NA	NA
		RFC2	YJR068W	0	0.0667196	0.00529308	0.00118357	no	NA	NA	NA	NA	NA	NA	NA
		DJP1	YIR004W	0	0.0666093	0.00775121	0.00173322	no	NA	NA	NA	NA	NA	NA	NA
		HXK2	YGL253W	0	0.0664755	0.0075448	0.00168707	no	NA	NA	NA	NA	NA	NA	NA
		ADH6	YMR318C	0	0.066441	0.00369219	0.000825598	no	NA	NA	NA	NA	NA	NA	NA
		MOT2	YER068W	0	0.0663142	0.00646073	0.00144466	no	NA	NA	NA	NA	NA	NA	NA
		LIA1	YJR070C	0	0.0662617	0.00387804	0.000867155	no	NA	NA	NA	NA	NA	NA	NA
		DRS1	YLL008W	0	0.0662064	0.00658076	0.0014715	no	NA	NA	NA	NA	NA	NA	NA
		URM1	YIL008W	0	0.0661666	0.0113836	0.00254545	no	NA	NA	NA	NA	NA	NA	NA
		TRP5	YGL026C	0	0.0661496	0.00703021	0.001572	no	NA	NA	NA	NA	NA	NA	NA
		DBP5	YOR046C	0	0.0661322	0.00535778	0.00119804	no	NA	NA	NA	NA	NA	NA	NA
		TPK1	YJL164C	0	0.0657052	0.0116799	0.00261171	no	NA	NA	NA	NA	NA	NA	NA
		VPS41	YDR080W	0	0.0655431	0.00692038	0.00154744	no	NA	NA	NA	NA	NA	NA	NA
		ECM16	YMR128W	0	0.0654691	0.00535671	0.0011978	no	NA	NA	NA	NA	NA	NA	NA
		GUA1	YMR217W	0	0.0654089	0.00644618	0.00144141	no	NA	NA	NA	NA	NA	NA	NA
		UTP20	YBL004W	0	0.0652966	0.00522888	0.00116921	no	NA	NA	NA	NA	NA	NA	NA
		TUB3	YML124C	0	0.0651991	0.00470062	0.00105109	no	NA	NA	NA	NA	NA	NA	NA
		FAR3	YMR052W	0	0.065113	0.0110281	0.00246597	no	NA	NA	NA	NA	NA	NA	NA
		SPN1	YPR133C	-0.048	0.0649358	0.00793889	0.00177519	no	NA	NA	NA	NA	NA	NA	NA
		COR1	YBL045C	0	0.0648774	0.00591833	0.00132338	no	NA	NA	NA	NA	NA	NA	NA
		CPR6	YLR216C	0	0.064745	0.0055125	0.00123263	no	NA	NA	NA	NA	NA	NA	NA
		NOB1	YOR056C	0	0.0647383	0.00480592	0.00107464	no	NA	NA	NA	NA	NA	NA	NA
		SEC72	YLR292C	0	0.0646655	0.00384403	0.000859552	no	NA	NA	NA	NA	NA	NA	NA
		SSS1	YDR086C	0	0.0643651	0.00585833	0.00130996	no	NA	NA	NA	NA	NA	NA	NA
		SMD3	YLR147C	0	0.0643581	0.00760848	0.00170131	no	NA	NA	NA	NA	NA	NA	NA
		ESA1	YOR244W	0	0.0643479	0.0100036	0.00223687	no	NA	NA	NA	NA	NA	NA	NA
		IDH1	YNL037C	0	0.0643431	0.00731775	0.0016363	no	NA	NA	NA	NA	NA	NA	NA
		HCA4	YJL033W	0	0.0643334	0.00624726	0.00139693	no	NA	NA	NA	NA	NA	NA	NA
		ARP3	YJR065C	0	0.0642923	0.00644096	0.00144024	no	NA	NA	NA	NA	NA	NA	NA
		HYR1	YIR037W	0	0.0641877	0.00918264	0.0020533	no	NA	NA	NA	NA	NA	NA	NA
		TMS1	YDR105C	0	0.0639649	0.00853842	0.00190925	no	NA	NA	NA	NA	NA	NA	NA
		GET2	YER083C	0	0.0639473	0.0141747	0.00316956	no	NA	NA	NA	NA	NA	NA	NA
		PCI8	YIL071W	0	0.0639015	0.0104488	0.00233643	no	NA	NA	NA	NA	NA	NA	NA
		RSM25	YIL093C	0	0.0638829	0.00732817	0.00163863	no	NA	NA	NA	NA	NA	NA	NA
		IFA38	YBR159W	0	0.0634353	0.00420585	0.000940458	no	NA	NA	NA	NA	NA	NA	NA
		HAP5	YOR358W	0	0.0632907	0.00741479	0.001658	no	NA	NA	NA	NA	NA	NA	NA
		LSP1	YPL004C	0	0.0632335	0.0076876	0.001719	no	NA	NA	NA	NA	NA	NA	NA
		CST6	YIL036W	0	0.0632107	0.0125402	0.00280408	no	NA	NA	NA	NA	NA	NA	NA
		BFR1	YOR198C	0	0.0631722	0.00682709	0.00152658	no	NA	NA	NA	NA	NA	NA	NA
		SEC3	YER008C	0	0.0631569	0.00502664	0.00112399	no	NA	NA	NA	NA	NA	NA	NA
		RSC6	YCR052W	-0.025	0.0630951	0.00748881	0.00167455	no	NA	NA	NA	NA	NA	NA	NA
		RPB10	YOR210W	0	0.0630543	0.00606944	0.00135717	no	NA	NA	NA	NA	NA	NA	NA
		TMA108	YIL137C	0	0.0630311	0.0084864	0.00189762	no	NA	NA	NA	NA	NA	NA	NA
		RRP43	YCR035C	-0.043	0.0629894	0.00285577	0.000638569	no	NA	NA	NA	NA	NA	NA	NA
		ENT5	YDR153C	0	0.0629587	0.00562145	0.00125699	no	NA	NA	NA	NA	NA	NA	NA
		ADO1	YJR105W	0	0.0629058	0.00660149	0.00147614	no	NA	NA	NA	NA	NA	NA	NA
		FKS1	YLR342W	0	0.0628974	0.00653926	0.00146222	no	NA	NA	NA	NA	NA	NA	NA
		RIX7	YLL034C	0	0.0627961	0.00606085	0.00135525	no	NA	NA	NA	NA	NA	NA	NA
		RPP1	YHR062C	-0.023	0.0627924	0.00714885	0.00159853	no	NA	NA	NA	NA	NA	NA	NA
		MRPL10	YNL284C	0	0.0625881	0.00642412	0.00143648	no	NA	NA	NA	NA	NA	NA	NA
		RUD3	YOR216C	0	0.062513	0.00930463	0.00208058	no	NA	NA	NA	NA	NA	NA	NA
		SUB2	YDL084W	0	0.0624251	0.00670866	0.0015001	no	NA	NA	NA	NA	NA	NA	NA
		MIR1	YJR077C	0	0.0623115	0.00534693	0.00119561	no	NA	NA	NA	NA	NA	NA	NA
		ADE6	YGR061C	0	0.0623012	0.00564342	0.00126191	no	NA	NA	NA	NA	NA	NA	NA
		YPT1	YFL038C	0	0.0622437	0.007035	0.00157307	no	NA	NA	NA	NA	NA	NA	NA
		PEX5	YDR244W	0	0.0620633	0.00458583	0.00102542	no	NA	NA	NA	NA	NA	NA	NA
		UTP9	YHR196W	-0.06	0.0619668	0.00656236	0.00146739	no	NA	NA	NA	NA	NA	NA	NA
		CNS1	YBR155W	0	0.0617932	0.00439152	0.000981973	no	NA	NA	NA	NA	NA	NA	NA
		APL1	YJR005W	0	0.0617898	0.00675798	0.00151113	no	NA	NA	NA	NA	NA	NA	NA
		SNF6	YHL025W	0	0.0616159	0.0053148	0.00118843	no	NA	NA	NA	NA	NA	NA	NA
		POB3	YML069W	0	0.0615975	0.00599519	0.00134056	no	NA	NA	NA	NA	NA	NA	NA
		RSC8	YFR037C	0	0.0615691	0.00548881	0.00122733	no	NA	NA	NA	NA	NA	NA	NA
		UBP2	YOR124C	0	0.0614627	0.00317632	0.000710247	no	NA	NA	NA	NA	NA	NA	NA
		NOP13	YNL175C	0	0.0614377	0.00491008	0.00109793	no	NA	NA	NA	NA	NA	NA	NA
		CDC53	YDL132W	0	0.061431	0.00599221	0.0013399	no	NA	NA	NA	NA	NA	NA	NA
		YTM1	YOR272W	0	0.0614083	0.00619241	0.00138467	no	NA	NA	NA	NA	NA	NA	NA
		MDH3	YDL078C	0	0.0613225	0.00459331	0.0010271	no	NA	NA	NA	NA	NA	NA	NA
		RTT103	YDR289C	0	0.0613109	0.00807005	0.00180452	no	NA	NA	NA	NA	NA	NA	NA
		RPN6	YDL097C	0	0.0612511	0.00495641	0.00110829	no	NA	NA	NA	NA	NA	NA	NA
		CDC19	YAL038W	0	0.0611648	0.00865732	0.00193583	no	NA	NA	NA	NA	NA	NA	NA
		MAD1	YGL086W	0	0.0611356	0.00334174	0.000747236	no	NA	NA	NA	NA	NA	NA	NA
		BUD21	YOR078W	0	0.0610269	0.00512542	0.00114608	no	NA	NA	NA	NA	NA	NA	NA
		CYS3	YAL012W	0	0.0607981	0.00646694	0.00144605	no	NA	NA	NA	NA	NA	NA	NA
		PHO13	YDL236W	0	0.0607764	0.00301587	0.000674369	no	NA	NA	NA	NA	NA	NA	NA
		STE20	YHL007C	0	0.0607511	0.00775887	0.00173494	no	NA	NA	NA	NA	NA	NA	NA
		PEX13	YLR191W	0	0.0607172	0.0057838	0.0012933	no	NA	NA	NA	NA	NA	NA	NA
		ATX1	YNL259C	0	0.0606195	0.00522125	0.00116751	no	NA	NA	NA	NA	NA	NA	NA
		RCO1	YMR075W	0	0.0605649	0.00754853	0.0016879	no	NA	NA	NA	NA	NA	NA	NA
		BFR2	YDR299W	0	0.0605635	0.00547761	0.00122483	no	NA	NA	NA	NA	NA	NA	NA
		ACO1	YLR304C	0	0.0605177	0.00588293	0.00131546	no	NA	NA	NA	NA	NA	NA	NA
		SWR1	YDR334W	0	0.0604959	0.00595773	0.00133219	no	NA	NA	NA	NA	NA	NA	NA
		PRE2	YPR103W	0	0.0603585	0.00449297	0.00100466	no	NA	NA	NA	NA	NA	NA	NA
		PRP6	YBR055C	0	0.0603526	0.00538034	0.00120308	no	NA	NA	NA	NA	NA	NA	NA
		NUP116	YMR047C	0	0.0603058	0.00617668	0.00138115	no	NA	NA	NA	NA	NA	NA	NA
		ABP1	YCR088W	0	0.0602187	0.00808026	0.0018068	no	NA	NA	NA	NA	NA	NA	NA
		LIP5	YOR196C	0	0.0602165	0.0052648	0.00117725	no	NA	NA	NA	NA	NA	NA	NA
		SPB1	YCL054W	0	0.0601676	0.00397521	0.000888885	no	NA	NA	NA	NA	NA	NA	NA
		ILV6	YCL009C	0	0.0600958	0.00411028	0.000919086	no	NA	NA	NA	NA	NA	NA	NA
		NOP4	YPL043W	0	0.0600545	0.00643664	0.00143928	no	NA	NA	NA	NA	NA	NA	NA
		ATP7	YKL016C	0	0.0600404	0.00518969	0.00116045	no	NA	NA	NA	NA	NA	NA	NA
		HAL5	YJL165C	0	0.0597824	0.00320554	0.000716781	no	NA	NA	NA	NA	NA	NA	NA
		RPS9A	YPL081W	0	0.0597444	0.00833598	0.00186398	no	NA	NA	NA	NA	NA	NA	NA
		ATP4	YPL078C	0	0.0597376	0.00450169	0.00100661	yes	background control	1.01088	0.784763	NA	NA	NA	NA
		REI1	YBR267W	-0.04	0.0597138	0.00329369	0.000736491	no	NA	NA	NA	NA	NA	NA	NA
		GTR1	YML121W	0	0.0597032	0.00650624	0.00145484	no	NA	NA	NA	NA	NA	NA	NA
		RPA14	YDR156W	0	0.0596989	0.00535936	0.00119839	no	NA	NA	NA	NA	NA	NA	NA
		GCN3	YKR026C	0	0.0596589	0.00628344	0.00140502	no	NA	NA	NA	NA	NA	NA	NA
		MMS22	YLR320W	0	0.059655	0.00656257	0.00146744	no	NA	NA	NA	NA	NA	NA	NA
		SEC6	YIL068C	0	0.0595738	0.00763256	0.00170669	no	NA	NA	NA	NA	NA	NA	NA
		TOM22	YNL131W	0	0.0595332	0.00509029	0.00113822	no	NA	NA	NA	NA	NA	NA	NA
		MGE1	YOR232W	0	0.0595068	0.00509474	0.00113922	no	NA	NA	NA	NA	NA	NA	NA
		COG5	YNL051W	0	0.0594005	0.00796843	0.0017818	no	NA	NA	NA	NA	NA	NA	NA
		GDH2	YDL215C	0	0.0590913	0.00447983	0.00100172	no	NA	NA	NA	NA	NA	NA	NA
		SSM4	YIL030C	0	0.0590605	0.0103622	0.00231707	no	NA	NA	NA	NA	NA	NA	NA
		RNR4	YGR180C	0	0.0590383	0.00705361	0.00157723	no	NA	NA	NA	NA	NA	NA	NA
		AKL1	YBR059C	0	0.0590283	0.00618074	0.00138206	no	NA	NA	NA	NA	NA	NA	NA
		RPL21B	YPL079W	0	0.059028	0.00421009	0.000941405	no	NA	NA	NA	NA	NA	NA	NA
		NSR1	YGR159C	0	0.059014	0.00471575	0.00105447	no	NA	NA	NA	NA	NA	NA	NA
		TAF1	YGR274C	-0.057	0.0590023	0.00625325	0.00139827	no	NA	NA	NA	NA	NA	NA	NA
		NOT5	YPR072W	0	0.0589156	0.0029229	0.000653581	no	NA	NA	NA	NA	NA	NA	NA
		YAR1	YPL239W	0	0.0588877	0.00422092	0.000943827	yes	background control	0.996599	0.886447	NA	NA	NA	NA
		TAF4	YMR005W	0	0.058828	0.00449475	0.00100506	no	NA	NA	NA	NA	NA	NA	NA
		DYS1	YHR068W	0	0.0588153	0.00639259	0.00142943	no	NA	NA	NA	NA	NA	NA	NA
		CDC39	YCR093W	0	0.058552	0.00629542	0.0014077	no	NA	NA	NA	NA	NA	NA	NA
		SFT2	YBL102W	0	0.0585318	0.00472959	0.00105757	no	NA	NA	NA	NA	NA	NA	NA
		ASK10	YGR097W	0	0.0584994	0.00463657	0.00103677	no	NA	NA	NA	NA	NA	NA	NA
		NFU1	YKL040C	0	0.0583579	0.00551594	0.0012334	no	NA	NA	NA	NA	NA	NA	NA
		ACH1	YBL015W	0	0.0583268	0.00510657	0.00114186	no	NA	NA	NA	NA	NA	NA	NA
		MET18	YIL128W	0	0.0582454	0.0087242	0.00195079	no	NA	NA	NA	NA	NA	NA	NA
		NUP2	YLR335W	0	0.0581264	0.00328418	0.000734364	no	NA	NA	NA	NA	NA	NA	NA
		CYT1	YOR065W	0	0.0581049	0.00697865	0.00156047	no	NA	NA	NA	NA	NA	NA	NA
		APL5	YPL195W	0	0.0580892	0.00234682	0.000524764	no	NA	NA	NA	NA	NA	NA	NA
		RPC31	YNL151C	0	0.0580828	0.00604135	0.00135089	no	NA	NA	NA	NA	NA	NA	NA
		ERG3	YLR056W	0	0.0580128	0.00546284	0.00122153	no	NA	NA	NA	NA	NA	NA	NA
		PPH21	YDL134C	0	0.0579136	0.00311292	0.000696071	no	NA	NA	NA	NA	NA	NA	NA
		ERG10	YPL028W	0	0.0579024	0.0065156	0.00145693	no	NA	NA	NA	NA	NA	NA	NA
		UBP1	YDL122W	0	0.0578592	0.00625756	0.00139923	no	NA	NA	NA	NA	NA	NA	NA
		RML2	YEL050C	0	0.0576811	0.0121889	0.00272552	no	NA	NA	NA	NA	NA	NA	NA
		SKY1	YMR216C	0	0.0576694	0.0039034	0.000872828	no	NA	NA	NA	NA	NA	NA	NA
		UTP7	YER082C	0	0.0575751	0.0058598	0.00131029	no	NA	NA	NA	NA	NA	NA	NA
		SSA2	YLL024C	0	0.0575174	0.00711786	0.0015916	no	NA	NA	NA	NA	NA	NA	NA
		RPN4	YDL020C	0	0.0575003	0.00723671	0.00161818	no	NA	NA	NA	NA	NA	NA	NA
		GSH1	YJL101C	0	0.0573989	0.00842284	0.00188341	no	NA	NA	NA	NA	NA	NA	NA
		BRE2	YLR015W	0	0.0573376	0.0072505	0.00162126	no	NA	NA	NA	NA	NA	NA	NA
		NPT1	YOR209C	0	0.0573227	0.00371166	0.000829952	no	NA	NA	NA	NA	NA	NA	NA
		NAT1	YDL040C	0	0.0571452	0.004069	0.000909857	no	NA	NA	NA	NA	NA	NA	NA
		SLT2	YHR030C	0	0.0570053	0.00858093	0.00191875	no	NA	NA	NA	NA	NA	NA	NA
		KSS1	YGR040W	0	0.056997	0.00795939	0.00177977	no	NA	NA	NA	NA	NA	NA	NA
		SIS1	YNL007C	0	0.0569107	0.00624498	0.00139642	no	NA	NA	NA	NA	NA	NA	NA
		TAF14	YPL129W	0	0.0569085	0.0078724	0.00176032	no	NA	NA	NA	NA	NA	NA	NA
		TPD3	YAL016W	0	0.0568087	0.00548669	0.00122686	no	NA	NA	NA	NA	NA	NA	NA
		DBP10	YDL031W	0	0.0568007	0.00471983	0.00105539	no	NA	NA	NA	NA	NA	NA	NA
		PTC2	YER089C	0	0.0567457	0.00504071	0.00112714	no	NA	NA	NA	NA	NA	NA	NA
		SSF1	YHR066W	0	0.0567309	0.00491357	0.00109871	no	NA	NA	NA	NA	NA	NA	NA
		FRA1	YLL029W	0	0.0567295	0.00381212	0.000852415	no	NA	NA	NA	NA	NA	NA	NA
		HPT1	YDR399W	0	0.0566786	0.00658758	0.00147303	no	NA	NA	NA	NA	NA	NA	NA
		MRPS35	YGR165W	0	0.0566156	0.00553683	0.00123807	no	NA	NA	NA	NA	NA	NA	NA
		UTP8	YGR128C	0	0.0565573	0.00621901	0.00139061	no	NA	NA	NA	NA	NA	NA	NA
		KAP95	YLR347C	0	0.0564706	0.0058685	0.00131224	no	NA	NA	NA	NA	NA	NA	NA
		ERV14	YGL054C	0	0.0564485	0.00621519	0.00138976	no	NA	NA	NA	NA	NA	NA	NA
		DNM1	YLL001W	0	0.056421	0.00308638	0.000690135	no	NA	NA	NA	NA	NA	NA	NA
		CDC11	YJR076C	0	0.0562599	0.0047686	0.00106629	no	NA	NA	NA	NA	NA	NA	NA
		SUA7	YPR086W	0	0.0562006	0.00693151	0.00154993	no	NA	NA	NA	NA	NA	NA	NA
		YPT52	YKR014C	0	0.0561522	0.00600363	0.00134245	no	NA	NA	NA	NA	NA	NA	NA
		GCD6	YDR211W	0	0.0559906	0.00497243	0.00111187	no	NA	NA	NA	NA	NA	NA	NA
		SAP30	YMR263W	0	0.0559432	0.00724901	0.00162093	no	NA	NA	NA	NA	NA	NA	NA
		AMD1	YML035C	0	0.055923	0.00296851	0.000663779	no	NA	NA	NA	NA	NA	NA	NA
		VMA7	YGR020C	0	0.0558352	0.00612572	0.00136975	no	NA	NA	NA	NA	NA	NA	NA
		MED1	YPR070W	0	0.0557113	0.00866305	0.00193712	no	NA	NA	NA	NA	NA	NA	NA
		RPL34B	YIL052C	-0.135	0.0555268	0.016323	0.00364994	no	NA	NA	NA	NA	NA	NA	NA
		COG7	YGL005C	0	0.0553548	0.00782882	0.00175058	no	NA	NA	NA	NA	NA	NA	NA
		GPT2	YKR067W	0	0.0552653	0.00539165	0.00120561	no	NA	NA	NA	NA	NA	NA	NA
		LHP1	YDL051W	0	0.0552254	0.00490698	0.00109723	no	NA	NA	NA	NA	NA	NA	NA
		PSH1	YOL054W	0	0.0551773	0.00425743	0.000951991	no	NA	NA	NA	NA	NA	NA	NA
		PUP1	YOR157C	0	0.0549798	0.00408984	0.000914515	no	NA	NA	NA	NA	NA	NA	NA
		EMG1	YLR186W	0	0.0549187	0.00731927	0.00163664	no	NA	NA	NA	NA	NA	NA	NA
		MSS1	YMR023C	0	0.0548564	0.00784347	0.00175385	no	NA	NA	NA	NA	NA	NA	NA
		CDC14	YFR028C	0	0.0547843	0.00538679	0.00120452	no	NA	NA	NA	NA	NA	NA	NA
		ERG11	YHR007C	0	0.0547182	0.00709628	0.00158678	no	NA	NA	NA	NA	NA	NA	NA
		RIP1	YEL024W	0	0.054714	0.0040728	0.000910705	no	NA	NA	NA	NA	NA	NA	NA
		VPS74	YDR372C	0	0.0543691	0.00283745	0.000634474	no	NA	NA	NA	NA	NA	NA	NA
		NAM7	YMR080C	0	0.0543635	0.00566862	0.00126754	no	NA	NA	NA	NA	NA	NA	NA
		RPA43	YOR340C	0	0.054345	0.00336377	0.000752162	no	NA	NA	NA	NA	NA	NA	NA
		SED5	YLR026C	0	0.0543195	0.00523432	0.00117043	no	NA	NA	NA	NA	NA	NA	NA
		PFK2	YMR205C	0	0.0542915	0.0058435	0.00130665	no	NA	NA	NA	NA	NA	NA	NA
		RBD2	YPL246C	0	0.0542864	0.00394171	0.000881393	no	NA	NA	NA	NA	NA	NA	NA
		DPH5	YLR172C	0	0.0542335	0.00479805	0.00107288	no	NA	NA	NA	NA	NA	NA	NA
		RRD1	YIL153W	0	0.0541741	0.00698937	0.00156287	no	NA	NA	NA	NA	NA	NA	NA
		PRI1	YIR008C	0	0.0541422	0.00756452	0.00169148	no	NA	NA	NA	NA	NA	NA	NA
		SEC63	YOR254C	0	0.0540226	0.00381977	0.000854126	no	NA	NA	NA	NA	NA	NA	NA
		MGM1	YOR211C	0	0.0539467	0.00627726	0.00140364	no	NA	NA	NA	NA	NA	NA	NA
		TAF6	YGL112C	0	0.0539125	0.00607068	0.00135745	no	NA	NA	NA	NA	NA	NA	NA
		YAP1	YML007W	0	0.0538758	0.00426024	0.000952619	no	NA	NA	NA	NA	NA	NA	NA
		UTP10	YJL109C	0	0.0537987	0.00516197	0.00115425	no	NA	NA	NA	NA	NA	NA	NA
		SEC53	YFL045C	0	0.0535772	0.00630647	0.00141017	no	NA	NA	NA	NA	NA	NA	NA
		MET6	YER091C	0	0.0534675	0.00788342	0.00176279	no	NA	NA	NA	NA	NA	NA	NA
		SYG1	YIL047C	0	0.0534202	0.00686265	0.00153454	no	NA	NA	NA	NA	NA	NA	NA
		CDC36	YDL165W	0	0.0534053	0.00537758	0.00120246	no	NA	NA	NA	NA	NA	NA	NA
		PSD1	YNL169C	0	0.0533146	0.0102023	0.00228131	no	NA	NA	NA	NA	NA	NA	NA
		GSG1	YDR108W	0	0.0532713	0.00936874	0.00209492	no	NA	NA	NA	NA	NA	NA	NA
		SHE4	YOR035C	0	0.0532664	0.0092658	0.00207189	no	NA	NA	NA	NA	NA	NA	NA
		LEU1	YGL009C	0	0.0532554	0.00441062	0.000986244	no	NA	NA	NA	NA	NA	NA	NA
		ESF1	YDR365C	0	0.0531296	0.00404821	0.000905208	no	NA	NA	NA	NA	NA	NA	NA
		MKS1	YNL076W	0	0.0530399	0.00524895	0.0011737	no	NA	NA	NA	NA	NA	NA	NA
		RAD3	YER171W	0	0.052991	0.0054464	0.00121785	no	NA	NA	NA	NA	NA	NA	NA
		NOP9	YJL010C	0	0.0529174	0.00464579	0.00103883	no	NA	NA	NA	NA	NA	NA	NA
		NUP120	YKL057C	-0.138	0.0529011	0.0074639	0.00166898	no	NA	NA	NA	NA	NA	NA	NA
		NST1	YNL091W	0	0.052865	0.0049654	0.0011103	no	NA	NA	NA	NA	NA	NA	NA
		SNF5	YBR289W	0	0.0528621	0.00441099	0.000986327	no	NA	NA	NA	NA	NA	NA	NA
		GIM5	YML094W	0	0.0528084	0.0109231	0.00244248	no	NA	NA	NA	NA	NA	NA	NA
		VAM7	YGL212W	0	0.0528021	0.0075893	0.00169702	no	NA	NA	NA	NA	NA	NA	NA
		VMA4	YOR332W	0	0.0527453	0.00655351	0.00146541	no	NA	NA	NA	NA	NA	NA	NA
		KAP122	YGL016W	0	0.0526087	0.00251829	0.000563107	no	NA	NA	NA	NA	NA	NA	NA
		FUS3	YBL016W	0	0.0525506	0.00640156	0.00143143	no	NA	NA	NA	NA	NA	NA	NA
		SRY1	YKL218C	0	0.0525302	0.00565423	0.00126432	no	NA	NA	NA	NA	NA	NA	NA
		ELP4	YPL101W	0	0.052478	0.00475689	0.00106367	no	NA	NA	NA	NA	NA	NA	NA
		MSC1	YML128C	0	0.0524149	0.00941529	0.00210532	no	NA	NA	NA	NA	NA	NA	NA
		SXM1	YDR395W	0	0.0523967	0.00403558	0.000902383	no	NA	NA	NA	NA	NA	NA	NA
		RPS17B	YDR447C	0	0.0523805	0.0060701	0.00135731	no	NA	NA	NA	NA	NA	NA	NA
		TPI1	YDR050C	0	0.052359	0.005872	0.00131302	no	NA	NA	NA	NA	NA	NA	NA
		DIM1	YPL266W	0	0.0521738	0.00344297	0.000769872	no	NA	NA	NA	NA	NA	NA	NA
		IME2	YJL106W	0	0.0520841	0.00696438	0.00155728	no	NA	NA	NA	NA	NA	NA	NA
		ERG13	YML126C	0	0.0520668	0.00795107	0.00177791	no	NA	NA	NA	NA	NA	NA	NA
		EAF1	YDR359C	-0.026	0.0520606	0.00395457	0.000884268	no	NA	NA	NA	NA	NA	NA	NA
		FAS1	YKL182W	0	0.0520033	0.00793996	0.00177543	no	NA	NA	NA	NA	NA	NA	NA
		SOF1	YLL011W	0	0.0519972	0.00577009	0.00129023	no	NA	NA	NA	NA	NA	NA	NA
		CDC12	YHR107C	0	0.0519153	0.00442227	0.000988851	no	NA	NA	NA	NA	NA	NA	NA
		NHP2	YDL208W	0	0.0519029	0.00418526	0.000935853	no	NA	NA	NA	NA	NA	NA	NA
		MRPL35	YDR322W	0	0.0518978	0.00421124	0.000941662	no	NA	NA	NA	NA	NA	NA	NA
		HAC1	YFL031W	0	0.0518902	0.00489986	0.00109564	no	NA	NA	NA	NA	NA	NA	NA
		NPA3	YJR072C	0	0.0518272	0.00641529	0.0014345	no	NA	NA	NA	NA	NA	NA	NA
		APL2	YKL135C	0	0.0517974	0.00459022	0.0010264	no	NA	NA	NA	NA	NA	NA	NA
		SLX8	YER116C	0	0.0516842	0.00387526	0.000866534	no	NA	NA	NA	NA	NA	NA	NA
		TRP3	YKL211C	0	0.0515952	0.00311	0.000695417	no	NA	NA	NA	NA	NA	NA	NA
		SEC24	YIL109C	0	0.0515228	0.0104668	0.00234044	no	NA	NA	NA	NA	NA	NA	NA
		ORC1	YML065W	0	0.0514871	0.00907106	0.00202835	no	NA	NA	NA	NA	NA	NA	NA
		GIM3	YNL153C	0	0.051414	0.00334597	0.000748182	no	NA	NA	NA	NA	NA	NA	NA
		HRB1	YNL004W	0	0.0513144	0.00419991	0.000939128	no	NA	NA	NA	NA	NA	NA	NA
		RIM11	YMR139W	0	0.051296	0.00600048	0.00134175	no	NA	NA	NA	NA	NA	NA	NA
		ATP5	YDR298C	0	0.0512911	0.00476759	0.00106606	no	NA	NA	NA	NA	NA	NA	NA
		MEH1	YKR007W	0	0.0512224	0.00439872	0.000983584	no	NA	NA	NA	NA	NA	NA	NA
		SLM4	YBR077C	0	0.0511149	0.00637993	0.00142659	no	NA	NA	NA	NA	NA	NA	NA
		FAF1	YIL019W	0	0.0510697	0.00782214	0.00174908	no	NA	NA	NA	NA	NA	NA	NA
		MAK21	YDR060W	0	0.0510589	0.00387633	0.000866774	no	NA	NA	NA	NA	NA	NA	NA
		GDI1	YER136W	0	0.0509561	0.00574194	0.00128394	no	NA	NA	NA	NA	NA	NA	NA
		RIM20	YOR275C	0	0.0509285	0.0105209	0.00235254	no	NA	NA	NA	NA	NA	NA	NA
		RTN1	YDR233C	0	0.0509084	0.00450337	0.00100698	no	NA	NA	NA	NA	NA	NA	NA
		PTP3	YER075C	0	0.0508287	0.00861318	0.00192596	no	NA	NA	NA	NA	NA	NA	NA
		URB1	YKL014C	0	0.0508211	0.00400876	0.000896385	no	NA	NA	NA	NA	NA	NA	NA
		MRPS5	YBR251W	0	0.0507826	0.00325427	0.000727677	no	NA	NA	NA	NA	NA	NA	NA
		KRR1	YCL059C	0	0.0506341	0.00657258	0.00146967	no	NA	NA	NA	NA	NA	NA	NA
		RLP24	YLR009W	-0.058	0.0505243	0.00637841	0.00142626	no	NA	NA	NA	NA	NA	NA	NA
		SPT6	YGR116W	0	0.05052	0.00349598	0.000781724	no	NA	NA	NA	NA	NA	NA	NA
		UFD2	YDL190C	0	0.0504475	0.00309683	0.000692471	no	NA	NA	NA	NA	NA	NA	NA
		DID4	YKL002W	0	0.0504404	0.00564343	0.00126191	no	NA	NA	NA	NA	NA	NA	NA
		MRPS9	YBR146W	0	0.0503894	0.00320668	0.000717035	no	NA	NA	NA	NA	NA	NA	NA
		VMA6	YLR447C	0	0.0502996	0.00385479	0.000861957	no	NA	NA	NA	NA	NA	NA	NA
		RCK1	YGL158W	0	0.050295	0.00615449	0.00137619	no	NA	NA	NA	NA	NA	NA	NA
		GGA2	YHR108W	0	0.0502811	0.00356411	0.000796958	no	NA	NA	NA	NA	NA	NA	NA
		MPP10	YJR002W	0	0.0501328	0.00362429	0.000810416	no	NA	NA	NA	NA	NA	NA	NA
		CFT2	YLR115W	-0.038	0.0500798	0.00628623	0.00140564	no	NA	NA	NA	NA	NA	NA	NA
		BUD14	YAR014C	0	0.0500006	0.00470453	0.00105196	no	NA	NA	NA	NA	NA	NA	NA
		DEG1	YFL001W	0	0.0499832	0.00772426	0.0017272	no	NA	NA	NA	NA	NA	NA	NA
		BUD32	YGR262C	0	0.0499062	0.00448522	0.00100293	no	NA	NA	NA	NA	NA	NA	NA
		GLT1	YDL171C	0	0.0497862	0.00940429	0.00210286	no	NA	NA	NA	NA	NA	NA	NA
		SKI6	YGR195W	0	0.0497482	0.00470619	0.00105234	no	NA	NA	NA	NA	NA	NA	NA
		ENP2	YGR145W	0	0.0497394	0.00448564	0.00100302	no	NA	NA	NA	NA	NA	NA	NA
		GFA1	YKL104C	0	0.0497225	0.00503287	0.00112538	no	NA	NA	NA	NA	NA	NA	NA
		TDH1	YJL052W	0	0.0496461	0.00914501	0.00204489	no	NA	NA	NA	NA	NA	NA	NA
		RAP1	YNL216W	-0.023	0.0496356	0.00540532	0.00120867	no	NA	NA	NA	NA	NA	NA	NA
		STH1	YIL126W	-0.04	0.0496288	0.01137	0.0025424	no	NA	NA	NA	NA	NA	NA	NA
		NUP145	YGL092W	-0.024	0.0496263	0.00554389	0.00123965	no	NA	NA	NA	NA	NA	NA	NA
		SEC21	YNL287W	0	0.0496093	0.00512678	0.00114638	no	NA	NA	NA	NA	NA	NA	NA
		HDA3	YPR179C	0	0.0495196	0.00507708	0.00113527	no	NA	NA	NA	NA	NA	NA	NA
		PRP19	YLL036C	0	0.049498	0.00562961	0.00125882	no	NA	NA	NA	NA	NA	NA	NA
		TPA1	YER049W	0	0.0494086	0.00196893	0.000440266	no	NA	NA	NA	NA	NA	NA	NA
		SAM1	YLR180W	0	0.0494043	0.00588161	0.00131517	no	NA	NA	NA	NA	NA	NA	NA
		DAL81	YIR023W	0	0.0492913	0.00922256	0.00206223	no	NA	NA	NA	NA	NA	NA	NA
		CLC1	YGR167W	0	0.0491866	0.00386803	0.000864917	no	NA	NA	NA	NA	NA	NA	NA
		LSM2	YBL026W	0	0.0491841	0.00674349	0.00150789	no	NA	NA	NA	NA	NA	NA	NA
		CBF1	YJR060W	0	0.0490674	0.00328139	0.000733742	no	NA	NA	NA	NA	NA	NA	NA
		TAF9	YMR236W	0	0.0490624	0.00764532	0.00170955	no	NA	NA	NA	NA	NA	NA	NA
		RBL2	YOR265W	0	0.049062	0.00317015	0.000708866	no	NA	NA	NA	NA	NA	NA	NA
		YAK1	YJL141C	0	0.0490565	0.00404346	0.000904145	no	NA	NA	NA	NA	NA	NA	NA
		TOP2	YNL088W	0	0.0490372	0.00365453	0.000817179	no	NA	NA	NA	NA	NA	NA	NA
		RRI1	YDL216C	0	0.0489592	0.00546046	0.001221	no	NA	NA	NA	NA	NA	NA	NA
		NUP57	YGR119C	0	0.0489502	0.0042606	0.0009527	no	NA	NA	NA	NA	NA	NA	NA
		SHM2	YLR058C	0	0.048892	0.00578349	0.00129323	no	NA	NA	NA	NA	NA	NA	NA
		KRS1	YDR037W	0	0.0488418	0.00808469	0.00180779	no	NA	NA	NA	NA	NA	NA	NA
		NRG1	YDR043C	0	0.0487344	0.00618768	0.00138361	no	NA	NA	NA	NA	NA	NA	NA
		NIC96	YFR002W	-0.041	0.0486764	0.00589629	0.00131845	no	NA	NA	NA	NA	NA	NA	NA
		SNL1	YIL016W	0	0.0486625	0.00802645	0.00179477	no	NA	NA	NA	NA	NA	NA	NA
		PRP11	YDL043C	-0.048	0.0486549	0.00653017	0.00146019	no	NA	NA	NA	NA	NA	NA	NA
		EDC3	YEL015W	0	0.0485309	0.00522138	0.00116754	no	NA	NA	NA	NA	NA	NA	NA
		GLN1	YPR035W	0	0.0485111	0.00567796	0.00126963	no	NA	NA	NA	NA	NA	NA	NA
		YHM2	YMR241W	0	0.0485102	0.00405975	0.000907788	no	NA	NA	NA	NA	NA	NA	NA
		SSE2	YBR169C	0	0.0484953	0.00307729	0.000688103	no	NA	NA	NA	NA	NA	NA	NA
		PRP40	YKL012W	0	0.0484833	0.00557207	0.00124595	no	NA	NA	NA	NA	NA	NA	NA
		RTC3	YHR087W	0	0.0484109	0.00427318	0.000955513	no	NA	NA	NA	NA	NA	NA	NA
		ARP5	YNL059C	0	0.0483718	0.00283726	0.00063443	no	NA	NA	NA	NA	NA	NA	NA
		ARP9	YMR033W	0	0.0482703	0.00559132	0.00125026	no	NA	NA	NA	NA	NA	NA	NA
		SEC65	YML105C	0	0.0482699	0.00288155	0.000644333	no	NA	NA	NA	NA	NA	NA	NA
		EXO70	YJL085W	0	0.0482691	0.00367299	0.000821305	no	NA	NA	NA	NA	NA	NA	NA
		CCR4	YAL021C	0	0.0482124	0.00487569	0.00109024	no	NA	NA	NA	NA	NA	NA	NA
		TIM50	YPL063W	0	0.0481791	0.00361248	0.000807774	no	NA	NA	NA	NA	NA	NA	NA
		BUD20	YLR074C	0	0.048141	0.0027093	0.000605817	no	NA	NA	NA	NA	NA	NA	NA
		IDI1	YPL117C	0	0.0480074	0.00405283	0.000906241	no	NA	NA	NA	NA	NA	NA	NA
		KRI1	YNL308C	0	0.0479757	0.0041597	0.000930138	no	NA	NA	NA	NA	NA	NA	NA
		TMA22	YJR014W	0	0.0479516	0.00297798	0.000665896	no	NA	NA	NA	NA	NA	NA	NA
		TIF4632	YGL049C	0	0.0479211	0.00451983	0.00101066	no	NA	NA	NA	NA	NA	NA	NA
		PTK1	YKL199C	0	0.0478629	0.00463816	0.00103712	no	NA	NA	NA	NA	NA	NA	NA
		SPT4	YGR063C	0	0.0477737	0.00446196	0.000997724	no	NA	NA	NA	NA	NA	NA	NA
		GET1	YGL020C	0	0.0476987	0.00965418	0.00215874	no	NA	NA	NA	NA	NA	NA	NA
		PPZ1	YML016C	0	0.0476338	0.00503738	0.00112639	no	NA	NA	NA	NA	NA	NA	NA
		THR1	YHR025W	0	0.0476012	0.0044807	0.00100191	no	NA	NA	NA	NA	NA	NA	NA
		TOF1	YNL273W	0	0.0475546	0.00552726	0.00123593	no	NA	NA	NA	NA	NA	NA	NA
		APM3	YBR288C	0	0.0475441	0.00498086	0.00111375	no	NA	NA	NA	NA	NA	NA	NA
		MHR1	YDR296W	0	0.0472264	0.00389085	0.00087002	no	NA	NA	NA	NA	NA	NA	NA
		HOR2	YER062C	0	0.0472232	0.00578201	0.0012929	no	NA	NA	NA	NA	NA	NA	NA
		MED7	YOL135C	0	0.0471373	0.00331507	0.000741271	no	NA	NA	NA	NA	NA	NA	NA
		DIP2	YLR129W	0	0.0471285	0.00476587	0.00106568	no	NA	NA	NA	NA	NA	NA	NA
		PEP1	YBL017C	0	0.0471078	0.00238257	0.000532759	no	NA	NA	NA	NA	NA	NA	NA
		PAM16	YJL104W	0	0.0471062	0.00374831	0.000838147	no	NA	NA	NA	NA	NA	NA	NA
		LSM12	YHR121W	0	0.0470609	0.00685163	0.00153207	no	NA	NA	NA	NA	NA	NA	NA
		CAJ1	YER048C	0	0.0470303	0.00363079	0.000811869	no	NA	NA	NA	NA	NA	NA	NA
		RRP1	YDR087C	0	0.0469202	0.00595189	0.00133088	no	NA	NA	NA	NA	NA	NA	NA
		TUB2	YFL037W	0	0.0469091	0.00517451	0.00115706	no	NA	NA	NA	NA	NA	NA	NA
		PRS1	YKL181W	0	0.0467866	0.00495849	0.00110875	no	NA	NA	NA	NA	NA	NA	NA
		ADE13	YLR359W	0	0.046766	0.00462635	0.00103448	no	NA	NA	NA	NA	NA	NA	NA
		RPB7	YDR404C	-0.06	0.0467074	0.00413671	0.000924996	no	NA	NA	NA	NA	NA	NA	NA
		VPS8	YAL002W	0	0.0467052	0.00843465	0.00188605	no	NA	NA	NA	NA	NA	NA	NA
		URA1	YKL216W	0	0.0466925	0.00679592	0.00151961	no	NA	NA	NA	NA	NA	NA	NA
		ABF2	YMR072W	0	0.0466075	0.00431884	0.000965722	no	NA	NA	NA	NA	NA	NA	NA
		EPT1	YHR123W	0	0.0465276	0.00422289	0.000944267	no	NA	NA	NA	NA	NA	NA	NA
		GPI2	YPL076W	0	0.0464562	0.00434651	0.000971909	no	NA	NA	NA	NA	NA	NA	NA
		NNK1	YKL171W	0	0.0464381	0.00478958	0.00107098	no	NA	NA	NA	NA	NA	NA	NA
		SPC24	YMR117C	0	0.0463907	0.00531895	0.00118935	no	NA	NA	NA	NA	NA	NA	NA
		ESF2	YNR054C	0	0.0463782	0.00368308	0.000823561	no	NA	NA	NA	NA	NA	NA	NA
		ARP7	YPR034W	-0.036	0.0463243	0.00410831	0.000918646	no	NA	NA	NA	NA	NA	NA	NA
		NEO1	YIL048W	0	0.046296	0.00514284	0.00114997	no	NA	NA	NA	NA	NA	NA	NA
		SAR1	YPL218W	0	0.0462301	0.00404309	0.000904063	no	NA	NA	NA	NA	NA	NA	NA
		MKT1	YNL085W	0	0.0461507	0.00363493	0.000812795	no	NA	NA	NA	NA	NA	NA	NA
		SEC7	YDR170C	0	0.0461386	0.00369326	0.000825839	no	NA	NA	NA	NA	NA	NA	NA
		DLD3	YEL071W	0	0.0460027	0.00485398	0.00108538	no	NA	NA	NA	NA	NA	NA	NA
		RPS23B	YPR132W	-0.08	0.0459212	0.00841982	0.00188273	no	NA	NA	NA	NA	NA	NA	NA
		VPS24	YKL041W	0	0.0458085	0.00405485	0.000906692	no	NA	NA	NA	NA	NA	NA	NA
		SIP4	YJL089W	0	0.0457151	0.00418665	0.000936163	no	NA	NA	NA	NA	NA	NA	NA
		SIP5	YMR140W	0	0.0457112	0.00374589	0.000837607	no	NA	NA	NA	NA	NA	NA	NA
		STS1	YIR011C	0	0.0456965	0.00704999	0.00157643	no	NA	NA	NA	NA	NA	NA	NA
		SQT1	YIR012W	0	0.0456812	0.007524	0.00168242	no	NA	NA	NA	NA	NA	NA	NA
		YRB1	YDR002W	0	0.045646	0.00380096	0.000849921	no	NA	NA	NA	NA	NA	NA	NA
		MRPL23	YOR150W	0	0.0454775	0.0022017	0.000492315	no	NA	NA	NA	NA	NA	NA	NA
		SEC17	YBL050W	0	0.0454438	0.00332167	0.000742747	no	NA	NA	NA	NA	NA	NA	NA
		SNT1	YCR033W	0	0.0452702	0.0107276	0.00239877	no	NA	NA	NA	NA	NA	NA	NA
		DCC1	YCL016C	0	0.0450378	0.00670859	0.00150009	no	NA	NA	NA	NA	NA	NA	NA
		EAF3	YPR023C	0	0.0449298	0.00373705	0.000835629	no	NA	NA	NA	NA	NA	NA	NA
		TIF11	YMR260C	0	0.0448534	0.00468603	0.00104783	no	NA	NA	NA	NA	NA	NA	NA
		TIF3	YPR163C	0	0.0447919	0.00357654	0.000799738	no	NA	NA	NA	NA	NA	NA	NA
		FMC1	YIL098C	0	0.0447814	0.00560281	0.00125283	no	NA	NA	NA	NA	NA	NA	NA
		HIS1	YER055C	0	0.0447454	0.00334082	0.00074703	no	NA	NA	NA	NA	NA	NA	NA
		BTS1	YPL069C	0	0.0447233	0.00550584	0.00123114	no	NA	NA	NA	NA	NA	NA	NA
		NCS6	YGL210W	0	0.0446614	0.00560122	0.00125247	no	NA	NA	NA	NA	NA	NA	NA
		HMF1	YER057C	0	0.0445893	0.00408915	0.000914363	no	NA	NA	NA	NA	NA	NA	NA
		TYW1	YPL207W	0	0.0445716	0.00180943	0.000404601	no	NA	NA	NA	NA	NA	NA	NA
		CDC16	YKL022C	0	0.0445419	0.00193328	0.000432295	no	NA	NA	NA	NA	NA	NA	NA
		GND1	YHR183W	0	0.0445124	0.00501442	0.00112126	no	NA	NA	NA	NA	NA	NA	NA
		CEG1	YGL130W	0	0.0444249	0.00304113	0.000680017	no	NA	NA	NA	NA	NA	NA	NA
		NMT1	YLR195C	0	0.0444198	0.00419895	0.000938915	no	NA	NA	NA	NA	NA	NA	NA
		SCO2	YBR024W	0	0.0444153	0.00481861	0.00107747	no	NA	NA	NA	NA	NA	NA	NA
		TIF1	YKR059W	0	0.0443647	0.00329943	0.000737775	no	NA	NA	NA	NA	NA	NA	NA
		RLF2	YPR018W	0	0.0443559	0.00714065	0.0015967	no	NA	NA	NA	NA	NA	NA	NA
		HAT2	YEL056W	0	0.0443554	0.00250265	0.000559609	no	NA	NA	NA	NA	NA	NA	NA
		ERV46	YAL042W	0	0.0443502	0.00341551	0.000763732	no	NA	NA	NA	NA	NA	NA	NA
		PRE7	YBL041W	0	0.0442841	0.00331826	0.000741986	no	NA	NA	NA	NA	NA	NA	NA
		SOD1	YJR104C	0	0.0442487	0.00288333	0.000644732	no	NA	NA	NA	NA	NA	NA	NA
		ERG1	YGR175C	0	0.0442329	0.00425682	0.000951855	no	NA	NA	NA	NA	NA	NA	NA
		WRS1	YOL097C	0	0.0442182	0.00307743	0.000688134	no	NA	NA	NA	NA	NA	NA	NA
		YAF9	YNL107W	0	0.0441081	0.00341198	0.000762941	no	NA	NA	NA	NA	NA	NA	NA
		SWF1	YDR126W	0	0.0440531	0.00701185	0.0015679	no	NA	NA	NA	NA	NA	NA	NA
		GBP2	YCL011C	0	0.0440307	0.00352547	0.000788319	no	NA	NA	NA	NA	NA	NA	NA
		ATG17	YLR423C	0	0.0440212	0.00426764	0.000954273	no	NA	NA	NA	NA	NA	NA	NA
		NTF2	YER009W	0	0.0439687	0.00317519	0.000709995	no	NA	NA	NA	NA	NA	NA	NA
		ARO7	YPR060C	0	0.0439684	0.00599337	0.00134016	no	NA	NA	NA	NA	NA	NA	NA
		VMA11	YPL234C	0	0.0438982	0.00458081	0.0010243	no	NA	NA	NA	NA	NA	NA	NA
		ARP4	YJL081C	0	0.0438453	0.00526071	0.00117633	no	NA	NA	NA	NA	NA	NA	NA
		LSM3	YLR438C	0	0.043827	0.00407896	0.000912083	no	NA	NA	NA	NA	NA	NA	NA
		TSR1	YDL060W	0	0.0438104	0.00385778	0.000862625	no	NA	NA	NA	NA	NA	NA	NA
		GPX2	YBR244W	0	0.0437982	0.00318833	0.000712931	no	NA	NA	NA	NA	NA	NA	NA
		KIN82	YCR091W	0	0.0437952	0.00297286	0.000664751	no	NA	NA	NA	NA	NA	NA	NA
		BET3	YKR068C	0	0.0437666	0.00281155	0.000628681	no	NA	NA	NA	NA	NA	NA	NA
		PRB1	YEL060C	0	0.0437193	0.00547138	0.00122344	no	NA	NA	NA	NA	NA	NA	NA
		TUP1	YCR084C	0	0.0436929	0.00502873	0.00112446	no	NA	NA	NA	NA	NA	NA	NA
		CAP1	YKL007W	0	0.0436472	0.00373469	0.000835102	no	NA	NA	NA	NA	NA	NA	NA
		ILV3	YJR016C	0	0.0435439	0.00401982	0.000898858	no	NA	NA	NA	NA	NA	NA	NA
		PRE4	YFR050C	0	0.0435328	0.00258975	0.000579086	no	NA	NA	NA	NA	NA	NA	NA
		GLR1	YPL091W	0	0.0434919	0.00321603	0.000719126	no	NA	NA	NA	NA	NA	NA	NA
		SAS10	YDL153C	0	0.0434858	0.00335967	0.000751245	no	NA	NA	NA	NA	NA	NA	NA
		UTP14	YML093W	-0.03	0.0434682	0.00351859	0.00078678	no	NA	NA	NA	NA	NA	NA	NA
		LYS9	YNR050C	0	0.0434614	0.00419974	0.000939091	no	NA	NA	NA	NA	NA	NA	NA
		RTG3	YBL103C	0	0.0434331	0.00369277	0.000825728	no	NA	NA	NA	NA	NA	NA	NA
		VTC1	YER072W	0	0.0434084	0.00505049	0.00112932	no	NA	NA	NA	NA	NA	NA	NA
		FYV10	YIL097W	0	0.0433927	0.00954564	0.00213447	no	NA	NA	NA	NA	NA	NA	NA
		ATP10	YLR393W	0	0.0433761	0.00602096	0.00134633	no	NA	NA	NA	NA	NA	NA	NA
		ATP1	YBL099W	0	0.0433653	0.00628652	0.00140571	no	NA	NA	NA	NA	NA	NA	NA
		RFC3	YNL290W	0	0.043363	0.0035445	0.000792574	no	NA	NA	NA	NA	NA	NA	NA
		MBA1	YBR185C	0	0.0433295	0.00422362	0.000944431	no	NA	NA	NA	NA	NA	NA	NA
		SPT2	YER161C	0	0.043307	0.00277261	0.000619974	no	NA	NA	NA	NA	NA	NA	NA
		ETR1	YBR026C	0	0.0432047	0.00551998	0.0012343	no	NA	NA	NA	NA	NA	NA	NA
		DPH1	YIL103W	0	0.0431961	0.00720964	0.00161213	no	NA	NA	NA	NA	NA	NA	NA
		MAK5	YBR142W	0	0.0431389	0.0037538	0.000839376	no	NA	NA	NA	NA	NA	NA	NA
		ERD1	YDR414C	0	0.0430844	0.00697719	0.00156015	no	NA	NA	NA	NA	NA	NA	NA
		APS1	YLR170C	0	0.0430173	0.00539505	0.00120637	no	NA	NA	NA	NA	NA	NA	NA
		SRB4	YER022W	0	0.0429948	0.00538433	0.00120397	no	NA	NA	NA	NA	NA	NA	NA
		RRP15	YPR143W	0	0.0429648	0.0030286	0.000677215	no	NA	NA	NA	NA	NA	NA	NA
		SBA1	YKL117W	0	0.0429621	0.00821819	0.00183764	no	NA	NA	NA	NA	NA	NA	NA
		RAT1	YOR048C	0	0.0429556	0.0025773	0.000576301	no	NA	NA	NA	NA	NA	NA	NA
		SWP1	YMR149W	0	0.0428389	0.00434525	0.000971627	no	NA	NA	NA	NA	NA	NA	NA
		SNC2	YOR327C	0	0.0427097	0.00285319	0.000637993	no	NA	NA	NA	NA	NA	NA	NA
		ARG4	YHR018C	0	0.0426779	0.00506408	0.00113236	no	NA	NA	NA	NA	NA	NA	NA
		DAP2	YHR028C	0	0.0426596	0.00299275	0.000669199	no	NA	NA	NA	NA	NA	NA	NA
		FLX1	YIL134W	0	0.0425722	0.00818161	0.00182946	no	NA	NA	NA	NA	NA	NA	NA
		UME1	YPL139C	0	0.0425335	0.00246371	0.000550902	no	NA	NA	NA	NA	NA	NA	NA
		RIC1	YLR039C	0	0.0424582	0.00360745	0.00080665	no	NA	NA	NA	NA	NA	NA	NA
		APT1	YML022W	0	0.0424301	0.00335314	0.000749784	no	NA	NA	NA	NA	NA	NA	NA
		MCM21	YDR318W	0	0.0423911	0.00404578	0.000904665	no	NA	NA	NA	NA	NA	NA	NA
		NCR1	YPL006W	0	0.0423627	0.00452323	0.00101142	no	NA	NA	NA	NA	NA	NA	NA
		NET1	YJL076W	0	0.0423627	0.00381511	0.000853083	no	NA	NA	NA	NA	NA	NA	NA
		MED2	YDL005C	0	0.0423546	0.00362397	0.000810345	no	NA	NA	NA	NA	NA	NA	NA
		IOC4	YMR044W	0	0.0422734	0.0047173	0.00105482	no	NA	NA	NA	NA	NA	NA	NA
		SMX3	YPR182W	0	0.0422059	0.00380684	0.000851236	no	NA	NA	NA	NA	NA	NA	NA
		PFD1	YJL179W	0	0.0421847	0.00307997	0.000688702	no	NA	NA	NA	NA	NA	NA	NA
		BIK1	YCL029C	0	0.0421415	0.00322854	0.000721924	no	NA	NA	NA	NA	NA	NA	NA
		RPA12	YJR063W	0	0.0421239	0.003658	0.000817954	no	NA	NA	NA	NA	NA	NA	NA
		ITR1	YDR497C	0	0.0421124	0.00255766	0.00057191	no	NA	NA	NA	NA	NA	NA	NA
		UBC8	YEL012W	0	0.042072	0.00468619	0.00104786	no	NA	NA	NA	NA	NA	NA	NA
		TPK3	YKL166C	0	0.0420648	0.00624013	0.00139533	no	NA	NA	NA	NA	NA	NA	NA
		RRP8	YDR083W	0	0.0420566	0.00437338	0.000977919	no	NA	NA	NA	NA	NA	NA	NA
		IPI3	YNL182C	0	0.042053	0.00355548	0.00079503	no	NA	NA	NA	NA	NA	NA	NA
		PRP2	YNR011C	0	0.0420189	0.00276932	0.000619238	no	NA	NA	NA	NA	NA	NA	NA
		MOG1	YJR074W	0	0.0419873	0.00472238	0.00105596	no	NA	NA	NA	NA	NA	NA	NA
		PPH3	YDR075W	0	0.0419652	0.00488997	0.00109343	no	NA	NA	NA	NA	NA	NA	NA
		VPS45	YGL095C	0	0.0419508	0.00212389	0.000474916	no	NA	NA	NA	NA	NA	NA	NA
		POL32	YJR043C	0	0.0419356	0.00657059	0.00146923	no	NA	NA	NA	NA	NA	NA	NA
		RGP1	YDR137W	0	0.0419325	0.00491817	0.00109974	no	NA	NA	NA	NA	NA	NA	NA
		TUF1	YOR187W	0	0.0418628	0.00361012	0.000807247	no	NA	NA	NA	NA	NA	NA	NA
		POL5	YEL055C	0	0.0418502	0.00340076	0.000760434	no	NA	NA	NA	NA	NA	NA	NA
		PUS4	YNL292W	0	0.0418446	0.00321721	0.00071939	no	NA	NA	NA	NA	NA	NA	NA
		YME2	YMR302C	0	0.0418066	0.00328037	0.000733513	no	NA	NA	NA	NA	NA	NA	NA
		RSM10	YDR041W	0	0.0416139	0.00349624	0.000781783	no	NA	NA	NA	NA	NA	NA	NA
		RSA4	YCR072C	0	0.0415843	0.00431942	0.000965852	no	NA	NA	NA	NA	NA	NA	NA
		SEC62	YPL094C	0	0.0415626	0.00417594	0.000933768	no	NA	NA	NA	NA	NA	NA	NA
		PDR1	YGL013C	0	0.0415276	0.00363619	0.000813076	no	NA	NA	NA	NA	NA	NA	NA
		AVO2	YMR068W	0	0.0415171	0.00282202	0.000631022	no	NA	NA	NA	NA	NA	NA	NA
		LSM5	YER146W	0	0.041504	0.00468066	0.00104663	no	NA	NA	NA	NA	NA	NA	NA
		PFS1	YHR185C	0	0.0413491	0.00273423	0.000611393	no	NA	NA	NA	NA	NA	NA	NA
		PRO1	YDR300C	0	0.0413477	0.00269593	0.000602829	no	NA	NA	NA	NA	NA	NA	NA
		SVL3	YPL032C	0	0.041272	0.00702862	0.00157165	no	NA	NA	NA	NA	NA	NA	NA
		UTR1	YJR049C	0	0.0412494	0.0026747	0.00059808	no	NA	NA	NA	NA	NA	NA	NA
		APL6	YGR261C	0	0.0412418	0.00253392	0.000566601	no	NA	NA	NA	NA	NA	NA	NA
		BUB3	YOR026W	0	0.0411388	0.00709821	0.00158721	no	NA	NA	NA	NA	NA	NA	NA
		MHP1	YJL042W	0	0.0409857	0.00377226	0.000843504	no	NA	NA	NA	NA	NA	NA	NA
		PRP4	YPR178W	0	0.0408829	0.00371583	0.000830886	no	NA	NA	NA	NA	NA	NA	NA
		GUK1	YDR454C	0	0.0408536	0.00348224	0.000778652	no	NA	NA	NA	NA	NA	NA	NA
		DGK1	YOR311C	0	0.0407737	0.00731054	0.00163469	no	NA	NA	NA	NA	NA	NA	NA
		YRA2	YKL214C	0	0.0407659	0.00227478	0.000508657	no	NA	NA	NA	NA	NA	NA	NA
		RAD4	YER162C	0	0.0407465	0.00403005	0.000901146	no	NA	NA	NA	NA	NA	NA	NA
		SPE1	YKL184W	0	0.0406186	0.00626501	0.0014009	no	NA	NA	NA	NA	NA	NA	NA
		RHO1	YPR165W	0	0.0405608	0.0060059	0.00134296	no	NA	NA	NA	NA	NA	NA	NA
		RAD27	YKL113C	0	0.0405305	0.0062929	0.00140713	no	NA	NA	NA	NA	NA	NA	NA
		RCK2	YLR248W	0	0.0404447	0.00469018	0.00104876	no	NA	NA	NA	NA	NA	NA	NA
		SWD2	YKL018W	0	0.0404218	0.00416758	0.0009319	no	NA	NA	NA	NA	NA	NA	NA
		TFG1	YGR186W	0	0.0403481	0.00326379	0.000729806	no	NA	NA	NA	NA	NA	NA	NA
		HOS2	YGL194C	0	0.0403102	0.00540467	0.00120852	no	NA	NA	NA	NA	NA	NA	NA
		RDL1	YOR285W	0	0.0402956	0.00337567	0.000754824	no	NA	NA	NA	NA	NA	NA	NA
		KTI12	YKL110C	0	0.04017	0.00295085	0.00065983	no	NA	NA	NA	NA	NA	NA	NA
		FOL2	YGR267C	0	0.0401362	0.00499042	0.00111589	no	NA	NA	NA	NA	NA	NA	NA
		SKT5	YBL061C	0	0.0400779	0.00622006	0.00139085	no	NA	NA	NA	NA	NA	NA	NA
		ADE12	YNL220W	0	0.0400698	0.0039391	0.00088081	no	NA	NA	NA	NA	NA	NA	NA
		UBC9	YDL064W	0	0.040057	0.00449647	0.00100544	no	NA	NA	NA	NA	NA	NA	NA
		PRK1	YIL095W	0	0.0400294	0.00764052	0.00170847	no	NA	NA	NA	NA	NA	NA	NA
		TKL1	YPR074C	0	0.0399896	0.00513862	0.00114903	no	NA	NA	NA	NA	NA	NA	NA
		DOM34	YNL001W	0	0.0399632	0.00194285	0.000434434	no	NA	NA	NA	NA	NA	NA	NA
		PHO2	YDL106C	0	0.039933	0.00332393	0.000743253	no	NA	NA	NA	NA	NA	NA	NA
		JNM1	YMR294W	0	0.0399088	0.00578708	0.00129403	no	NA	NA	NA	NA	NA	NA	NA
		HRP1	YOL123W	0	0.0398313	0.00388827	0.000869443	no	NA	NA	NA	NA	NA	NA	NA
		GRX2	YDR513W	0	0.0397981	0.00289032	0.000646294	no	NA	NA	NA	NA	NA	NA	NA
		SRP54	YPR088C	0	0.0397123	0.00334847	0.00074874	no	NA	NA	NA	NA	NA	NA	NA
		HIS4	YCL030C	0	0.039679	0.00300076	0.000670991	no	NA	NA	NA	NA	NA	NA	NA
		NUP84	YDL116W	0	0.0396445	0.00329323	0.000736389	no	NA	NA	NA	NA	NA	NA	NA
		MCM10	YIL150C	0	0.0396337	0.00582642	0.00130283	no	NA	NA	NA	NA	NA	NA	NA
		LTE1	YAL024C	0	0.0396292	0.00366927	0.000820473	no	NA	NA	NA	NA	NA	NA	NA
		TIM23	YNR017W	0	0.0396286	0.00338028	0.000755854	no	NA	NA	NA	NA	NA	NA	NA
		HEM13	YDR044W	0	0.0396074	0.00446544	0.000998503	no	NA	NA	NA	NA	NA	NA	NA
		HIR2	YOR038C	0	0.0395733	0.00514857	0.00115126	no	NA	NA	NA	NA	NA	NA	NA
		RDI1	YDL135C	0	0.0395457	0.00423084	0.000946045	no	NA	NA	NA	NA	NA	NA	NA
		RPS28A	YOR167C	0	0.0395202	0.00278268	0.000622225	no	NA	NA	NA	NA	NA	NA	NA
		PFK26	YIL107C	0	0.0395148	0.00820489	0.00183467	no	NA	NA	NA	NA	NA	NA	NA
		VTI1	YMR197C	0	0.0394876	0.0023931	0.000535114	no	NA	NA	NA	NA	NA	NA	NA
		MRP7	YNL005C	0	0.039478	0.00228867	0.000511762	no	NA	NA	NA	NA	NA	NA	NA
		LDB18	YLL049W	0	0.0394525	0.00549951	0.00122973	no	NA	NA	NA	NA	NA	NA	NA
		RET3	YPL010W	0	0.0394229	0.00319674	0.000714813	no	NA	NA	NA	NA	NA	NA	NA
		NOC4	YPR144C	0	0.0393902	0.00551285	0.00123271	no	NA	NA	NA	NA	NA	NA	NA
		PET10	YKR046C	0	0.0392377	0.00366792	0.000820172	no	NA	NA	NA	NA	NA	NA	NA
		UBA4	YHR111W	0	0.0392376	0.00339723	0.000759643	no	NA	NA	NA	NA	NA	NA	NA
		RPC17	YJL011C	0	0.0392256	0.00328772	0.000735157	no	NA	NA	NA	NA	NA	NA	NA
		SEC14	YMR079W	0	0.0392244	0.00279735	0.000625506	no	NA	NA	NA	NA	NA	NA	NA
		ATP18	YML081C	0	0.039155	0.00400316	0.000895134	no	NA	NA	NA	NA	NA	NA	NA
		TFA1	YKL028W	0	0.0391174	0.00322854	0.000721924	no	NA	NA	NA	NA	NA	NA	NA
		FAR11	YNL127W	0	0.0390889	0.00329553	0.000736904	no	NA	NA	NA	NA	NA	NA	NA
		OYE3	YPL171C	0	0.0390389	0.0024319	0.000543789	no	NA	NA	NA	NA	NA	NA	NA
		INO4	YOL108C	0	0.0390374	0.00497422	0.00111227	no	NA	NA	NA	NA	NA	NA	NA
		DIA4	YHR011W	-0.031	0.039026	0.00794321	0.00177616	no	NA	NA	NA	NA	NA	NA	NA
		PKR1	YMR123W	0	0.038992	0.00381823	0.000853782	no	NA	NA	NA	NA	NA	NA	NA
		SCD6	YPR129W	0	0.0388783	0.00374461	0.000837321	no	NA	NA	NA	NA	NA	NA	NA
		SCO1	YBR037C	0	0.0388715	0.0033148	0.000741211	no	NA	NA	NA	NA	NA	NA	NA
		SNU114	YKL173W	0	0.038837	0.00517049	0.00115616	no	NA	NA	NA	NA	NA	NA	NA
		SWC3	YAL011W	0	0.0387982	0.00668889	0.00149568	no	NA	NA	NA	NA	NA	NA	NA
		MRM1	YOR201C	0	0.0387664	0.00430629	0.000962917	no	NA	NA	NA	NA	NA	NA	NA
		MRE11	YMR224C	0	0.0387436	0.003793	0.00084814	no	NA	NA	NA	NA	NA	NA	NA
		MED8	YBR193C	0	0.0386846	0.00415699	0.000929531	no	NA	NA	NA	NA	NA	NA	NA
		SOD2	YHR008C	0	0.0386198	0.003027	0.000676857	no	NA	NA	NA	NA	NA	NA	NA
		GPH1	YPR160W	0	0.0385953	0.00299188	0.000669004	no	NA	NA	NA	NA	NA	NA	NA
		MUC1	YIR019C	0	0.0385869	0.00498332	0.0011143	no	NA	NA	NA	NA	NA	NA	NA
		UTP21	YLR409C	0	0.0385833	0.00497239	0.00111186	no	NA	NA	NA	NA	NA	NA	NA
		CDC31	YOR257W	0	0.0385456	0.00371677	0.000831095	no	NA	NA	NA	NA	NA	NA	NA
		MNP1	YGL068W	0	0.0384783	0.00305475	0.000683063	no	NA	NA	NA	NA	NA	NA	NA
		ATG11	YPR049C	0	0.0384241	0.0041181	0.000920836	no	NA	NA	NA	NA	NA	NA	NA
		HIS5	YIL116W	0	0.0383338	0.00608314	0.00136023	no	NA	NA	NA	NA	NA	NA	NA
		UMP1	YBR173C	-0.042	0.0383238	0.00523076	0.00116963	no	NA	NA	NA	NA	NA	NA	NA
		QDR2	YIL121W	0	0.0383191	0.00716032	0.0016011	no	NA	NA	NA	NA	NA	NA	NA
		SDH1	YKL148C	0	0.038182	0.00280669	0.000627594	no	NA	NA	NA	NA	NA	NA	NA
		EAF7	YNL136W	0	0.0381521	0.00705216	0.00157691	no	NA	NA	NA	NA	NA	NA	NA
		DPM1	YPR183W	0	0.0380775	0.00312425	0.000698603	no	NA	NA	NA	NA	NA	NA	NA
		NIP100	YPL174C	0	0.0380766	0.00592597	0.00132509	no	NA	NA	NA	NA	NA	NA	NA
		SRP102	YKL154W	0	0.0380508	0.00344274	0.000769819	no	NA	NA	NA	NA	NA	NA	NA
		PFY1	YOR122C	0	0.0380242	0.00400826	0.000896274	no	NA	NA	NA	NA	NA	NA	NA
		PGM2	YMR105C	0	0.0380182	0.00340953	0.000762395	no	NA	NA	NA	NA	NA	NA	NA
		DFG16	YOR030W	0	0.0379732	0.00646194	0.00144493	no	NA	NA	NA	NA	NA	NA	NA
		SAP190	YKR028W	0	0.0379653	0.00321776	0.000719513	no	NA	NA	NA	NA	NA	NA	NA
		CAF4	YKR036C	0	0.0379341	0.0034371	0.000768559	no	NA	NA	NA	NA	NA	NA	NA
		SWC4	YGR002C	0	0.0378925	0.0037838	0.000846084	no	NA	NA	NA	NA	NA	NA	NA
		ELA1	YNL230C	0	0.037868	0.00226105	0.000505586	no	NA	NA	NA	NA	NA	NA	NA
		MDH1	YKL085W	0	0.0378526	0.0051854	0.00115949	no	NA	NA	NA	NA	NA	NA	NA
		GTT1	YIR038C	0	0.0377701	0.00864933	0.00193405	no	NA	NA	NA	NA	NA	NA	NA
		NOP16	YER002W	0	0.0377657	0.00164496	0.000367824	no	NA	NA	NA	NA	NA	NA	NA
		VID28	YIL017W	0	0.0377494	0.0087742	0.00196197	no	NA	NA	NA	NA	NA	NA	NA
		SCJ1	YMR214W	0	0.0377367	0.00246062	0.000550211	no	NA	NA	NA	NA	NA	NA	NA
		TOR1	YJR066W	0	0.0377241	0.00498842	0.00111544	no	NA	NA	NA	NA	NA	NA	NA
		ERG2	YMR202W	0	0.0377157	0.00348774	0.000779883	no	NA	NA	NA	NA	NA	NA	NA
		NAM9	YNL137C	0	0.0376408	0.00305243	0.000682545	no	NA	NA	NA	NA	NA	NA	NA
		UTP18	YJL069C	0	0.0374528	0.00390023	0.000872118	no	NA	NA	NA	NA	NA	NA	NA
		SDO1	YLR022C	0	0.0374415	0.00243716	0.000544966	no	NA	NA	NA	NA	NA	NA	NA
		SDS22	YKL193C	0	0.0374149	0.00415712	0.00092956	no	NA	NA	NA	NA	NA	NA	NA
		PSA1	YDL055C	0	0.0374136	0.00620153	0.00138671	no	NA	NA	NA	NA	NA	NA	NA
		TAF10	YDR167W	0	0.037376	0.00436513	0.000976073	no	NA	NA	NA	NA	NA	NA	NA
		INP51	YIL002C	0	0.0373374	0.00436411	0.000975844	no	NA	NA	NA	NA	NA	NA	NA
		HSP78	YDR258C	0	0.0372818	0.00409537	0.000915752	no	NA	NA	NA	NA	NA	NA	NA
		RPC19	YNL113W	0	0.037249	0.00319907	0.000715334	no	NA	NA	NA	NA	NA	NA	NA
		MRP1	YDR347W	0	0.0372401	0.0029591	0.000661674	no	NA	NA	NA	NA	NA	NA	NA
		RPS27A	YKL156W	0	0.0372313	0.00424928	0.000950168	no	NA	NA	NA	NA	NA	NA	NA
		KRE2	YDR483W	0	0.037227	0.00323939	0.000724351	no	NA	NA	NA	NA	NA	NA	NA
		FPR3	YML074C	0	0.0372263	0.0058087	0.00129886	no	NA	NA	NA	NA	NA	NA	NA
		TRR1	YDR353W	0	0.0372211	0.00383088	0.00085661	no	NA	NA	NA	NA	NA	NA	NA
		VPS51	YKR020W	0	0.0372107	0.00579218	0.00129517	no	NA	NA	NA	NA	NA	NA	NA
		POM152	YMR129W	0	0.0371323	0.00377297	0.000843662	no	NA	NA	NA	NA	NA	NA	NA
		SWS2	YNL081C	0	0.0371264	0.00328211	0.000733901	no	NA	NA	NA	NA	NA	NA	NA
		CKI1	YLR133W	0	0.0370434	0.00150548	0.000336637	no	NA	NA	NA	NA	NA	NA	NA
		FAR10	YLR238W	0	0.0370319	0.00573297	0.00128193	no	NA	NA	NA	NA	NA	NA	NA
		DUN1	YDL101C	0	0.0370262	0.00438363	0.000980209	no	NA	NA	NA	NA	NA	NA	NA
		CFT1	YDR301W	0	0.03685	0.00383795	0.000858193	no	NA	NA	NA	NA	NA	NA	NA
		SAP155	YFR040W	0	0.0367804	0.0024477	0.000547322	no	NA	NA	NA	NA	NA	NA	NA
		DOP1	YDR141C	0	0.0367082	0.00323115	0.000722507	no	NA	NA	NA	NA	NA	NA	NA
		HHT2	YNL031C	0	0.0364961	0.00485309	0.00108518	no	NA	NA	NA	NA	NA	NA	NA
		NGL2	YMR285C	0	0.0364712	0.0029209	0.000653134	no	NA	NA	NA	NA	NA	NA	NA
		DYN3	YMR299C	0	0.0364594	0.00463245	0.00103585	no	NA	NA	NA	NA	NA	NA	NA
		RAI1	YGL246C	0	0.0363959	0.00453873	0.00101489	no	NA	NA	NA	NA	NA	NA	NA
		MRPL1	YDR116C	0	0.036388	0.00244274	0.000546214	no	NA	NA	NA	NA	NA	NA	NA
		ATP16	YDL004W	0	0.0363549	0.00271027	0.000606036	no	NA	NA	NA	NA	NA	NA	NA
		UBC7	YMR022W	0	0.0363542	0.00369469	0.000826157	no	NA	NA	NA	NA	NA	NA	NA
		HMT1	YBR034C	0	0.0362672	0.00290223	0.00064896	no	NA	NA	NA	NA	NA	NA	NA
		DYN1	YKR054C	0	0.0362097	0.00445209	0.000995517	no	NA	NA	NA	NA	NA	NA	NA
		MAK16	YAL025C	0	0.0361834	0.00288993	0.000646208	no	NA	NA	NA	NA	NA	NA	NA
		URA4	YLR420W	0	0.0361324	0.00316165	0.000706966	no	NA	NA	NA	NA	NA	NA	NA
		MMM1	YLL006W	0	0.036116	0.00338739	0.000757443	no	NA	NA	NA	NA	NA	NA	NA
		YCP4	YCR004C	0	0.0360915	0.00243489	0.000544459	no	NA	NA	NA	NA	NA	NA	NA
		RRB1	YMR131C	0	0.0360783	0.00322194	0.000720448	no	NA	NA	NA	NA	NA	NA	NA
		LUC7	YDL087C	0	0.0360253	0.00320355	0.000716336	no	NA	NA	NA	NA	NA	NA	NA
		GLY1	YEL046C	0	0.0359257	0.00240296	0.000537317	no	NA	NA	NA	NA	NA	NA	NA
		MON1	YGL124C	0	0.0358659	0.00323872	0.0007242	no	NA	NA	NA	NA	NA	NA	NA
		GLO3	YER122C	0	0.0358478	0.0042482	0.000949926	no	NA	NA	NA	NA	NA	NA	NA
		MNN9	YPL050C	0	0.035804	0.00266206	0.000595255	no	NA	NA	NA	NA	NA	NA	NA
		BRO1	YPL084W	0	0.0358033	0.00242251	0.000541689	no	NA	NA	NA	NA	NA	NA	NA
		MUD2	YKL074C	0	0.0357317	0.00289433	0.000647192	no	NA	NA	NA	NA	NA	NA	NA
		NPR1	YNL183C	0	0.0357007	0.00325816	0.000728546	no	NA	NA	NA	NA	NA	NA	NA
		MUS81	YDR386W	0	0.0356836	0.00255129	0.000570486	no	NA	NA	NA	NA	NA	NA	NA
		TED1	YIL039W	0	0.0356464	0.00325497	0.000727834	no	NA	NA	NA	NA	NA	NA	NA
		PTP1	YDL230W	0	0.0356351	0.00287066	0.0006419	no	NA	NA	NA	NA	NA	NA	NA
		CYR1	YJL005W	0	0.0355142	0.00267645	0.000598472	no	NA	NA	NA	NA	NA	NA	NA
		NPL4	YBR170C	0	0.0354775	0.00238282	0.000532815	no	NA	NA	NA	NA	NA	NA	NA
		LYS2	YBR115C	0	0.0354758	0.00252212	0.000563962	no	NA	NA	NA	NA	NA	NA	NA
		CDC10	YCR002C	0	0.0354287	0.00293944	0.00065728	no	NA	NA	NA	NA	NA	NA	NA
		DUT1	YBR252W	0	0.035372	0.00167982	0.000375619	no	NA	NA	NA	NA	NA	NA	NA
		MST27	YGL051W	0	0.0352663	0.00363666	0.000813183	no	NA	NA	NA	NA	NA	NA	NA
		SRP14	YDL092W	0	0.0352662	0.00290545	0.000649678	no	NA	NA	NA	NA	NA	NA	NA
		PHO86	YJL117W	0	0.0352556	0.00463308	0.00103599	no	NA	NA	NA	NA	NA	NA	NA
		PEX12	YMR026C	0	0.0352268	0.00454918	0.00101723	no	NA	NA	NA	NA	NA	NA	NA
		NUP192	YJL039C	0	0.0351756	0.00284068	0.000635196	no	NA	NA	NA	NA	NA	NA	NA
		KAR3	YPR141C	0	0.0351524	0.00531138	0.00118766	no	NA	NA	NA	NA	NA	NA	NA
		MGR3	YMR115W	0	0.0350913	0.00337962	0.000755707	no	NA	NA	NA	NA	NA	NA	NA
		DBF2	YGR092W	0	0.0350842	0.00631783	0.00141271	no	NA	NA	NA	NA	NA	NA	NA
		AFG2	YLR397C	0	0.0350825	0.00276619	0.00061854	no	NA	NA	NA	NA	NA	NA	NA
		BDF1	YLR399C	0	0.035078	0.00288677	0.000645502	no	NA	NA	NA	NA	NA	NA	NA
		SNZ1	YMR096W	0	0.0350747	0.00231581	0.000517832	no	NA	NA	NA	NA	NA	NA	NA
		SMX2	YFL018W	0	0.0350134	0.00455694	0.00101896	no	NA	NA	NA	NA	NA	NA	NA
		PCF11	YDR228C	0	0.0349724	0.00329018	0.000735707	no	NA	NA	NA	NA	NA	NA	NA
		SIF2	YBR103W	0	0.034967	0.00345708	0.000773026	no	NA	NA	NA	NA	NA	NA	NA
		GCD1	YOR260W	0	0.0347713	0.00271645	0.000607416	no	NA	NA	NA	NA	NA	NA	NA
		PEX10	YDR265W	0	0.0347629	0.00232596	0.000520101	no	NA	NA	NA	NA	NA	NA	NA
		MRPL13	YKR006C	0	0.0347457	0.00319095	0.000713517	no	NA	NA	NA	NA	NA	NA	NA
		MRPL40	YPL173W	0	0.0346757	0.0026672	0.000596403	no	NA	NA	NA	NA	NA	NA	NA
		YUH1	YJR099W	0	0.0346575	0.00295007	0.000659657	no	NA	NA	NA	NA	NA	NA	NA
		YCK1	YHR135C	0	0.0344776	0.00704157	0.00157454	no	NA	NA	NA	NA	NA	NA	NA
		PRS3	YHL011C	0	0.0344273	0.00460039	0.00102868	no	NA	NA	NA	NA	NA	NA	NA
		VPS71	YML041C	0	0.0344154	0.00442869	0.000990285	no	NA	NA	NA	NA	NA	NA	NA
		CDC34	YDR054C	0	0.034379	0.00400944	0.000896537	no	NA	NA	NA	NA	NA	NA	NA
		NUP82	YJL061W	0	0.0343569	0.00328724	0.00073505	no	NA	NA	NA	NA	NA	NA	NA
		RPL7B	YPL198W	0	0.034354	0.00739104	0.00165269	no	NA	NA	NA	NA	NA	NA	NA
		HIR1	YBL008W	0	0.0343347	0.00458605	0.00102547	no	NA	NA	NA	NA	NA	NA	NA
		TSA2	YDR453C	0	0.0343274	0.00230353	0.000515085	no	NA	NA	NA	NA	NA	NA	NA
		ASN1	YPR145W	0	0.0343253	0.00451753	0.00101015	no	NA	NA	NA	NA	NA	NA	NA
		CDC24	YAL041W	0	0.0342483	0.0034482	0.000771041	no	NA	NA	NA	NA	NA	NA	NA
		TRF5	YNL299W	0	0.0342345	0.00300124	0.000671098	no	NA	NA	NA	NA	NA	NA	NA
		MUM2	YBR057C	0	0.0342345	0.00318977	0.000713254	no	NA	NA	NA	NA	NA	NA	NA
		PRP45	YAL032C	0	0.0342154	0.00397357	0.000888517	no	NA	NA	NA	NA	NA	NA	NA
		DER1	YBR201W	0	0.0341371	0.0056419	0.00126157	no	NA	NA	NA	NA	NA	NA	NA
		GLN4	YOR168W	0	0.0341291	0.00445948	0.000997169	no	NA	NA	NA	NA	NA	NA	NA
		NPR3	YHL023C	0	0.0340962	0.00256024	0.000572487	no	NA	NA	NA	NA	NA	NA	NA
		IMP2	YMR035W	0	0.0340933	0.0030642	0.000685176	no	NA	NA	NA	NA	NA	NA	NA
		PRP46	YPL151C	0	0.034047	0.00393951	0.000880902	no	NA	NA	NA	NA	NA	NA	NA
		POX1	YGL205W	0	0.0340399	0.00277144	0.000619713	no	NA	NA	NA	NA	NA	NA	NA
		RRP45	YDR280W	0	0.0340183	0.00286446	0.000640513	no	NA	NA	NA	NA	NA	NA	NA
		ELF1	YKL160W	0	0.0339905	0.00290933	0.000650546	no	NA	NA	NA	NA	NA	NA	NA
		OPI3	YJR073C	0	0.0339732	0.00602131	0.0013464	no	NA	NA	NA	NA	NA	NA	NA
		END3	YNL084C	0	0.0339589	0.00274592	0.000614007	no	NA	NA	NA	NA	NA	NA	NA
		NAF1	YNL124W	0	0.0339368	0.00379767	0.000849185	no	NA	NA	NA	NA	NA	NA	NA
		POM34	YLR018C	0	0.0339149	0.00260078	0.000581552	no	NA	NA	NA	NA	NA	NA	NA
		RPL29	YFR032C	0	0.0339036	0.00277093	0.0006196	no	NA	NA	NA	NA	NA	NA	NA
		CTF4	YPR135W	0	0.0338897	0.00322099	0.000720236	no	NA	NA	NA	NA	NA	NA	NA
		SWM1	YDR260C	0	0.0338819	0.00217562	0.000486483	no	NA	NA	NA	NA	NA	NA	NA
		SER2	YGR208W	0	0.0338784	0.00326942	0.000731064	no	NA	NA	NA	NA	NA	NA	NA
		CCS1	YMR038C	0	0.0338466	0.00273937	0.000612542	no	NA	NA	NA	NA	NA	NA	NA
		CSE1	YGL238W	0	0.033819	0.00319454	0.00071432	no	NA	NA	NA	NA	NA	NA	NA
		RAV1	YJR033C	0	0.0337469	0.00201767	0.000451164	no	NA	NA	NA	NA	NA	NA	NA
		ARG1	YOL058W	0	0.0337166	0.00496318	0.0011098	no	NA	NA	NA	NA	NA	NA	NA
		PMA1	YGL008C	0	0.0337064	0.00506812	0.00113327	no	NA	NA	NA	NA	NA	NA	NA
		SIT4	YDL047W	0	0.0335534	0.00448849	0.00100366	no	NA	NA	NA	NA	NA	NA	NA
		PYC2	YBR218C	0	0.0334963	0.0038164	0.000853373	no	NA	NA	NA	NA	NA	NA	NA
		SLN1	YIL147C	0	0.0334773	0.00579306	0.00129537	no	NA	NA	NA	NA	NA	NA	NA
		LYS4	YDR234W	0	0.033437	0.0024251	0.000542269	no	NA	NA	NA	NA	NA	NA	NA
		SKI7	YOR076C	0	0.0334328	0.00316209	0.000707066	no	NA	NA	NA	NA	NA	NA	NA
		RCL1	YOL010W	0	0.0334189	0.00358873	0.000802464	no	NA	NA	NA	NA	NA	NA	NA
		YFH1	YDL120W	0	0.0332974	0.00199212	0.000445452	yes	background control	0.985012	0.376367	NA	NA	NA	NA
		ASM4	YDL088C	0	0.0332931	0.00285037	0.000637362	no	NA	NA	NA	NA	NA	NA	NA
		ELP6	YMR312W	0	0.0332772	0.00383213	0.000856892	no	NA	NA	NA	NA	NA	NA	NA
		PET123	YOR158W	0	0.0332002	0.00300716	0.000672422	no	NA	NA	NA	NA	NA	NA	NA
		MTC1	YJL123C	0	0.0331871	0.00244466	0.000546642	no	NA	NA	NA	NA	NA	NA	NA
		ARO4	YBR249C	0	0.0331651	0.00390026	0.000872124	no	NA	NA	NA	NA	NA	NA	NA
		SAM3	YPL274W	0	0.0331148	0.00509187	0.00113858	no	NA	NA	NA	NA	NA	NA	NA
		RIM8	YGL046W	0	0.0330866	0.00453352	0.00101373	no	NA	NA	NA	NA	NA	NA	NA
		HSL1	YKL101W	0	0.0330579	0.00343578	0.000768263	no	NA	NA	NA	NA	NA	NA	NA
		MRPL7	YDR237W	0	0.033018	0.0024854	0.000555752	no	NA	NA	NA	NA	NA	NA	NA
		RAD14	YMR201C	0	0.0329805	0.00311338	0.000696174	no	NA	NA	NA	NA	NA	NA	NA
		RSC4	YKR008W	0	0.0329786	0.00246522	0.000551239	no	NA	NA	NA	NA	NA	NA	NA
		SBH1	YER087C	0	0.0329021	0.00379857	0.000849385	no	NA	NA	NA	NA	NA	NA	NA
		CHL4	YDR254W	0	0.0328506	0.00254665	0.000569449	no	NA	NA	NA	NA	NA	NA	NA
		CDS1	YBR029C	0	0.0328291	0.00347487	0.000777005	no	NA	NA	NA	NA	NA	NA	NA
		MRPS16	YPL013C	0	0.0327678	0.00356854	0.00079795	no	NA	NA	NA	NA	NA	NA	NA
		CPT1	YNL130C	0	0.0327343	0.00192301	0.000429999	no	NA	NA	NA	NA	NA	NA	NA
		PAM17	YKR065C	0	0.0327209	0.00296704	0.00066345	no	NA	NA	NA	NA	NA	NA	NA
		BIT2	YBR270C	0	0.032685	0.0020013	0.000447505	no	NA	NA	NA	NA	NA	NA	NA
		SOL2	YCRX13W	0	0.032678	0.00267967	0.000599192	no	NA	NA	NA	NA	NA	NA	NA
		MED6	YHR058C	0	0.0326652	0.00371918	0.000831635	no	NA	NA	NA	NA	NA	NA	NA
		ERG9	YHR190W	0	0.0326008	0.00243699	0.000544926	no	NA	NA	NA	NA	NA	NA	NA
		SGS1	YMR190C	0	0.0325535	0.00316112	0.000706849	no	NA	NA	NA	NA	NA	NA	NA
		ERP2	YAL007C	0	0.0325258	0.00447167	0.000999896	no	NA	NA	NA	NA	NA	NA	NA
		KTR3	YBR205W	0	0.0325206	0.00165267	0.000369547	no	NA	NA	NA	NA	NA	NA	NA
		VPS17	YOR132W	0	0.0324702	0.00417966	0.000934601	no	NA	NA	NA	NA	NA	NA	NA
		SNU71	YGR013W	0	0.0324563	0.00258965	0.000579064	no	NA	NA	NA	NA	NA	NA	NA
		PAC10	YGR078C	0	0.0324503	0.00225559	0.000504365	no	NA	NA	NA	NA	NA	NA	NA
		DCS2	YOR173W	0	0.0324493	0.00241625	0.00054029	no	NA	NA	NA	NA	NA	NA	NA
		SAS2	YMR127C	0	0.032433	0.00261842	0.000585496	no	NA	NA	NA	NA	NA	NA	NA
		KIN28	YDL108W	0	0.0324007	0.00416399	0.000931097	no	NA	NA	NA	NA	NA	NA	NA
		PRP3	YDR473C	0	0.0323728	0.00289469	0.000647271	no	NA	NA	NA	NA	NA	NA	NA
		DID2	YKR035W	0	0.0322841	0.00166462	0.00037222	no	NA	NA	NA	NA	NA	NA	NA
		SUB1	YMR039C	0	0.0322659	0.00269086	0.000601694	no	NA	NA	NA	NA	NA	NA	NA
		SNN1	YNL086W	0	0.0322236	0.00303772	0.000679256	no	NA	NA	NA	NA	NA	NA	NA
		NSA1	YGL111W	0	0.0322136	0.0044624	0.000997823	no	NA	NA	NA	NA	NA	NA	NA
		RSC58	YLR033W	0	0.0321537	0.00280955	0.000628235	no	NA	NA	NA	NA	NA	NA	NA
		SRP1	YNL189W	0	0.0321438	0.00286424	0.000640462	no	NA	NA	NA	NA	NA	NA	NA
		CIN8	YEL061C	0	0.0321343	0.00297939	0.000666211	no	NA	NA	NA	NA	NA	NA	NA
		RXT3	YDL076C	0	0.032129	0.00281658	0.000629807	no	NA	NA	NA	NA	NA	NA	NA
		MRPL9	YGR220C	0	0.0321246	0.00305504	0.000683128	no	NA	NA	NA	NA	NA	NA	NA
		REB1	YBR049C	0	0.0321209	0.0036365	0.000813147	no	NA	NA	NA	NA	NA	NA	NA
		RPR2	YIR015W	0	0.0320489	0.00294276	0.000658021	no	NA	NA	NA	NA	NA	NA	NA
		SIR2	YDL042C	0	0.0320228	0.00398281	0.000890584	no	NA	NA	NA	NA	NA	NA	NA
		MKK1	YOR231W	0	0.0319561	0.00270134	0.000604039	no	NA	NA	NA	NA	NA	NA	NA
		DCP1	YOL149W	0	0.0319434	0.00269554	0.000602741	no	NA	NA	NA	NA	NA	NA	NA
		TFA2	YKR062W	0	0.0319288	0.00277976	0.000621574	no	NA	NA	NA	NA	NA	NA	NA
		DPB4	YDR121W	0	0.0319136	0.00307903	0.000688492	no	NA	NA	NA	NA	NA	NA	NA
		RTR1	YER139C	0	0.0318854	0.0030601	0.00068426	no	NA	NA	NA	NA	NA	NA	NA
		MCM2	YBL023C	-0.025	0.0318822	0.00497876	0.00111329	no	NA	NA	NA	NA	NA	NA	NA
		HPR1	YDR138W	0	0.0318808	0.00298363	0.000667159	no	NA	NA	NA	NA	NA	NA	NA
		VAC8	YEL013W	0	0.031879	0.00313216	0.000700373	no	NA	NA	NA	NA	NA	NA	NA
		SSN8	YNL025C	0	0.0318394	0.00415505	0.000929097	no	NA	NA	NA	NA	NA	NA	NA
		IPL1	YPL209C	0	0.0318344	0.00434302	0.00097113	no	NA	NA	NA	NA	NA	NA	NA
		MDJ1	YFL016C	0	0.0318235	0.00227504	0.000508714	no	NA	NA	NA	NA	NA	NA	NA
		SEN1	YLR430W	0	0.0317451	0.0032135	0.00071856	no	NA	NA	NA	NA	NA	NA	NA
		COX6	YHR051W	0	0.031725	0.00395205	0.000883705	no	NA	NA	NA	NA	NA	NA	NA
		MBF1	YOR298C	0	0.031711	0.00274066	0.00061283	no	NA	NA	NA	NA	NA	NA	NA
		MTC5	YDR128W	0	0.0316835	0.00369658	0.000826581	no	NA	NA	NA	NA	NA	NA	NA
		INH1	YDL181W	0	0.0316532	0.00197637	0.000441929	no	NA	NA	NA	NA	NA	NA	NA
		MSN2	YMR037C	0	0.0316468	0.00323552	0.000723484	no	NA	NA	NA	NA	NA	NA	NA
		CMK1	YFR014C	0	0.0316356	0.00665807	0.00148879	no	NA	NA	NA	NA	NA	NA	NA
		VPH2	YKL119C	0	0.0315624	0.00400125	0.000894707	no	NA	NA	NA	NA	NA	NA	NA
		HSP12	YFL014W	0	0.0315434	0.00235903	0.000527495	no	NA	NA	NA	NA	NA	NA	NA
		HIS6	YIL020C	0	0.0315273	0.00383575	0.000857699	no	NA	NA	NA	NA	NA	NA	NA
		ROK1	YGL171W	0	0.0315194	0.00214001	0.000478521	no	NA	NA	NA	NA	NA	NA	NA
		SRS2	YJL092W	0	0.031512	0.00385251	0.000861447	no	NA	NA	NA	NA	NA	NA	NA
		ERP1	YAR002C	0	0.0314996	0.00438904	0.000981419	no	NA	NA	NA	NA	NA	NA	NA
		GOS1	YHL031C	0	0.0314744	0.00272281	0.000608839	no	NA	NA	NA	NA	NA	NA	NA
		ARC40	YBR234C	0	0.0314676	0.00374005	0.0008363	yes	background control	1.02831	0.209599	NA	NA	NA	NA
		RPC34	YNR003C	0	0.0314532	0.0025907	0.000579297	no	NA	NA	NA	NA	NA	NA	NA
		DIB1	YPR082C	0	0.0313606	0.00376037	0.000840844	no	NA	NA	NA	NA	NA	NA	NA
		SSN3	YPL042C	0	0.031349	0.00370126	0.000827627	no	NA	NA	NA	NA	NA	NA	NA
		EAF5	YEL018W	0	0.0312814	0.00333461	0.000745642	no	NA	NA	NA	NA	NA	NA	NA
		AIM13	YFR011C	0	0.0312278	0.00160832	0.000359631	no	NA	NA	NA	NA	NA	NA	NA
		MSH2	YOL090W	0	0.0311936	0.00413088	0.000923693	no	NA	NA	NA	NA	NA	NA	NA
		SPT8	YLR055C	0	0.0311447	0.00320661	0.000717019	no	NA	NA	NA	NA	NA	NA	NA
		SSA4	YER103W	0	0.0311384	0.0028427	0.000635647	no	NA	NA	NA	NA	NA	NA	NA
		CYK3	YDL117W	0	0.0311319	0.00518847	0.00116018	no	NA	NA	NA	NA	NA	NA	NA
		IMP2_singlequote	YIL154C	0	0.0311288	0.00427604	0.000956151	no	NA	NA	NA	NA	NA	NA	NA
		ATP17	YDR377W	0	0.0311036	0.00248877	0.000556507	no	NA	NA	NA	NA	NA	NA	NA
		ARO3	YDR035W	0	0.0310884	0.00309384	0.000691804	no	NA	NA	NA	NA	NA	NA	NA
		MSH4	YFL003C	0	0.0310489	0.00188285	0.000421017	no	NA	NA	NA	NA	NA	NA	NA
		KIP3	YGL216W	0	0.031034	0.00400391	0.000895302	no	NA	NA	NA	NA	NA	NA	NA
		UGP1	YKL035W	0	0.0309944	0.00322874	0.000721968	no	NA	NA	NA	NA	NA	NA	NA
		AIR1	YIL079C	0	0.0309747	0.00526051	0.00117629	no	NA	NA	NA	NA	NA	NA	NA
		PGD1	YGL025C	0	0.0309707	0.00289656	0.00064769	no	NA	NA	NA	NA	NA	NA	NA
		RPE1	YJL121C	0	0.0309191	0.00232949	0.00052089	no	NA	NA	NA	NA	NA	NA	NA
		NCS2	YNL119W	0	0.0309167	0.00229951	0.000514186	no	NA	NA	NA	NA	NA	NA	NA
		UBP7	YIL156W	0	0.0308244	0.00458935	0.00102621	no	NA	NA	NA	NA	NA	NA	NA
		BSD2	YBR290W	0	0.0307312	0.00343581	0.00076827	no	NA	NA	NA	NA	NA	NA	NA
		CWC2	YDL209C	0	0.0307044	0.00354448	0.00079257	no	NA	NA	NA	NA	NA	NA	NA
		ZEO1	YOL109W	0	0.0307005	0.00317813	0.000710653	no	NA	NA	NA	NA	NA	NA	NA
		COG2	YGR120C	0	0.0306954	0.00243567	0.000544631	no	NA	NA	NA	NA	NA	NA	NA
		SLY1	YDR189W	0	0.0306863	0.0026077	0.000583099	no	NA	NA	NA	NA	NA	NA	NA
		NUP1	YOR098C	0	0.0306792	0.00283842	0.00063469	no	NA	NA	NA	NA	NA	NA	NA
		BEM4	YPL161C	0	0.0306654	0.00429489	0.000960367	no	NA	NA	NA	NA	NA	NA	NA
		SET3	YKR029C	0	0.0306521	0.00238059	0.000532316	no	NA	NA	NA	NA	NA	NA	NA
		INO80	YGL150C	0	0.0306508	0.00239556	0.000535662	no	NA	NA	NA	NA	NA	NA	NA
		SOP4	YJL192C	0	0.0306498	0.00186142	0.000416226	no	NA	NA	NA	NA	NA	NA	NA
		RPC37	YKR025W	0	0.0306472	0.00193982	0.000433757	no	NA	NA	NA	NA	NA	NA	NA
		HRT1	YOL133W	0	0.0305707	0.00329191	0.000736093	no	NA	NA	NA	NA	NA	NA	NA
		YSH1	YLR277C	0	0.0305333	0.00281468	0.000629381	no	NA	NA	NA	NA	NA	NA	NA
		SNU56	YDR240C	0	0.03053	0.00516811	0.00115562	no	NA	NA	NA	NA	NA	NA	NA
		ECM10	YEL030W	0	0.0305298	0.00297578	0.000665405	no	NA	NA	NA	NA	NA	NA	NA
		TEM1	YML064C	0	0.0305213	0.00362419	0.000810393	no	NA	NA	NA	NA	NA	NA	NA
		KEL1	YHR158C	0	0.0305186	0.00317956	0.000710971	no	NA	NA	NA	NA	NA	NA	NA
		KOG1	YHR186C	0	0.0305083	0.00393426	0.000879728	no	NA	NA	NA	NA	NA	NA	NA
		TFB1	YDR311W	0	0.0304853	0.00262466	0.000586891	no	NA	NA	NA	NA	NA	NA	NA
		CLF1	YLR117C	0	0.0304296	0.00349116	0.000780647	no	NA	NA	NA	NA	NA	NA	NA
		TCB3	YML072C	0	0.0303708	0.00359547	0.000803972	no	NA	NA	NA	NA	NA	NA	NA
		RKI1	YOR095C	0	0.0303507	0.0020767	0.000464363	no	NA	NA	NA	NA	NA	NA	NA
		EST3	YIL009C	0	0.0303345	0.00350583	0.000783928	no	NA	NA	NA	NA	NA	NA	NA
		HTB1	YDR224C	0	0.0303001	0.00404103	0.000903603	no	NA	NA	NA	NA	NA	NA	NA
		YML6	YML025C	0	0.0302476	0.00327225	0.000731697	no	NA	NA	NA	NA	NA	NA	NA
		SRB6	YBR253W	0	0.0302397	0.00324539	0.00072569	no	NA	NA	NA	NA	NA	NA	NA
		KAP120	YPL125W	0	0.0302038	0.00230153	0.000514637	no	NA	NA	NA	NA	NA	NA	NA
		CPA1	YOR303W	0	0.030129	0.00293671	0.000656669	no	NA	NA	NA	NA	NA	NA	NA
		CBK1	YNL161W	0	0.0301115	0.00325022	0.000726771	no	NA	NA	NA	NA	NA	NA	NA
		RAD1	YPL022W	0	0.0301097	0.00328152	0.000733769	no	NA	NA	NA	NA	NA	NA	NA
		KIN4	YOR233W	0	0.0300522	0.00358593	0.000801838	no	NA	NA	NA	NA	NA	NA	NA
		ZPR1	YGR211W	0	0.0299929	0.00220607	0.000493292	no	NA	NA	NA	NA	NA	NA	NA
		NOP6	YDL213C	0	0.0299777	0.00454995	0.0010174	no	NA	NA	NA	NA	NA	NA	NA
		HOS4	YIL112W	0	0.0299202	0.00455374	0.00101825	no	NA	NA	NA	NA	NA	NA	NA
		TOA2	YKL058W	0	0.0299111	0.00193266	0.000432157	no	NA	NA	NA	NA	NA	NA	NA
		GGC1	YDL198C	0	0.0298313	0.00277314	0.000620093	no	NA	NA	NA	NA	NA	NA	NA
		BOS1	YLR078C	0	0.0297372	0.00257786	0.000576428	no	NA	NA	NA	NA	NA	NA	NA
		NUP85	YJR042W	0	0.0296793	0.00277305	0.000620072	no	NA	NA	NA	NA	NA	NA	NA
		GUT2	YIL155C	0	0.0296775	0.00462813	0.00103488	no	NA	NA	NA	NA	NA	NA	NA
		MRPS17	YMR188C	0	0.0296114	0.00234419	0.000524176	no	NA	NA	NA	NA	NA	NA	NA
		SIW14	YNL032W	0	0.0296096	0.00176884	0.000395526	no	NA	NA	NA	NA	NA	NA	NA
		RTG1	YOL067C	0	0.0295867	0.00462201	0.00103351	no	NA	NA	NA	NA	NA	NA	NA
		URA5	YML106W	0	0.0295461	0.00322791	0.000721783	no	NA	NA	NA	NA	NA	NA	NA
		OST4	YDL232W	0	0.0295412	0.00252357	0.000564288	no	NA	NA	NA	NA	NA	NA	NA
		RMD1	YDL001W	0	0.0295348	0.00300864	0.000672752	no	NA	NA	NA	NA	NA	NA	NA
		THO2	YNL139C	0	0.0295135	0.00242314	0.000541831	no	NA	NA	NA	NA	NA	NA	NA
		TLG1	YDR468C	0	0.0295089	0.00323063	0.000722391	no	NA	NA	NA	NA	NA	NA	NA
		ASF1	YJL115W	0	0.0295043	0.00347249	0.000776472	no	NA	NA	NA	NA	NA	NA	NA
		RFC1	YOR217W	0	0.0294978	0.00274891	0.000614675	no	NA	NA	NA	NA	NA	NA	NA
		SSC1	YJR045C	0	0.029473	0.00376713	0.000842355	no	NA	NA	NA	NA	NA	NA	NA
		LSM8	YJR022W	0	0.0294586	0.00330611	0.000739269	no	NA	NA	NA	NA	NA	NA	NA
		FES1	YBR101C	0	0.0293731	0.00191341	0.000427851	no	NA	NA	NA	NA	NA	NA	NA
		HTS1	YPR033C	0	0.0293586	0.0031642	0.000707536	no	NA	NA	NA	NA	NA	NA	NA
		PNO1	YOR145C	0	0.0293306	0.00200912	0.000449254	no	NA	NA	NA	NA	NA	NA	NA
		CCZ1	YBR131W	0	0.029316	0.00482327	0.00107852	no	NA	NA	NA	NA	NA	NA	NA
		WWM1	YFL010C	0	0.0292248	0.00397766	0.000889432	no	NA	NA	NA	NA	NA	NA	NA
		BOI2	YER114C	0	0.029199	0.00230447	0.000515295	no	NA	NA	NA	NA	NA	NA	NA
		GYP1	YOR070C	0	0.0290383	0.00380993	0.000851926	no	NA	NA	NA	NA	NA	NA	NA
		RFA3	YJL173C	0	0.0290335	0.00295328	0.000660374	no	NA	NA	NA	NA	NA	NA	NA
		GPD1	YDL022W	0	0.0290286	0.00376727	0.000842387	no	NA	NA	NA	NA	NA	NA	NA
		SWD1	YAR003W	0	0.0289782	0.00313382	0.000700744	no	NA	NA	NA	NA	NA	NA	NA
		YET3	YDL072C	0	0.0289404	0.00248569	0.000555816	no	NA	NA	NA	NA	NA	NA	NA
		SFP1	YLR403W	-0.035	0.0289319	0.00319777	0.000715044	no	NA	NA	NA	NA	NA	NA	NA
		CBP4	YGR174C	0	0.0289191	0.00307181	0.000686879	no	NA	NA	NA	NA	NA	NA	NA
		STE11	YLR362W	0	0.0288727	0.0031407	0.000702281	no	NA	NA	NA	NA	NA	NA	NA
		GTS1	YGL181W	0	0.0288374	0.00404341	0.000904134	no	NA	NA	NA	NA	NA	NA	NA
		PKC1	YBL105C	0	0.0287876	0.00285769	0.000638998	no	NA	NA	NA	NA	NA	NA	NA
		ACP1	YKL192C	0	0.0287853	0.0025004	0.000559106	no	NA	NA	NA	NA	NA	NA	NA
		SNA3	YJL151C	0	0.0287829	0.00390733	0.000873707	no	NA	NA	NA	NA	NA	NA	NA
		MDV1	YJL112W	0	0.0287806	0.00174028	0.000389139	no	NA	NA	NA	NA	NA	NA	NA
		SPT20	YOL148C	0	0.0287581	0.00299708	0.000670166	no	NA	NA	NA	NA	NA	NA	NA
		PTI1	YGR156W	0	0.028752	0.00326241	0.000729497	no	NA	NA	NA	NA	NA	NA	NA
		RPC82	YPR190C	0	0.0287129	0.00405584	0.000906914	no	NA	NA	NA	NA	NA	NA	NA
		PTA1	YAL043C	0	0.0286891	0.00260342	0.000582143	no	NA	NA	NA	NA	NA	NA	NA
		RRP14	YKL082C	0	0.0286536	0.0022581	0.000504926	no	NA	NA	NA	NA	NA	NA	NA
		HIR3	YJR140C	0	0.028592	0.00263714	0.000589681	no	NA	NA	NA	NA	NA	NA	NA
		SPS1	YDR523C	0	0.028531	0.00359478	0.000803817	no	NA	NA	NA	NA	NA	NA	NA
		ERG25	YGR060W	0	0.0285204	0.00644054	0.00144015	no	NA	NA	NA	NA	NA	NA	NA
		RRS1	YOR294W	0	0.0285079	0.00194795	0.000435575	no	NA	NA	NA	NA	NA	NA	NA
		PTM1	YKL039W	0	0.0284357	0.00235028	0.00052554	no	NA	NA	NA	NA	NA	NA	NA
		YHC1	YLR298C	0	0.0284175	0.00201889	0.000451437	no	NA	NA	NA	NA	NA	NA	NA
		NFS1	YCL017C	0	0.0284174	0.00172242	0.000385145	no	NA	NA	NA	NA	NA	NA	NA
		LAG1	YHL003C	0	0.0284014	0.0020986	0.00046926	no	NA	NA	NA	NA	NA	NA	NA
		PEP12	YOR036W	0	0.0283899	0.00290271	0.000649066	no	NA	NA	NA	NA	NA	NA	NA
		CAM1	YPL048W	0	0.0283783	0.00394364	0.000881826	no	NA	NA	NA	NA	NA	NA	NA
		SSU72	YNL222W	0	0.0283463	0.00382065	0.000854324	no	NA	NA	NA	NA	NA	NA	NA
		CAF40	YNL288W	0	0.0283458	0.00300517	0.000671976	no	NA	NA	NA	NA	NA	NA	NA
		EHT1	YBR177C	0	0.0283055	0.00269587	0.000602815	no	NA	NA	NA	NA	NA	NA	NA
		MPH1	YIR002C	0	0.0282897	0.00524647	0.00117315	no	NA	NA	NA	NA	NA	NA	NA
		NHP6A	YPR052C	0	0.0282643	0.00468983	0.00104868	no	NA	NA	NA	NA	NA	NA	NA
		RAD30	YDR419W	0	0.0282611	0.00337762	0.000755258	no	NA	NA	NA	NA	NA	NA	NA
		AHP1	YLR109W	0	0.0282556	0.00621369	0.00138942	no	NA	NA	NA	NA	NA	NA	NA
		MRI1	YPR118W	0	0.0282384	0.00190766	0.000426566	no	NA	NA	NA	NA	NA	NA	NA
		GAL80	YML051W	0	0.0282158	0.00258985	0.000579108	no	NA	NA	NA	NA	NA	NA	NA
		MAD2	YJL030W	0	0.0281958	0.00285348	0.000638058	no	NA	NA	NA	NA	NA	NA	NA
		RHB1	YCR027C	0	0.0281792	0.00377203	0.000843451	no	NA	NA	NA	NA	NA	NA	NA
		QNS1	YHR074W	0	0.0281396	0.00201496	0.000450559	no	NA	NA	NA	NA	NA	NA	NA
		PEP4	YPL154C	0	0.0281392	0.00351938	0.000786958	no	NA	NA	NA	NA	NA	NA	NA
		DDC1	YPL194W	0	0.0281318	0.00411647	0.00092047	no	NA	NA	NA	NA	NA	NA	NA
		TOM20	YGR082W	0	0.028073	0.00263312	0.000588783	no	NA	NA	NA	NA	NA	NA	NA
		BLM10	YFL006W	0	0.0280713	0.0030507	0.000682157	no	NA	NA	NA	NA	NA	NA	NA
		NUP53	YMR153W	0	0.02806	0.00354256	0.000792139	no	NA	NA	NA	NA	NA	NA	NA
		NCP1	YHR042W	0	0.0280445	0.00234066	0.000523388	no	NA	NA	NA	NA	NA	NA	NA
		ROX3	YBL093C	0	0.0280227	0.00397388	0.000888587	no	NA	NA	NA	NA	NA	NA	NA
		HUB1	YNR032C	0	0.0279779	0.00233386	0.000521867	no	NA	NA	NA	NA	NA	NA	NA
		PMC1	YGL006W	0	0.0279704	0.00348645	0.000779594	no	NA	NA	NA	NA	NA	NA	NA
		MRP51	YPL118W	0	0.0279563	0.00220713	0.000493528	yes	background control	0.991797	0.784763	NA	NA	NA	NA
		GPA2	YER020W	0	0.0279539	0.00200999	0.000449446	no	NA	NA	NA	NA	NA	NA	NA
		RPS24A	YER074W	-0.096	0.0279378	0.00715657	0.00160026	no	NA	NA	NA	NA	NA	NA	NA
		UBC1	YDR177W	0	0.0279318	0.0025695	0.000574557	no	NA	NA	NA	NA	NA	NA	NA
		MUP1	YGR055W	0	0.027931	0.00262146	0.000586177	no	NA	NA	NA	NA	NA	NA	NA
		TMA20	YER007C	0	0.0279283	0.00187645	0.000419588	no	NA	NA	NA	NA	NA	NA	NA
		RGR1	YLR071C	0	0.0279221	0.00345661	0.000772922	no	NA	NA	NA	NA	NA	NA	NA
		MRPL20	YKR085C	0	0.0279186	0.00285911	0.000639316	no	NA	NA	NA	NA	NA	NA	NA
		MOB1	YIL106W	0	0.0279038	0.00690848	0.00154478	no	NA	NA	NA	NA	NA	NA	NA
		MRPL17	YNL252C	0	0.0278676	0.0020449	0.000457253	no	NA	NA	NA	NA	NA	NA	NA
		BGL2	YGR282C	0	0.0278467	0.00301488	0.000674147	no	NA	NA	NA	NA	NA	NA	NA
		MRS6	YOR370C	0	0.0278364	0.00216079	0.000483168	no	NA	NA	NA	NA	NA	NA	NA
		ZDS1	YMR273C	0	0.027793	0.0031565	0.000705816	no	NA	NA	NA	NA	NA	NA	NA
		ARP8	YOR141C	0	0.02779	0.0034302	0.000767017	no	NA	NA	NA	NA	NA	NA	NA
		ISW2	YOR304W	0	0.0277728	0.0054415	0.00121676	no	NA	NA	NA	NA	NA	NA	NA
		RSM27	YGR215W	0	0.0277162	0.00330373	0.000738737	no	NA	NA	NA	NA	NA	NA	NA
		CYC8	YBR112C	0	0.0277126	0.00245549	0.000549064	no	NA	NA	NA	NA	NA	NA	NA
		MAS1	YLR163C	0	0.0277033	0.00183348	0.000409978	no	NA	NA	NA	NA	NA	NA	NA
		RSM23	YGL129C	0	0.0276899	0.00366731	0.000820035	no	NA	NA	NA	NA	NA	NA	NA
		TRM112	YNR046W	0	0.0276542	0.00188197	0.000420822	no	NA	NA	NA	NA	NA	NA	NA
		SYP1	YCR029C	0	0.0276503	0.00427544	0.000956018	no	NA	NA	NA	NA	NA	NA	NA
		PTC6	YCR079W	0	0.027649	0.00238875	0.000534141	no	NA	NA	NA	NA	NA	NA	NA
		FMP48	YGR052W	0	0.0275917	0.00289376	0.000647065	no	NA	NA	NA	NA	NA	NA	NA
		LSB3	YFR024C	0	0.0275551	0.00474612	0.00106126	no	NA	NA	NA	NA	NA	NA	NA
		ERO1	YML130C	0	0.0275459	0.0018773	0.000419777	no	NA	NA	NA	NA	NA	NA	NA
		SMD1	YGR074W	0	0.0275441	0.00324629	0.000725893	no	NA	NA	NA	NA	NA	NA	NA
		SGE1	YPR198W	0	0.0275356	0.00213795	0.00047806	no	NA	NA	NA	NA	NA	NA	NA
		SUM1	YDR310C	0	0.0275163	0.00283763	0.000634513	no	NA	NA	NA	NA	NA	NA	NA
		SSN2	YDR443C	0	0.0274787	0.00290817	0.000650286	no	NA	NA	NA	NA	NA	NA	NA
		SLU7	YDR088C	0	0.0274506	0.00201384	0.000450309	no	NA	NA	NA	NA	NA	NA	NA
		ATG12	YBR217W	0	0.0274339	0.00346319	0.000774392	no	NA	NA	NA	NA	NA	NA	NA
		JIP5	YPR169W	0	0.0274336	0.0018455	0.000412666	no	NA	NA	NA	NA	NA	NA	NA
		YSA1	YBR111C	0	0.0274332	0.00158668	0.000354792	no	NA	NA	NA	NA	NA	NA	NA
		PAP1	YKR002W	0	0.0274318	0.00216627	0.000484392	no	NA	NA	NA	NA	NA	NA	NA
		LYS21	YDL131W	0	0.0274101	0.00358241	0.000801052	no	NA	NA	NA	NA	NA	NA	NA
		RFA1	YAR007C	0	0.0274033	0.00330132	0.000738198	no	NA	NA	NA	NA	NA	NA	NA
		RIM13	YMR154C	0	0.0273531	0.00415011	0.000927992	no	NA	NA	NA	NA	NA	NA	NA
		COX10	YPL172C	0	0.0272471	0.00427247	0.000955354	no	NA	NA	NA	NA	NA	NA	NA
		CAT5	YOR125C	0	0.0272396	0.00170477	0.000381198	no	NA	NA	NA	NA	NA	NA	NA
		SRP68	YPL243W	0	0.0272391	0.00264858	0.000592241	no	NA	NA	NA	NA	NA	NA	NA
		LCP5	YER127W	0	0.0271672	0.00246929	0.00055215	no	NA	NA	NA	NA	NA	NA	NA
		MVP1	YMR004W	0	0.0271605	0.00328106	0.000733668	no	NA	NA	NA	NA	NA	NA	NA
		GAL83	YER027C	0	0.0271603	0.00199143	0.000445297	no	NA	NA	NA	NA	NA	NA	NA
		RPC53	YDL150W	0	0.0271529	0.00176219	0.000394037	no	NA	NA	NA	NA	NA	NA	NA
		BDH1	YAL060W	0	0.0271061	0.00214793	0.000480292	no	NA	NA	NA	NA	NA	NA	NA
		ECO1	YFR027W	0	0.0270977	0.00306112	0.000684487	no	NA	NA	NA	NA	NA	NA	NA
		PFS2	YNL317W	0	0.0270938	0.00332423	0.00074332	no	NA	NA	NA	NA	NA	NA	NA
		LAP4	YKL103C	0	0.0270866	0.00285243	0.000637823	no	NA	NA	NA	NA	NA	NA	NA
		KAR2	YJL034W	0	0.027049	0.00380377	0.000850548	no	NA	NA	NA	NA	NA	NA	NA
		MTG2	YHR168W	-0.072	0.0269906	0.00514011	0.00114936	no	NA	NA	NA	NA	NA	NA	NA
		LCB4	YOR171C	0	0.0269577	0.00207505	0.000463996	no	NA	NA	NA	NA	NA	NA	NA
		MRPL6	YHR147C	0	0.0269379	0.00205774	0.000460125	no	NA	NA	NA	NA	NA	NA	NA
		MDR1	YGR100W	0	0.0269246	0.00166178	0.000371585	no	NA	NA	NA	NA	NA	NA	NA
		PRP22	YER013W	0	0.0269148	0.00329399	0.000736559	no	NA	NA	NA	NA	NA	NA	NA
		POL30	YBR088C	0	0.0269061	0.00357186	0.000798692	no	NA	NA	NA	NA	NA	NA	NA
		GRS1	YBR121C	0	0.0268823	0.00319983	0.000715503	no	NA	NA	NA	NA	NA	NA	NA
		TMA17	YDL110C	0	0.0268443	0.00180228	0.000403002	no	NA	NA	NA	NA	NA	NA	NA
		PPH22	YDL188C	0	0.0268071	0.00420596	0.000940481	no	NA	NA	NA	NA	NA	NA	NA
		RFC4	YOL094C	0	0.0267498	0.00237493	0.00053105	no	NA	NA	NA	NA	NA	NA	NA
		CIN4	YMR138W	0	0.0267469	0.00168706	0.000377239	no	NA	NA	NA	NA	NA	NA	NA
		ZWF1	YNL241C	0	0.0267389	0.00247491	0.000553408	no	NA	NA	NA	NA	NA	NA	NA
		CUS1	YMR240C	0	0.0267338	0.00270414	0.000604664	no	NA	NA	NA	NA	NA	NA	NA
		APC2	YLR127C	0	0.0267055	0.00233078	0.000521178	no	NA	NA	NA	NA	NA	NA	NA
		MET30	YIL046W	0	0.0266793	0.00674515	0.00150826	no	NA	NA	NA	NA	NA	NA	NA
		EAP1	YKL204W	0	0.0266256	0.00230579	0.000515591	no	NA	NA	NA	NA	NA	NA	NA
		RAV2	YDR202C	0	0.0266098	0.00227018	0.000507627	no	NA	NA	NA	NA	NA	NA	NA
		PAR32	YDL173W	0	0.0266027	0.00162398	0.000363133	no	NA	NA	NA	NA	NA	NA	NA
		SEC1	YDR164C	0	0.0265839	0.00250036	0.000559097	no	NA	NA	NA	NA	NA	NA	NA
		RRP42	YDL111C	0	0.0265801	0.0027129	0.000606622	no	NA	NA	NA	NA	NA	NA	NA
		MDY2	YOL111C	0	0.0265658	0.00129955	0.000290588	no	NA	NA	NA	NA	NA	NA	NA
		CDC25	YLR310C	0	0.0264956	0.00279822	0.000625701	no	NA	NA	NA	NA	NA	NA	NA
		IML3	YBR107C	0	0.0264391	0.00293302	0.000655842	no	NA	NA	NA	NA	NA	NA	NA
		ABZ1	YNR033W	0	0.0264317	0.00282451	0.00063158	no	NA	NA	NA	NA	NA	NA	NA
		MGM101	YJR144W	0	0.0264132	0.00217832	0.000487086	no	NA	NA	NA	NA	NA	NA	NA
		SHM1	YBR263W	0	0.0264122	0.00339001	0.000758029	no	NA	NA	NA	NA	NA	NA	NA
		UTP11	YKL099C	0	0.026377	0.00182917	0.000409016	no	NA	NA	NA	NA	NA	NA	NA
		ERG5	YMR015C	0	0.0263374	0.00305335	0.000682749	no	NA	NA	NA	NA	NA	NA	NA
		OM45	YIL136W	0	0.026335	0.00519395	0.0011614	no	NA	NA	NA	NA	NA	NA	NA
		MRPL16	YBL038W	0	0.0263026	0.00337388	0.000754422	no	NA	NA	NA	NA	NA	NA	NA
		UBA2	YDR390C	0	0.0262472	0.00182236	0.000407492	no	NA	NA	NA	NA	NA	NA	NA
		CHS3	YBR023C	0	0.0261864	0.00219608	0.00049106	no	NA	NA	NA	NA	NA	NA	NA
		HRK1	YOR267C	0	0.026183	0.00479219	0.00107157	no	NA	NA	NA	NA	NA	NA	NA
		MFT1	YML062C	0	0.0261766	0.00262148	0.000586182	no	NA	NA	NA	NA	NA	NA	NA
		BUD6	YLR319C	0	0.026157	0.00171314	0.00038307	no	NA	NA	NA	NA	NA	NA	NA
		PRO2	YOR323C	0	0.0261466	0.00278365	0.000622442	no	NA	NA	NA	NA	NA	NA	NA
		COX12	YLR038C	0	0.0261452	0.00388043	0.00086769	no	NA	NA	NA	NA	NA	NA	NA
		CSL4	YNL232W	0	0.0260659	0.00197305	0.000441188	no	NA	NA	NA	NA	NA	NA	NA
		ARG3	YJL088W	0	0.0260501	0.00316444	0.000707589	no	NA	NA	NA	NA	NA	NA	NA
		COG4	YPR105C	0	0.0260476	0.00253866	0.000567662	no	NA	NA	NA	NA	NA	NA	NA
		SRB5	YGR104C	0	0.0259922	0.00286586	0.000640825	no	NA	NA	NA	NA	NA	NA	NA
		PIN4	YBL051C	0	0.0259145	0.00190829	0.000426706	no	NA	NA	NA	NA	NA	NA	NA
		NUS1	YDL193W	-0.102	0.0259004	0.00322787	0.000721773	no	NA	NA	NA	NA	NA	NA	NA
		COX7	YMR256C	0	0.0258896	0.00488543	0.00109242	no	NA	NA	NA	NA	NA	NA	NA
		SWI4	YER111C	0	0.025877	0.00396896	0.000887488	no	NA	NA	NA	NA	NA	NA	NA
		MPE1	YKL059C	0	0.0258732	0.00205821	0.000460231	no	NA	NA	NA	NA	NA	NA	NA
		PSD2	YGR170W	0	0.0258429	0.00219288	0.000490344	no	NA	NA	NA	NA	NA	NA	NA
		TRX2	YGR209C	0	0.0258416	0.00468614	0.00104785	no	NA	NA	NA	NA	NA	NA	NA
		CAF20	YOR276W	0	0.0258375	0.00365219	0.000816653	no	NA	NA	NA	NA	NA	NA	NA
		ZRC1	YMR243C	0	0.0258327	0.0015228	0.000340509	no	NA	NA	NA	NA	NA	NA	NA
		VMS1	YDR049W	0	0.025804	0.00276231	0.000617672	no	NA	NA	NA	NA	NA	NA	NA
		YJU2	YKL095W	0	0.0257875	0.00275431	0.000615883	no	NA	NA	NA	NA	NA	NA	NA
		BDF2	YDL070W	0	0.0257545	0.00240627	0.000538058	no	NA	NA	NA	NA	NA	NA	NA
		MRPL25	YGR076C	0	0.0257472	0.00267752	0.000598712	no	NA	NA	NA	NA	NA	NA	NA
		COA1	YIL157C	0	0.0257169	0.003591	0.000802972	no	NA	NA	NA	NA	NA	NA	NA
		NHX1	YDR456W	0	0.0257007	0.00232475	0.00051983	no	NA	NA	NA	NA	NA	NA	NA
		SFH1	YLR321C	0	0.0256775	0.00119999	0.000268325	no	NA	NA	NA	NA	NA	NA	NA
		SRN2	YLR119W	0	0.0256673	0.00357066	0.000798423	no	NA	NA	NA	NA	NA	NA	NA
		DYN2	YDR424C	0	0.0256342	0.00245143	0.000548157	no	NA	NA	NA	NA	NA	NA	NA
		YIP1	YGR172C	0	0.0256128	0.00297657	0.000665582	no	NA	NA	NA	NA	NA	NA	NA
		ITC1	YGL133W	0	0.0256015	0.0028181	0.000630146	no	NA	NA	NA	NA	NA	NA	NA
		DUG1	YFR044C	0	0.0255903	0.00321563	0.000719038	no	NA	NA	NA	NA	NA	NA	NA
		FET5	YFL041W	0	0.02558	0.00188857	0.000422298	no	NA	NA	NA	NA	NA	NA	NA
		PIH1	YHR034C	0	0.0255784	0.00216233	0.000483511	no	NA	NA	NA	NA	NA	NA	NA
		MRP49	YKL167C	0	0.025575	0.0027904	0.000623951	no	NA	NA	NA	NA	NA	NA	NA
		VMA16	YHR026W	0	0.0255643	0.00350711	0.000784214	no	NA	NA	NA	NA	NA	NA	NA
		CDC40	YDR364C	0	0.0255327	0.0028388	0.000634776	no	NA	NA	NA	NA	NA	NA	NA
		PIM1	YBL022C	0	0.0255249	0.00217649	0.000486678	no	NA	NA	NA	NA	NA	NA	NA
		ALD6	YPL061W	0	0.025503	0.00402129	0.000899189	no	NA	NA	NA	NA	NA	NA	NA
		PEP8	YJL053W	0	0.0254628	0.00309745	0.00069261	no	NA	NA	NA	NA	NA	NA	NA
		MAP1	YLR244C	0	0.0254611	0.00330152	0.000738243	no	NA	NA	NA	NA	NA	NA	NA
		FIP1	YJR093C	0	0.0254006	0.00247288	0.000552953	no	NA	NA	NA	NA	NA	NA	NA
		PAM18	YLR008C	0	0.0253992	0.00263249	0.000588642	no	NA	NA	NA	NA	NA	NA	NA
		REG1	YDR028C	0	0.0253959	0.00230453	0.000515308	no	NA	NA	NA	NA	NA	NA	NA
		HUR1	YGL168W	0	0.0253824	0.00587376	0.00131341	no	NA	NA	NA	NA	NA	NA	NA
		IMG1	YCR046C	0	0.0253657	0.00312174	0.000698042	no	NA	NA	NA	NA	NA	NA	NA
		SNX3	YOR357C	0	0.0253235	0.00274187	0.000613101	no	NA	NA	NA	NA	NA	NA	NA
		CTK1	YKL139W	0	0.0252811	0.00265518	0.000593716	no	NA	NA	NA	NA	NA	NA	NA
		MED4	YOR174W	0	0.025249	0.00211571	0.000473088	no	NA	NA	NA	NA	NA	NA	NA
		RIO1	YOR119C	0	0.0252325	0.00256594	0.000573761	no	NA	NA	NA	NA	NA	NA	NA
		NUP42	YDR192C	0	0.0252297	0.00255967	0.00057236	no	NA	NA	NA	NA	NA	NA	NA
		MCM4	YPR019W	0	0.025161	0.00257965	0.000576826	no	NA	NA	NA	NA	NA	NA	NA
		PRP21	YJL203W	0	0.0251379	0.00262078	0.000586025	no	NA	NA	NA	NA	NA	NA	NA
		ORC2	YBR060C	0	0.0251134	0.00218336	0.000488214	no	NA	NA	NA	NA	NA	NA	NA
		NNF1	YJR112W	0	0.0251119	0.00228551	0.000511055	no	NA	NA	NA	NA	NA	NA	NA
		IES3	YLR052W	0	0.0250999	0.00286785	0.000641271	no	NA	NA	NA	NA	NA	NA	NA
		FEN1	YCR034W	0	0.0250735	0.00216434	0.000483962	no	NA	NA	NA	NA	NA	NA	NA
		PDE2	YOR360C	0	0.0250381	0.00384084	0.000858839	no	NA	NA	NA	NA	NA	NA	NA
		HDA2	YDR295C	0	0.0250181	0.00261304	0.000584294	no	NA	NA	NA	NA	NA	NA	NA
		MTR3	YGR158C	-0.04	0.0249866	0.00331409	0.000741054	no	NA	NA	NA	NA	NA	NA	NA
		LCB1	YMR296C	0	0.0249406	0.00209687	0.000468875	no	NA	NA	NA	NA	NA	NA	NA
		GAL10	YBR019C	0	0.0249357	0.00156871	0.000350774	no	NA	NA	NA	NA	NA	NA	NA
		KRE28	YDR532C	0	0.0249189	0.00280811	0.000627912	no	NA	NA	NA	NA	NA	NA	NA
		VPS60	YDR486C	0	0.0248942	0.00170594	0.000381459	no	NA	NA	NA	NA	NA	NA	NA
		SMM1	YNR015W	0	0.024875	0.00258614	0.000578278	no	NA	NA	NA	NA	NA	NA	NA
		PIS1	YPR113W	0	0.0248486	0.0027707	0.000619548	no	NA	NA	NA	NA	NA	NA	NA
		RPC25	YKL144C	0	0.0248279	0.00257758	0.000576363	no	NA	NA	NA	NA	NA	NA	NA
		DOG1	YHR044C	0	0.0248221	0.00283946	0.000634924	no	NA	NA	NA	NA	NA	NA	NA
		IPI1	YHR085W	0	0.0247979	0.00264943	0.000592431	no	NA	NA	NA	NA	NA	NA	NA
		MET12	YPL023C	0	0.0247846	0.00171973	0.000384544	no	NA	NA	NA	NA	NA	NA	NA
		VID30	YGL227W	0	0.0247188	0.00145226	0.000324735	no	NA	NA	NA	NA	NA	NA	NA
		POP2	YNR052C	0	0.0246842	0.0034727	0.00077652	no	NA	NA	NA	NA	NA	NA	NA
		FAR7	YFR008W	0	0.0246837	0.00252166	0.00056386	no	NA	NA	NA	NA	NA	NA	NA
		MCR1	YKL150W	0	0.0246414	0.00237523	0.000531118	no	NA	NA	NA	NA	NA	NA	NA
		BNA1	YJR025C	0	0.0245998	0.00158363	0.000354112	no	NA	NA	NA	NA	NA	NA	NA
		MRPL24	YMR193W	0	0.0245835	0.00190709	0.000426437	no	NA	NA	NA	NA	NA	NA	NA
		MDM10	YAL010C	0	0.0245052	0.00543374	0.00121502	no	NA	NA	NA	NA	NA	NA	NA
		ERV29	YGR284C	0	0.0244761	0.00274621	0.000614072	no	NA	NA	NA	NA	NA	NA	NA
		SUR2	YDR297W	0	0.0244595	0.00170779	0.000381873	no	NA	NA	NA	NA	NA	NA	NA
		QCR6	YFR033C	0	0.0244136	0.00208289	0.000465749	no	NA	NA	NA	NA	NA	NA	NA
		HXK1	YFR053C	0	0.0244029	0.00309093	0.000691153	no	NA	NA	NA	NA	NA	NA	NA
		FMP41	YNL168C	0	0.024398	0.00141385	0.000316147	no	NA	NA	NA	NA	NA	NA	NA
		VPS55	YJR044C	0	0.0243972	0.00171171	0.00038275	no	NA	NA	NA	NA	NA	NA	NA
		SCM3	YDL139C	0	0.024394	0.00197437	0.000441482	no	NA	NA	NA	NA	NA	NA	NA
		PCK1	YKR097W	0	0.024392	0.00400626	0.000895827	no	NA	NA	NA	NA	NA	NA	NA
		IGO1	YNL157W	0	0.0243915	0.00427337	0.000955555	no	NA	NA	NA	NA	NA	NA	NA
		MRPL27	YBR282W	0	0.0242753	0.00157888	0.000353048	no	NA	NA	NA	NA	NA	NA	NA
		RSA3	YLR221C	0	0.0242329	0.00141068	0.000315437	no	NA	NA	NA	NA	NA	NA	NA
		GSP2	YOR185C	0	0.0242078	0.00356857	0.000797957	no	NA	NA	NA	NA	NA	NA	NA
		RSC1	YGR056W	0	0.0241937	0.00343631	0.000768382	no	NA	NA	NA	NA	NA	NA	NA
		FAP7	YDL166C	0	0.024145	0.00205199	0.000458838	no	NA	NA	NA	NA	NA	NA	NA
		CLG1	YGL215W	0	0.0241449	0.00237873	0.000531901	no	NA	NA	NA	NA	NA	NA	NA
		MDM12	YOL009C	0	0.0241085	0.0027985	0.000625765	no	NA	NA	NA	NA	NA	NA	NA
		SGT1	YOR057W	0	0.0241045	0.00234903	0.000525259	no	NA	NA	NA	NA	NA	NA	NA
		YPD1	YDL235C	0	0.0241019	0.00274075	0.00061285	no	NA	NA	NA	NA	NA	NA	NA
		ARV1	YLR242C	0	0.0240841	0.00205313	0.000459095	no	NA	NA	NA	NA	NA	NA	NA
		STE4	YOR212W	0	0.0240795	0.00303536	0.000678728	no	NA	NA	NA	NA	NA	NA	NA
		COQ6	YGR255C	-0.04	0.0240761	0.00289595	0.000647555	no	NA	NA	NA	NA	NA	NA	NA
		MET22	YOL064C	0	0.0240659	0.00409648	0.000916001	no	NA	NA	NA	NA	NA	NA	NA
		CTF8	YHR191C	0	0.0240631	0.00420848	0.000941045	no	NA	NA	NA	NA	NA	NA	NA
		VTC4	YJL012C	0	0.0240453	0.00307617	0.000687851	no	NA	NA	NA	NA	NA	NA	NA
		CYB5	YNL111C	0	0.0240258	0.00201954	0.000451582	no	NA	NA	NA	NA	NA	NA	NA
		MRPL19	YNL185C	0	0.0240154	0.00201416	0.000450381	no	NA	NA	NA	NA	NA	NA	NA
		NGG1	YDR176W	0	0.0239838	0.00222283	0.00049704	no	NA	NA	NA	NA	NA	NA	NA
		LCB2	YDR062W	0	0.0239825	0.00232875	0.000520724	no	NA	NA	NA	NA	NA	NA	NA
		HPA2	YPR193C	0	0.0239521	0.00223702	0.000500213	no	NA	NA	NA	NA	NA	NA	NA
		OST1	YJL002C	0	0.0239404	0.00209923	0.000469402	no	NA	NA	NA	NA	NA	NA	NA
		APQ12	YIL040W	0	0.0239319	0.00608	0.00135953	no	NA	NA	NA	NA	NA	NA	NA
		ARE2	YNR019W	0	0.0239098	0.0016795	0.000375547	no	NA	NA	NA	NA	NA	NA	NA
		AIR2	YDL175C	0	0.0238917	0.00276443	0.000618145	no	NA	NA	NA	NA	NA	NA	NA
		SEE1	YIL064W	0	0.0238889	0.00338125	0.00075607	no	NA	NA	NA	NA	NA	NA	NA
		STU2	YLR045C	0	0.0238822	0.00229118	0.000512323	no	NA	NA	NA	NA	NA	NA	NA
		IRR1	YIL026C	0	0.023882	0.00485124	0.00108477	no	NA	NA	NA	NA	NA	NA	NA
		RPS10B	YMR230W	-0.04	0.0238672	0.00358025	0.000800568	no	NA	NA	NA	NA	NA	NA	NA
		SWC5	YBR231C	0	0.0238425	0.00356249	0.000796597	no	NA	NA	NA	NA	NA	NA	NA
		SLC1	YDL052C	0	0.0238204	0.0014372	0.000321369	no	NA	NA	NA	NA	NA	NA	NA
		SMC4	YLR086W	0	0.0238179	0.00170197	0.000380573	no	NA	NA	NA	NA	NA	NA	NA
		SFL1	YOR140W	0	0.0238163	0.00313039	0.000699976	no	NA	NA	NA	NA	NA	NA	NA
		LTV1	YKL143W	0	0.0238154	0.00180086	0.000402684	no	NA	NA	NA	NA	NA	NA	NA
		GRX5	YPL059W	0	0.0238133	0.00170392	0.000381009	no	NA	NA	NA	NA	NA	NA	NA
		EXO84	YBR102C	0	0.0238103	0.00221129	0.000494459	no	NA	NA	NA	NA	NA	NA	NA
		LIP2	YLR239C	0	0.0238011	0.00372248	0.000832371	no	NA	NA	NA	NA	NA	NA	NA
		BST1	YFL025C	0	0.0237974	0.00512671	0.00114637	no	NA	NA	NA	NA	NA	NA	NA
		SRP101	YDR292C	0	0.0237933	0.00197142	0.000440823	no	NA	NA	NA	NA	NA	NA	NA
		PXR1	YGR280C	0	0.0237918	0.00180941	0.000404595	no	NA	NA	NA	NA	NA	NA	NA
		MRD1	YPR112C	0	0.0237669	0.00286679	0.000641034	no	NA	NA	NA	NA	NA	NA	NA
		SVF1	YDR346C	0	0.0237217	0.00183988	0.000411409	no	NA	NA	NA	NA	NA	NA	NA
		EMI1	YDR512C	0	0.0237027	0.00399846	0.000894083	no	NA	NA	NA	NA	NA	NA	NA
		UIP3	YAR027W	0	0.0236962	0.00444542	0.000994026	no	NA	NA	NA	NA	NA	NA	NA
		MDM31	YHR194W	0	0.0236726	0.00209733	0.000468977	no	NA	NA	NA	NA	NA	NA	NA
		MRP10	YDL045W	0	0.0236714	0.00178474	0.000399081	no	NA	NA	NA	NA	NA	NA	NA
		RRP3	YHR065C	0	0.0236141	0.00134128	0.000299918	no	NA	NA	NA	NA	NA	NA	NA
		SHQ1	YIL104C	0	0.0236048	0.00409849	0.000916449	no	NA	NA	NA	NA	NA	NA	NA
		PKH2	YOL100W	0	0.0235974	0.0037644	0.000841746	no	NA	NA	NA	NA	NA	NA	NA
		RTT106	YNL206C	0	0.0235818	0.00220994	0.000494157	no	NA	NA	NA	NA	NA	NA	NA
		MRPL4	YLR439W	0	0.0235282	0.00244028	0.000545663	no	NA	NA	NA	NA	NA	NA	NA
		DDI1	YER143W	0	0.0234378	0.00293144	0.00065549	no	NA	NA	NA	NA	NA	NA	NA
		APC5	YOR249C	0	0.0234272	0.00214971	0.00048069	no	NA	NA	NA	NA	NA	NA	NA
		POL1	YNL102W	0	0.0234247	0.00227965	0.000509745	no	NA	NA	NA	NA	NA	NA	NA
		PEP5	YMR231W	0	0.0234204	0.00164767	0.000368431	no	NA	NA	NA	NA	NA	NA	NA
		YLH47	YPR125W	0	0.0234053	0.00312878	0.000699617	no	NA	NA	NA	NA	NA	NA	NA
		ASE1	YOR058C	0	0.0233992	0.00410879	0.000918753	no	NA	NA	NA	NA	NA	NA	NA
		YND1	YER005W	0	0.0233906	0.00298118	0.000666613	no	NA	NA	NA	NA	NA	NA	NA
		NDC1	YML031W	-0.053	0.0233846	0.0034628	0.000774305	no	NA	NA	NA	NA	NA	NA	NA
		DAD2	YKR083C	0	0.0233191	0.00197726	0.000442128	no	NA	NA	NA	NA	NA	NA	NA
		SSH1	YBR283C	0	0.0232904	0.00208824	0.000466945	no	NA	NA	NA	NA	NA	NA	NA
		RER1	YCL001W	0	0.0232594	0.00297908	0.000666143	no	NA	NA	NA	NA	NA	NA	NA
		PEX3	YDR329C	0	0.0232437	0.00175163	0.000391677	no	NA	NA	NA	NA	NA	NA	NA
		MAK11	YKL021C	0	0.0232436	0.00273756	0.000612137	no	NA	NA	NA	NA	NA	NA	NA
		GCD2	YGR083C	0	0.0232309	0.00184362	0.000412247	no	NA	NA	NA	NA	NA	NA	NA
		RSM24	YDR175C	0	0.0231954	0.00260809	0.000583186	no	NA	NA	NA	NA	NA	NA	NA
		BCP1	YDR361C	0	0.0231909	0.00112544	0.000251655	no	NA	NA	NA	NA	NA	NA	NA
		CBP3	YPL215W	0	0.0231371	0.00171659	0.000383842	no	NA	NA	NA	NA	NA	NA	NA
		VPS75	YNL246W	0	0.0231368	0.0024934	0.000557542	no	NA	NA	NA	NA	NA	NA	NA
		ABD1	YBR236C	-0.022	0.0230681	0.00313563	0.000701149	no	NA	NA	NA	NA	NA	NA	NA
		HIS7	YBR248C	0	0.0230597	0.00207654	0.000464327	no	NA	NA	NA	NA	NA	NA	NA
		CPR5	YDR304C	0	0.0230398	0.00310042	0.000693276	no	NA	NA	NA	NA	NA	NA	NA
		SEC9	YGR009C	0	0.0230378	0.00204604	0.000457508	no	NA	NA	NA	NA	NA	NA	NA
		RSC9	YML127W	0	0.0230007	0.00281604	0.000629686	yes	background control	0.969144	0.156712	NA	NA	NA	NA
		MED11	YMR112C	0	0.022981	0.00178005	0.000398032	no	NA	NA	NA	NA	NA	NA	NA
		MRPL15	YLR312W	0	0.0229725	0.00304268	0.000680363	no	NA	NA	NA	NA	NA	NA	NA
		RSM19	YNR037C	0	0.0229626	0.00278665	0.000623114	no	NA	NA	NA	NA	NA	NA	NA
		UFD1	YGR048W	0	0.0229565	0.00235279	0.000526099	no	NA	NA	NA	NA	NA	NA	NA
		HLJ1	YMR161W	0	0.0229275	0.0031377	0.00070161	no	NA	NA	NA	NA	NA	NA	NA
		HTB2	YBL002W	0	0.0229148	0.00275574	0.000616202	no	NA	NA	NA	NA	NA	NA	NA
		CEF1	YMR213W	0	0.0228889	0.00254342	0.000568727	no	NA	NA	NA	NA	NA	NA	NA
		RBG1	YAL036C	0	0.0228872	0.0031742	0.000709772	no	NA	NA	NA	NA	NA	NA	NA
		RIB3	YDR487C	0	0.0228766	0.00239672	0.000535923	no	NA	NA	NA	NA	NA	NA	NA
		COA4	YLR218C	0	0.0228444	0.00183743	0.000410863	no	NA	NA	NA	NA	NA	NA	NA
		NAT3	YPR131C	-0.068	0.0228196	0.00341244	0.000763044	no	NA	NA	NA	NA	NA	NA	NA
		MDL1	YLR188W	0	0.0228188	0.00259303	0.00057982	no	NA	NA	NA	NA	NA	NA	NA
		ATG21	YPL100W	0	0.0227595	0.00209471	0.000468392	no	NA	NA	NA	NA	NA	NA	NA
		MIA40	YKL195W	0	0.0227298	0.00253071	0.000565884	no	NA	NA	NA	NA	NA	NA	NA
		STT4	YLR305C	0	0.0226913	0.00162167	0.000362616	no	NA	NA	NA	NA	NA	NA	NA
		NBP35	YGL091C	0	0.0226837	0.00163833	0.000366342	no	NA	NA	NA	NA	NA	NA	NA
		PBP4	YDL053C	0	0.0226585	0.00311932	0.000697501	no	NA	NA	NA	NA	NA	NA	NA
		CYC2	YOR037W	0	0.0226341	0.00268604	0.000600617	no	NA	NA	NA	NA	NA	NA	NA
		TAP42	YMR028W	0	0.0226205	0.00164147	0.000367044	no	NA	NA	NA	NA	NA	NA	NA
		PRP39	YML046W	0	0.0226104	0.0023242	0.000519707	no	NA	NA	NA	NA	NA	NA	NA
		NOT3	YIL038C	0	0.0225735	0.00594245	0.00132877	no	NA	NA	NA	NA	NA	NA	NA
		MSS51	YLR203C	0	0.0225556	0.00323852	0.000724155	no	NA	NA	NA	NA	NA	NA	NA
		NPR2	YEL062W	0	0.0225488	0.00197066	0.000440652	no	NA	NA	NA	NA	NA	NA	NA
		RPB9	YGL070C	0	0.0225435	0.00353566	0.000790598	no	NA	NA	NA	NA	NA	NA	NA
		GON7	YJL184W	0	0.0225388	0.0018411	0.000411682	no	NA	NA	NA	NA	NA	NA	NA
		NAS2	YIL007C	0	0.0225158	0.00315987	0.000706568	no	NA	NA	NA	NA	NA	NA	NA
		BUD13	YGL174W	0	0.0224913	0.00255342	0.000570962	no	NA	NA	NA	NA	NA	NA	NA
		RXT2	YBR095C	0	0.022453	0.00186204	0.000416365	no	NA	NA	NA	NA	NA	NA	NA
		SPR3	YGR059W	0	0.0224387	0.00174908	0.000391106	no	NA	NA	NA	NA	NA	NA	NA
		NUT2	YPR168W	0	0.0224364	0.00244631	0.000547012	no	NA	NA	NA	NA	NA	NA	NA
		MCX1	YBR227C	0	0.0224248	0.00156426	0.000349778	no	NA	NA	NA	NA	NA	NA	NA
		BCS1	YDR375C	0	0.0224239	0.00263267	0.000588682	no	NA	NA	NA	NA	NA	NA	NA
		DRE2	YKR071C	0	0.0224087	0.00154183	0.000344765	no	NA	NA	NA	NA	NA	NA	NA
		MMS2	YGL087C	0	0.0224011	0.00232478	0.000519836	no	NA	NA	NA	NA	NA	NA	NA
		IST1	YNL265C	0	0.0223962	0.00284038	0.000635129	no	NA	NA	NA	NA	NA	NA	NA
		PMI40	YER003C	0	0.0223883	0.00248362	0.000555354	no	NA	NA	NA	NA	NA	NA	NA
		HSH49	YOR319W	0	0.0223259	0.00276586	0.000618465	no	NA	NA	NA	NA	NA	NA	NA
		MVD1	YNR043W	0	0.0223227	0.00220743	0.000493596	no	NA	NA	NA	NA	NA	NA	NA
		SFT1	YKL006C	0	0.0223168	0.00190993	0.000427072	no	NA	NA	NA	NA	NA	NA	NA
		HNM1	YGL077C	0	0.0223064	0.00258513	0.000578053	no	NA	NA	NA	NA	NA	NA	NA
		SNF12	YNR023W	0	0.0223041	0.00204213	0.000456634	no	NA	NA	NA	NA	NA	NA	NA
		SRP72	YPL210C	0	0.0222807	0.00172344	0.000385374	no	NA	NA	NA	NA	NA	NA	NA
		HSV2	YGR223C	0	0.0222305	0.00169579	0.00037919	no	NA	NA	NA	NA	NA	NA	NA
		SEC16	YPL085W	0	0.0221663	0.00245517	0.000548992	no	NA	NA	NA	NA	NA	NA	NA
		LCB5	YLR260W	0	0.022151	0.0029976	0.000670284	no	NA	NA	NA	NA	NA	NA	NA
		MRL1	YPR079W	0	0.022114	0.00228773	0.000511553	no	NA	NA	NA	NA	NA	NA	NA
		TSR2	YLR435W	0	0.0221139	0.00200339	0.000447971	no	NA	NA	NA	NA	NA	NA	NA
		ALG1	YBR110W	0	0.0220852	0.00211861	0.000473736	no	NA	NA	NA	NA	NA	NA	NA
		SDC1	YDR469W	0	0.0220537	0.00249618	0.000558163	no	NA	NA	NA	NA	NA	NA	NA
		CTF18	YMR078C	0	0.0220486	0.0032674	0.000730612	no	NA	NA	NA	NA	NA	NA	NA
		APA1	YCL050C	0	0.0220399	0.00343845	0.000768861	no	NA	NA	NA	NA	NA	NA	NA
		PDR17	YNL264C	0	0.0219899	0.00191493	0.000428191	no	NA	NA	NA	NA	NA	NA	NA
		YKU70	YMR284W	0	0.0219881	0.00234855	0.000525153	no	NA	NA	NA	NA	NA	NA	NA
		MRC1	YCL060C	0	0.0219711	0.00306054	0.000684357	no	NA	NA	NA	NA	NA	NA	NA
		SLM3	YDL033C	0	0.0219561	0.00280274	0.000626711	no	NA	NA	NA	NA	NA	NA	NA
		RSC3	YDR303C	0	0.0219352	0.0031266	0.000699129	no	NA	NA	NA	NA	NA	NA	NA
		ELM1	YKL048C	0	0.0219294	0.00473787	0.00105942	no	NA	NA	NA	NA	NA	NA	NA
		PRS5	YOL061W	0	0.0218698	0.00271836	0.000607844	no	NA	NA	NA	NA	NA	NA	NA
		RFC5	YBR087W	0	0.0218613	0.00204959	0.000458302	no	NA	NA	NA	NA	NA	NA	NA
		APS3	YJL024C	0	0.0218362	0.00135424	0.000302818	yes	background control	0.987316	0.604631	NA	NA	NA	NA
		ERG24	YNL280C	0	0.0218046	0.00188098	0.0004206	no	NA	NA	NA	NA	NA	NA	NA
		GYP6	YJL044C	0	0.0217781	0.00350766	0.000784336	no	NA	NA	NA	NA	NA	NA	NA
		OPI1	YHL020C	0	0.021774	0.00272898	0.000610218	no	NA	NA	NA	NA	NA	NA	NA
		PCS60	YBR222C	0	0.0217633	0.001366	0.000305447	no	NA	NA	NA	NA	NA	NA	NA
		APC11	YDL008W	0	0.0217598	0.00277413	0.000620315	no	NA	NA	NA	NA	NA	NA	NA
		RAD24	YER173W	0	0.0217583	0.00208389	0.000465973	no	NA	NA	NA	NA	NA	NA	NA
		LEU9	YOR108W	0	0.0217457	0.00146625	0.000327864	no	NA	NA	NA	NA	NA	NA	NA
		PET122	YER153C	0	0.0216874	0.00256813	0.000574251	no	NA	NA	NA	NA	NA	NA	NA
		PEX15	YOL044W	0	0.0216823	0.00155421	0.000347532	no	NA	NA	NA	NA	NA	NA	NA
		CAB3	YKL088W	0	0.021676	0.00240214	0.000537136	no	NA	NA	NA	NA	NA	NA	NA
		KAE1	YKR038C	0	0.0216021	0.00192391	0.0004302	no	NA	NA	NA	NA	NA	NA	NA
		REX4	YOL080C	0	0.0216005	0.00180812	0.000404308	yes	background control	1.00952	0.714501	NA	NA	NA	NA
		PRX1	YBL064C	0	0.0215953	0.00187878	0.000420108	no	NA	NA	NA	NA	NA	NA	NA
		APP1	YNL094W	0	0.0215898	0.00299673	0.00067009	no	NA	NA	NA	NA	NA	NA	NA
		MRN1	YPL184C	0	0.0215642	0.00313223	0.000700388	no	NA	NA	NA	NA	NA	NA	NA
		DIG1	YPL049C	0	0.0215384	0.00327231	0.00073171	no	NA	NA	NA	NA	NA	NA	NA
		EMI2	YDR516C	0	0.0215277	0.00431439	0.000964727	no	NA	NA	NA	NA	NA	NA	NA
		SIS2	YKR072C	0	0.0215236	0.00170135	0.000380433	no	NA	NA	NA	NA	NA	NA	NA
		PEX1	YKL197C	0	0.0215173	0.00225587	0.000504427	no	NA	NA	NA	NA	NA	NA	NA
		CEM1	YER061C	0	0.0214758	0.00466341	0.00104277	no	NA	NA	NA	NA	NA	NA	NA
		AIM27	YKL207W	0	0.0214681	0.00176834	0.000395412	no	NA	NA	NA	NA	NA	NA	NA
		CPR3	YML078W	0	0.0214154	0.00226925	0.000507419	no	NA	NA	NA	NA	NA	NA	NA
		OSH3	YHR073W	0	0.0213997	0.00219017	0.000489737	no	NA	NA	NA	NA	NA	NA	NA
		THG1	YGR024C	0	0.0213919	0.00179405	0.000401162	no	NA	NA	NA	NA	NA	NA	NA
		LAP3	YNL239W	0	0.0213529	0.00239213	0.000534897	no	NA	NA	NA	NA	NA	NA	NA
		COX5A	YNL052W	0	0.021307	0.00244414	0.000546527	no	NA	NA	NA	NA	NA	NA	NA
		SPC110	YDR356W	0	0.0212941	0.00227214	0.000508066	no	NA	NA	NA	NA	NA	NA	NA
		SYF1	YDR416W	0	0.0212924	0.00254721	0.000569574	no	NA	NA	NA	NA	NA	NA	NA
		GAL11	YOL051W	0	0.0212893	0.00215419	0.000481691	no	NA	NA	NA	NA	NA	NA	NA
		MRPS18	YNL306W	0	0.0212821	0.00199286	0.000445618	no	NA	NA	NA	NA	NA	NA	NA
		RAD57	YDR004W	0	0.0212413	0.00163649	0.000365931	no	NA	NA	NA	NA	NA	NA	NA
		ECM1	YAL059W	0	0.0212234	0.00151487	0.000338734	no	NA	NA	NA	NA	NA	NA	NA
		ATG32	YIL146C	0	0.0212228	0.00298067	0.000666499	no	NA	NA	NA	NA	NA	NA	NA
		CLB3	YDL155W	0	0.0212136	0.00320347	0.000716317	no	NA	NA	NA	NA	NA	NA	NA
		SAT4	YCR008W	0	0.0211685	0.00292324	0.000653657	no	NA	NA	NA	NA	NA	NA	NA
		SSL1	YLR005W	0	0.0211637	0.00178595	0.000399351	no	NA	NA	NA	NA	NA	NA	NA
		PUF3	YLL013C	0	0.0211598	0.00280023	0.00062615	no	NA	NA	NA	NA	NA	NA	NA
		URB2	YJR041C	0	0.0211503	0.00160646	0.000359216	no	NA	NA	NA	NA	NA	NA	NA
		NAS6	YGR232W	0	0.021124	0.00325283	0.000727355	no	NA	NA	NA	NA	NA	NA	NA
		CMK2	YOL016C	0	0.0210235	0.00286666	0.000641006	no	NA	NA	NA	NA	NA	NA	NA
		PSP2	YML017W	0	0.0210149	0.00150373	0.000336245	no	NA	NA	NA	NA	NA	NA	NA
		DOA4	YDR069C	0	0.0210069	0.00219674	0.000491207	no	NA	NA	NA	NA	NA	NA	NA
		RPS14B	YJL191W	0	0.0210023	0.00480763	0.00107502	no	NA	NA	NA	NA	NA	NA	NA
		BOI1	YBL085W	0	0.0209908	0.00288188	0.000644408	no	NA	NA	NA	NA	NA	NA	NA
		YCK3	YER123W	0	0.0209663	0.00173229	0.000387351	no	NA	NA	NA	NA	NA	NA	NA
		QDR1	YIL120W	0	0.0209285	0.00345749	0.000773119	no	NA	NA	NA	NA	NA	NA	NA
		ERG4	YGL012W	0	0.0209275	0.00222587	0.00049772	no	NA	NA	NA	NA	NA	NA	NA
		TFB3	YDR460W	0	0.0209232	0.00179142	0.000400573	no	NA	NA	NA	NA	NA	NA	NA
		AIM21	YIR003W	0	0.0209147	0.00344426	0.00077016	no	NA	NA	NA	NA	NA	NA	NA
		TAF11	YML015C	0	0.0208877	0.00313519	0.000701051	no	NA	NA	NA	NA	NA	NA	NA
		HGH1	YGR187C	0	0.0208825	0.001388	0.000310366	no	NA	NA	NA	NA	NA	NA	NA
		CDC8	YJR057W	0	0.0208761	0.00169118	0.000378158	no	NA	NA	NA	NA	NA	NA	NA
		VID27	YNL212W	0	0.020857	0.00161459	0.000361034	no	NA	NA	NA	NA	NA	NA	NA
		RMP1	YLR145W	0	0.0208536	0.00194133	0.000434094	no	NA	NA	NA	NA	NA	NA	NA
		AYR1	YIL124W	0	0.020844	0.0027651	0.000618295	no	NA	NA	NA	NA	NA	NA	NA
		MRPL50	YNR022C	0	0.020841	0.00213037	0.000476365	no	NA	NA	NA	NA	NA	NA	NA
		TFC3	YAL001C	0	0.0208378	0.00258208	0.000577372	no	NA	NA	NA	NA	NA	NA	NA
		HSF1	YGL073W	0	0.0208211	0.00199297	0.000445642	no	NA	NA	NA	NA	NA	NA	NA
		RPC11	YDR045C	0	0.0208076	0.00232262	0.000519355	no	NA	NA	NA	NA	NA	NA	NA
		ARF3	YOR094W	0	0.0207824	0.00240117	0.000536919	no	NA	NA	NA	NA	NA	NA	NA
		DCS1	YLR270W	0	0.0207338	0.00229479	0.000513131	no	NA	NA	NA	NA	NA	NA	NA
		URA8	YJR103W	0	0.0207294	0.0016404	0.000366805	no	NA	NA	NA	NA	NA	NA	NA
		KRE11	YGR166W	0	0.0207239	0.00274281	0.00061331	yes	background control	1.01359	0.376367	NA	NA	NA	NA
		MTR2	YKL186C	0	0.0206877	0.00169319	0.000378609	no	NA	NA	NA	NA	NA	NA	NA
		MCA1	YOR197W	0	0.0206638	0.00279253	0.000624428	no	NA	NA	NA	NA	NA	NA	NA
		TAL1	YLR354C	0	0.0206577	0.00444716	0.000994415	yes	background control	0.996265	0.880928	NA	NA	NA	NA
		SPC97	YHR172W	-0.059	0.0206368	0.00296009	0.000661896	no	NA	NA	NA	NA	NA	NA	NA
		PCM1	YEL058W	0	0.0205937	0.00154906	0.00034638	no	NA	NA	NA	NA	NA	NA	NA
		YTH1	YPR107C	0	0.0205367	0.00175218	0.0003918	no	NA	NA	NA	NA	NA	NA	NA
		REV3	YPL167C	0	0.0204864	0.00161375	0.000360846	no	NA	NA	NA	NA	NA	NA	NA
		CHS7	YHR142W	0	0.0204696	0.00309541	0.000692154	no	NA	NA	NA	NA	NA	NA	NA
		POP6	YGR030C	0	0.0204503	0.00213252	0.000476845	no	NA	NA	NA	NA	NA	NA	NA
		TFC1	YBR123C	0	0.0204486	0.00171822	0.000384205	no	NA	NA	NA	NA	NA	NA	NA
		NAT4	YMR069W	0	0.0204346	0.00259936	0.000581236	no	NA	NA	NA	NA	NA	NA	NA
		TOR2	YKL203C	0	0.0204259	0.00272478	0.000609279	no	NA	NA	NA	NA	NA	NA	NA
		ADE3	YGR204W	0	0.020407	0.002042	0.000456605	no	NA	NA	NA	NA	NA	NA	NA
		QRI1	YDL103C	0	0.0203902	0.00194682	0.000435323	no	NA	NA	NA	NA	NA	NA	NA
		HSP104	YLL026W	0	0.0203465	0.00357301	0.00079895	no	NA	NA	NA	NA	NA	NA	NA
		TYR1	YBR166C	0	0.0203355	0.00152191	0.000340309	no	NA	NA	NA	NA	NA	NA	NA
		BUB2	YMR055C	0	0.0203242	0.00127023	0.000284033	no	NA	NA	NA	NA	NA	NA	NA
		HAL9	YOL089C	0	0.0202867	0.0022074	0.000493589	no	NA	NA	NA	NA	NA	NA	NA
		FUN30	YAL019W	0	0.0202567	0.00159852	0.00035744	no	NA	NA	NA	NA	NA	NA	NA
		SPC3	YLR066W	0	0.0202428	0.00169594	0.000379223	no	NA	NA	NA	NA	NA	NA	NA
		HSL7	YBR133C	-0.075	0.0202351	0.00261487	0.000584703	no	NA	NA	NA	NA	NA	NA	NA
		MFA2	YNL145W	0	0.0202232	0.00289894	0.000648223	no	NA	NA	NA	NA	NA	NA	NA
		TOM7	YNL070W	0	0.0202177	0.0024169	0.000540434	no	NA	NA	NA	NA	NA	NA	NA
		HPC2	YBR215W	0	0.0202098	0.00162654	0.000363705	no	NA	NA	NA	NA	NA	NA	NA
		ATG14	YBR128C	0	0.0202071	0.00170855	0.000382043	no	NA	NA	NA	NA	NA	NA	NA
		NHP6B	YBR090C	0	0.0202067	0.00329717	0.000737271	no	NA	NA	NA	NA	NA	NA	NA
		ICE2	YIL090W	0	0.0201902	0.00528381	0.0011815	no	NA	NA	NA	NA	NA	NA	NA
		ATP20	YPR020W	0	0.0201891	0.00164477	0.000367783	no	NA	NA	NA	NA	NA	NA	NA
		NOP8	YOL144W	0	0.0201343	0.00160917	0.000359821	no	NA	NA	NA	NA	NA	NA	NA
		MRPL28	YDR462W	0	0.0200867	0.00241299	0.000539562	no	NA	NA	NA	NA	NA	NA	NA
		PRP9	YDL030W	0	0.0200858	0.00284424	0.000635992	no	NA	NA	NA	NA	NA	NA	NA
		MUB1	YMR100W	0	0.0200615	0.00169839	0.000379771	no	NA	NA	NA	NA	NA	NA	NA
		MSS116	YDR194C	0	0.0200178	0.00182735	0.000408609	no	NA	NA	NA	NA	NA	NA	NA
		DOT1	YDR440W	0	0.0200136	0.00222601	0.000497751	no	NA	NA	NA	NA	NA	NA	NA
		HEK2	YBL032W	0	0.0199968	0.0047783	0.00106846	no	NA	NA	NA	NA	NA	NA	NA
		TFB2	YPL122C	0	0.0199838	0.00126742	0.000283405	no	NA	NA	NA	NA	NA	NA	NA
		RIM101	YHL027W	0	0.0199793	0.00329604	0.000737017	no	NA	NA	NA	NA	NA	NA	NA
		CAB2	YIL083C	0	0.0199774	0.00265756	0.000594248	no	NA	NA	NA	NA	NA	NA	NA
		VPS30	YPL120W	0	0.0199745	0.00235266	0.000526071	no	NA	NA	NA	NA	NA	NA	NA
		JID1	YPR061C	0	0.0199686	0.00284517	0.0006362	no	NA	NA	NA	NA	NA	NA	NA
		VPS53	YJL029C	0	0.0199669	0.00140496	0.000314158	no	NA	NA	NA	NA	NA	NA	NA
		SWE1	YJL187C	0	0.0199546	0.00330463	0.000738938	no	NA	NA	NA	NA	NA	NA	NA
		SNO4	YMR322C	0	0.0199545	0.00290589	0.000649777	no	NA	NA	NA	NA	NA	NA	NA
		PMT2	YAL023C	0	0.0199177	0.00193028	0.000431623	no	NA	NA	NA	NA	NA	NA	NA
		PDS5	YMR076C	0	0.0199105	0.00198871	0.00044469	no	NA	NA	NA	NA	NA	NA	NA
		GID8	YMR135C	0	0.0199103	0.00164366	0.000367533	no	NA	NA	NA	NA	NA	NA	NA
		BRF1	YGR246C	0	0.0199041	0.00193739	0.000433213	no	NA	NA	NA	NA	NA	NA	NA
		RTT107	YHR154W	0	0.0198939	0.00177565	0.000397048	no	NA	NA	NA	NA	NA	NA	NA
		NKP2	YLR315W	0	0.0198846	0.00331761	0.000741841	no	NA	NA	NA	NA	NA	NA	NA
		RTT101	YJL047C	0	0.0198812	0.00227968	0.000509752	no	NA	NA	NA	NA	NA	NA	NA
		AVO1	YOL078W	0	0.0198716	0.00199666	0.000446466	no	NA	NA	NA	NA	NA	NA	NA
		SAM37	YMR060C	0	0.0198401	0.00216876	0.000484949	no	NA	NA	NA	NA	NA	NA	NA
		CKS1	YBR135W	0	0.0198355	0.0026266	0.000587325	no	NA	NA	NA	NA	NA	NA	NA
		SEC5	YDR166C	0	0.0198215	0.00146086	0.000326658	no	NA	NA	NA	NA	NA	NA	NA
		IMH1	YLR309C	0	0.0198024	0.0021891	0.000489498	no	NA	NA	NA	NA	NA	NA	NA
		RNH70	YGR276C	0	0.0198021	0.00164626	0.000368115	no	NA	NA	NA	NA	NA	NA	NA
		REF2	YDR195W	0	0.0198005	0.00225488	0.000504208	no	NA	NA	NA	NA	NA	NA	NA
		FTR1	YER145C	0	0.0197997	0.0022175	0.000495848	no	NA	NA	NA	NA	NA	NA	NA
		SEC2	YNL272C	0	0.0197842	0.00250883	0.000560991	no	NA	NA	NA	NA	NA	NA	NA
		PXA1	YPL147W	0	0.0197832	0.00130404	0.000291592	no	NA	NA	NA	NA	NA	NA	NA
		GLE1	YDL207W	0	0.019781	0.00192176	0.000429718	no	NA	NA	NA	NA	NA	NA	NA
		IOC3	YFR013W	0	0.0197644	0.00196996	0.000440496	yes	background control	1.00731	0.784763	NA	NA	NA	NA
		SWI1	YPL016W	0	0.0197142	0.00252463	0.000564525	no	NA	NA	NA	NA	NA	NA	NA
		RAD18	YCR066W	0	0.0197041	0.00254036	0.000568041	no	NA	NA	NA	NA	NA	NA	NA
		AIP1	YMR092C	0	0.0196983	0.00197479	0.000441577	no	NA	NA	NA	NA	NA	NA	NA
		BSP1	YPR171W	0	0.019667	0.0024828	0.00055517	no	NA	NA	NA	NA	NA	NA	NA
		MCM6	YGL201C	0	0.0196424	0.00198007	0.000442756	no	NA	NA	NA	NA	NA	NA	NA
		SMC3	YJL074C	0	0.0196211	0.00234542	0.000524452	no	NA	NA	NA	NA	NA	NA	NA
		PCL1	YNL289W	0	0.0196199	0.00181187	0.000405146	no	NA	NA	NA	NA	NA	NA	NA
		SAS4	YDR181C	0	0.0196107	0.00200424	0.000448161	no	NA	NA	NA	NA	NA	NA	NA
		DAP1	YPL170W	0	0.0195687	0.00154422	0.000345297	no	NA	NA	NA	NA	NA	NA	NA
		NNF2	YGR089W	0	0.0195684	0.00139006	0.000310827	no	NA	NA	NA	NA	NA	NA	NA
		MYO5	YMR109W	0	0.0195547	0.00262127	0.000586135	no	NA	NA	NA	NA	NA	NA	NA
		APM1	YPL259C	0	0.019548	0.00298056	0.000666472	no	NA	NA	NA	NA	NA	NA	NA
		DNA2	YHR164C	0	0.0195425	0.00136427	0.000305059	no	NA	NA	NA	NA	NA	NA	NA
		MSC6	YOR354C	0	0.0195278	0.00301604	0.000674408	no	NA	NA	NA	NA	NA	NA	NA
		VMA10	YHR039C	0	0.0195081	0.00405139	0.000905919	no	NA	NA	NA	NA	NA	NA	NA
		PDX3	YBR035C	0	0.0195061	0.00147469	0.00032975	no	NA	NA	NA	NA	NA	NA	NA
		ENT3	YJR125C	0	0.0194945	0.00112879	0.000252404	no	NA	NA	NA	NA	NA	NA	NA
		ATG18	YFR021W	0	0.0194758	0.00295652	0.000661098	no	NA	NA	NA	NA	NA	NA	NA
		PRP31	YGR091W	0	0.0194744	0.0031397	0.000702057	no	NA	NA	NA	NA	NA	NA	NA
		CDC4	YFL009W	0	0.0194596	0.00248802	0.000556337	no	NA	NA	NA	NA	NA	NA	NA
		FAB1	YFR019W	0	0.0194498	0.00215824	0.000482597	no	NA	NA	NA	NA	NA	NA	NA
		MAK31	YCR020C	0	0.0194464	0.0014068	0.000314569	no	NA	NA	NA	NA	NA	NA	NA
		ISD11	YER048W	0	0.0194436	0.00128561	0.000287472	no	NA	NA	NA	NA	NA	NA	NA
		GEF1	YJR040W	0	0.0194421	0.00181	0.000404727	no	NA	NA	NA	NA	NA	NA	NA
		PRP24	YMR268C	0	0.019315	0.00158309	0.000353989	no	NA	NA	NA	NA	NA	NA	NA
		RIB2	YOL066C	0	0.0192877	0.00117976	0.000263803	no	NA	NA	NA	NA	NA	NA	NA
		FAP1	YNL023C	0	0.0192784	0.00143058	0.000319888	no	NA	NA	NA	NA	NA	NA	NA
		IRA2	YOL081W	0	0.0192671	0.00547579	0.00122442	no	NA	NA	NA	NA	NA	NA	NA
		RTT109	YLL002W	0	0.0191953	0.00207287	0.000463508	no	NA	NA	NA	NA	NA	NA	NA
		MIM1	YOL026C	0	0.0191942	0.00144094	0.000322203	no	NA	NA	NA	NA	NA	NA	NA
		XBP1	YIL101C	0	0.01918	0.00247801	0.000554099	no	NA	NA	NA	NA	NA	NA	NA
		MUD1	YBR119W	0	0.0191673	0.00334357	0.000747644	no	NA	NA	NA	NA	NA	NA	NA
		GPI8	YDR331W	0	0.0191499	0.00296529	0.000663059	no	NA	NA	NA	NA	NA	NA	NA
		SDH4	YDR178W	0	0.019129	0.00146584	0.000327772	no	NA	NA	NA	NA	NA	NA	NA
		FMP52	YER004W	0	0.0190623	0.00166029	0.000371253	no	NA	NA	NA	NA	NA	NA	NA
		ARC19	YKL013C	0	0.0190458	0.0022001	0.000491957	no	NA	NA	NA	NA	NA	NA	NA
		VHS2	YIL135C	0	0.0190131	0.00236008	0.00052773	no	NA	NA	NA	NA	NA	NA	NA
		SLD3	YGL113W	0	0.0189814	0.00148712	0.00033253	no	NA	NA	NA	NA	NA	NA	NA
		TFC4	YGR047C	0	0.0189697	0.00219237	0.000490229	no	NA	NA	NA	NA	NA	NA	NA
		GOT1	YMR292W	0	0.0189356	0.00220435	0.000492909	no	NA	NA	NA	NA	NA	NA	NA
[truncated: 2,564 more rows]
